# Supplementary material for: The response and recovery of the Arabidopsis thaliana transcriptome to phosphate starvation
Source: BMC Plant Biol. 2012 May 3;12:62. doi: 10.1186/1471-2229-12-62 (PMC3520718; doi:10.1186/1471-2229-12-62)
Supplement: Additional file 2 — Response and recovery (eBayes), contains statistical data generated from the ebayes function in the Limma package (R, statistical environment) for the response and recovery in both roots and shoots. [file 1471-2229-12-62-S2.xls]

## Sheet: Readme
	Title:
	Significance tests for all comparisons.
	Description:
	This file contains statistical data from the eBayes function in the Limma Package (R, statistical environment).
	Tab Contents:
	Root(Response)	Contains fold-change (FC) data, p.values, and Bonferroni corrected p.values for all ATH1 probe-sets. Comparison is between root Pi starvation-treatment and mock-treatment.
	Root(Recovery)	Contains fold-change (FC) data, p.values, and Bonferroni corrected p.values for all ATH1 probe-sets. Comparison is between root Pi starvation-recovery and starvation-treatment.
	Shoot(Response)	Contains fold-change (FC) data, p.values, and Bonferroni corrected p.values for all ATH1 probe-sets. Comparison is between shoot Pi starvation-treatment and mock-treatment.
	Shoot(Recovery)	Contains fold-change (FC) data, p.values, and Bonferroni corrected p.values for all ATH1 probe-sets. Comparison is between shoot Pi starvation-recovery and starvation-treatment.

## Sheet: Root(Response)
Root Response: Comparison between root Pi starvation-treatment and mock-treatment.
Output for eBayes from R, statistical environment.
ID	logFC	AveExpr	t	P.Value	adj.P.Val	B
263851_at	6.16854	4.53455	41.7888	3.75165e-18	8.55751e-14	28.0632
258158_at	6.02586	7.78817	28.7484	1.64069e-15	1.87121e-11	24.1978
246001_at	8.19279	6.27191	28.0166	2.48876e-15	1.89229e-11	23.8929
262855_at	4.16128	4.78554	26.5303	5.99718e-15	3.39831e-11	23.234
246071_at	5.34192	8.1636	26.1756	7.44916e-15	3.39831e-11	23.0685
263391_at	6.5819	5.99166	23.2304	5.06589e-14	1.92588e-10	21.5541
255360_at	3.10705	7.02842	22.3024	9.72309e-14	3.16834e-10	21.0195
250091_at	6.63623	3.87035	20.5932	3.46338e-13	9.87495e-10	19.9518
260201_at	3.39906	5.83631	20.4365	3.91007e-13	9.90984e-10	19.8481
251301_at	4.13294	6.26793	20.0265	5.39334e-13	1.23022e-09	19.5718
258856_at	4.18327	7.57385	19.8377	6.26709e-13	1.27615e-09	19.4421
256677_at	2.03788	8.34695	19.7517	6.71365e-13	1.27615e-09	19.3825
254097_at	3.71753	3.99239	19.4853	8.32385e-13	1.38264e-09	19.1958
267497_at	4.1926	5.67127	19.4616	8.48618e-13	1.38264e-09	19.179
267611_at	2.14679	7.77504	18.4017	2.05417e-12	3.1237e-09	18.4023
260097_at	6.1596	4.78116	18.1533	2.54402e-12	3.62682e-09	18.2123
258887_at	4.23811	5.49681	17.6573	3.93136e-12	5.27497e-09	17.8234
259974_at	2.93482	4.99618	17.4115	4.89778e-12	6.20658e-09	17.6258
266132_at	5.70456	5.02984	17.2911	5.4602e-12	6.55511e-09	17.5278
251143_at	4.11351	7.83607	17.0021	7.1075e-12	8.10611e-09	17.2893
253386_at	3.24512	9.33644	16.6301	1.00401e-11	1.09055e-08	16.9753
249465_at	2.48979	4.70956	16.3115	1.35717e-11	1.40714e-08	16.6998
263987_at	2.26615	8.57257	16.2088	1.49732e-11	1.48495e-08	16.6097
262284_at	1.53545	8.59963	15.2753	3.75464e-11	3.56848e-08	15.7604
266184_s_at	3.6504	6.92654	15.125	4.37407e-11	3.9909e-08	15.6182
246075_at	3.66133	5.33001	14.7306	6.5702e-11	5.76409e-08	15.2379
265214_at	2.76743	5.38683	14.483	8.52343e-11	6.92539e-08	14.9936
261814_at	3.32432	5.76241	14.4612	8.72252e-11	6.92539e-08	14.9719
260549_at	2.95722	8.39609	14.4524	8.80475e-11	6.92539e-08	14.9631
261760_at	2.11233	4.38903	14.3355	9.97168e-11	7.52322e-08	14.8459
258613_at	2.10492	9.35568	14.312	1.02245e-10	7.52322e-08	14.8223
248485_at	1.62658	7.12479	14.0048	1.42469e-10	9.88755e-08	14.509
247531_at	3.04147	4.25495	14.0011	1.43047e-10	9.88755e-08	14.5052
259842_at	-2.50007	9.75028	-13.8403	1.70611e-10	1.11413e-07	14.3382
259399_at	6.12981	4.33752	13.8231	1.73859e-10	1.11413e-07	14.3204
262369_at	5.98955	6.13761	13.8129	1.75838e-10	1.11413e-07	14.3096
251294_at	-3.3517	4.481	-13.5092	2.46577e-10	1.51033e-07	13.9882
246045_at	2.16903	7.19663	13.4912	2.51611e-10	1.51033e-07	13.969
255681_at	1.49298	6.96196	13.4132	2.74737e-10	1.60686e-07	13.8852
258845_at	1.15901	10.2803	13.3554	2.93335e-10	1.65835e-07	13.8227
253519_at	2.61971	6.6134	13.3412	2.98082e-10	1.65835e-07	13.8074
245621_at	1.84119	7.03405	12.986	4.48262e-10	2.43449e-07	13.4172
263083_at	2.12803	8.77181	12.9224	4.82737e-10	2.56075e-07	13.3461
254194_at	1.51572	7.41089	12.8477	5.26771e-10	2.73083e-07	13.2624
245904_at	2.60726	5.54256	12.8124	5.49081e-10	2.78323e-07	13.2225
256676_at	1.7554	7.86222	12.7711	5.764e-10	2.85819e-07	13.1759
262231_at	2.16363	6.52283	12.7519	5.89558e-10	2.86124e-07	13.1542
257135_at	-2.22364	7.32644	-12.713	6.17279e-10	2.91848e-07	13.11
264988_at	2.37084	5.54063	12.6999	6.26942e-10	2.91848e-07	13.0951
252205_at	1.87935	7.92871	12.6786	6.42917e-10	2.93299e-07	13.0709
266564_at	3.53393	3.58162	12.5877	7.16258e-10	3.2035e-07	12.9669
259635_at	2.14439	2.89281	12.509	7.86961e-10	3.45204e-07	12.8762
255365_at	1.42609	8.85401	12.4663	8.28285e-10	3.56475e-07	12.8268
267451_at	1.53215	3.04989	12.3289	9.7765e-10	4.12967e-07	12.6668
256014_at	3.52916	6.38775	12.1822	1.16905e-09	4.84835e-07	12.494
261803_at	2.09664	7.3902	12.0777	1.32916e-09	5.41397e-07	12.3697
251741_at	2.89693	6.2376	11.7907	1.89988e-09	7.60284e-07	12.0232
245650_at	1.82989	5.08451	11.5967	2.42851e-09	9.55076e-07	11.7844
246251_at	2.10789	5.08294	11.5122	2.70541e-09	1.04594e-06	11.6792
250157_at	1.0864	5.87366	11.4678	2.86397e-09	1.08879e-06	11.6237
263491_at	1.73163	9.66195	11.4464	2.94375e-09	1.09031e-06	11.5969
252364_at	-2.18975	5.15225	-11.4412	2.96359e-09	1.09031e-06	11.5903
253379_at	1.24445	5.06995	11.2458	3.81807e-09	1.38238e-06	11.343
266911_at	1.2873	6.93997	11.134	4.41983e-09	1.57526e-06	11.1999
251987_at	-3.2123	5.23648	-11.0119	5.19361e-09	1.82256e-06	11.042
254417_at	1.73331	8.47988	10.923	5.84581e-09	2.02035e-06	10.926
252340_at	1.12923	3.48961	10.8333	6.59148e-09	2.24405e-06	10.8083
260393_at	-1.06154	9.01919	-10.8161	6.74614e-09	2.26293e-06	10.7855
267049_at	2.71497	3.25738	10.793	6.95946e-09	2.27444e-06	10.755
260741_at	1.86966	5.38952	10.7908	6.97987e-09	2.27444e-06	10.7521
266109_at	1.57555	5.88388	10.7647	7.22975e-09	2.30813e-06	10.7176
252414_at	3.61208	8.21977	10.744	7.43477e-09	2.30813e-06	10.6901
262248_at	1.2379	6.32956	10.7387	7.48805e-09	2.30813e-06	10.6831
262313_at	1.49679	7.68209	10.7348	7.52761e-09	2.30813e-06	10.6779
250801_at	1.19946	5.07599	10.7217	7.66253e-09	2.30813e-06	10.6605
258070_at	1.9116	3.70269	10.719	7.69038e-09	2.30813e-06	10.6569
257066_at	-1.20351	9.11071	-10.6808	8.09915e-09	2.39924e-06	10.606
250173_at	1.52218	4.3012	10.6072	8.95347e-09	2.61831e-06	10.5074
260120_at	-1.94659	4.23138	-10.5864	9.21168e-09	2.65973e-06	10.4795
263876_at	0.919478	6.85411	10.5681	9.44452e-09	2.67972e-06	10.4549
259015_at	3.3316	7.55935	10.5626	9.51588e-09	2.67972e-06	10.4475
261956_at	2.19761	6.89418	10.5484	9.70337e-09	2.69919e-06	10.4283
255677_at	1.52194	6.63681	10.5295	9.95829e-09	2.73673e-06	10.4028
251026_at	2.39147	5.65931	10.506	1.02847e-08	2.79279e-06	10.3711
252746_at	1.46368	4.98407	10.489	1.05291e-08	2.82552e-06	10.3479
254585_at	1.01551	6.31631	10.455	1.10339e-08	2.92654e-06	10.3018
255016_at	2.6242	6.41463	10.4402	1.12619e-08	2.95268e-06	10.2817
253101_at	1.33461	6.35535	10.3454	1.28437e-08	3.30538e-06	10.1522
267126_s_at	-1.52691	8.96457	-10.3393	1.29526e-08	3.30538e-06	10.1439
258854_at	2.23731	3.8651	10.3318	1.3089e-08	3.30538e-06	10.1336
252238_at	1.50486	4.71539	10.3209	1.32881e-08	3.30538e-06	10.1187
264404_at	1.61905	4.25902	10.3186	1.33317e-08	3.30538e-06	10.1154
259008_at	-1.61394	9.56636	-10.2635	1.43974e-08	3.50377e-06	10.0396
262099_s_at	-1.52723	5.00273	-10.2615	1.4439e-08	3.50377e-06	10.0368
255958_at	2.80928	3.22096	10.2107	1.55055e-08	3.72296e-06	9.96644
253042_at	-1.3964	7.62486	-10.1067	1.79548e-08	4.26612e-06	9.82163
258629_at	-2.75448	5.9866	-10.0977	1.81827e-08	4.27575e-06	9.80917
257668_at	1.38444	4.76929	10.0864	1.84787e-08	4.28615e-06	9.79322
265025_at	1.80824	7.47739	10.0816	1.86027e-08	4.28615e-06	9.78661
249721_at	1.76135	6.01886	10.0132	2.05029e-08	4.67503e-06	9.69049
266757_at	1.33785	5.34808	10.0065	2.07005e-08	4.67503e-06	9.68101
256358_at	1.49935	4.35336	9.99773	2.0961e-08	4.68745e-06	9.66864
262158_at	0.840836	6.13569	9.96613	2.19291e-08	4.85634e-06	9.62399
261574_at	-1.68223	7.3054	-9.9571	2.22139e-08	4.87212e-06	9.61123
255575_at	-1.73574	5.80167	-9.86324	2.54198e-08	5.52215e-06	9.47784
262217_at	-1.37832	3.99076	-9.8375	2.63811e-08	5.67692e-06	9.44109
259221_s_at	3.81155	3.96925	9.82288	2.69442e-08	5.7439e-06	9.42018
264363_at	0.919471	3.14759	9.79612	2.8008e-08	5.9154e-06	9.38184
245510_at	1.46028	5.98958	9.73692	3.05211e-08	6.3361e-06	9.29671
259750_at	2.01093	7.17855	9.73468	3.06207e-08	6.3361e-06	9.29349
252858_at	-1.70978	6.74665	-9.72992	3.08333e-08	6.3361e-06	9.28663
254551_at	-1.073	9.4134	-9.71818	3.13651e-08	6.38783e-06	9.26968
256340_at	2.39303	4.82683	9.68475	3.29321e-08	6.59252e-06	9.22136
256156_at	1.26943	9.65334	9.68442	3.29482e-08	6.59252e-06	9.22088
246104_at	-1.14799	5.60061	-9.67092	3.36045e-08	6.65599e-06	9.20132
255587_at	1.09712	9.24944	9.66596	3.3849e-08	6.65599e-06	9.19414
264893_at	1.69148	8.25863	9.64899	3.47002e-08	6.73131e-06	9.16951
259070_at	1.17932	7.67773	9.64659	3.48222e-08	6.73131e-06	9.16603
258721_at	1.33559	6.72543	9.63072	3.56413e-08	6.83175e-06	9.14297
257615_at	1.5687	7.69462	9.59817	3.73857e-08	7.10639e-06	9.09558
257194_at	1.03683	9.87463	9.57074	3.89256e-08	7.33796e-06	9.05553
266765_at	1.80232	4.76965	9.56376	3.93275e-08	7.35295e-06	9.04534
251154_at	-1.73072	7.1815	-9.53704	4.09084e-08	7.58634e-06	9.00623
263376_at	1.52584	2.86189	9.53062	4.12982e-08	7.59687e-06	8.99682
253163_at	1.30088	10.3965	9.51103	4.25116e-08	7.75752e-06	8.96808
245912_at	-1.26856	6.28389	-9.4675	4.5344e-08	8.20871e-06	8.90404
245962_at	-2.22658	4.58974	-9.45095	4.64726e-08	8.34677e-06	8.87962
256627_at	2.04007	6.05605	9.42303	4.84427e-08	8.59792e-06	8.83838
252635_at	1.94785	6.04333	9.42051	4.86248e-08	8.59792e-06	8.83466
255580_at	1.46565	4.8418	9.39456	5.05436e-08	8.86845e-06	8.79621
255647_at	1.16002	5.82462	9.38434	5.13203e-08	8.93601e-06	8.78105
251285_at	1.19332	7.52065	9.37115	5.23413e-08	9.02625e-06	8.76148
253305_at	-1.46683	8.49303	-9.36748	5.263e-08	9.02625e-06	8.75601
267228_at	-2.60806	4.21612	-9.33201	5.55005e-08	9.44752e-06	8.70323
249102_at	1.20937	2.47894	9.26971	6.09478e-08	1.02979e-05	8.61014
256601_s_at	1.91805	5.39348	9.2036	6.73465e-08	1.12954e-05	8.51083
253288_at	0.947508	6.14167	9.1919	6.85498e-08	1.14133e-05	8.49321
250281_at	1.10446	7.99286	9.1851	6.92609e-08	1.14481e-05	8.48294
256100_at	1.68369	8.12582	9.15071	7.29722e-08	1.19748e-05	8.43099
266415_at	-1.49515	8.81965	-9.14277	7.38587e-08	1.20127e-05	8.41897
267032_at	-1.73296	4.9209	-9.13923	7.42566e-08	1.20127e-05	8.41363
253931_at	1.40997	4.07436	9.11437	7.71222e-08	1.23884e-05	8.37593
256913_at	1.54051	5.79746	9.10934	7.7715e-08	1.23964e-05	8.36831
259057_at	1.16084	7.32552	9.09123	7.98923e-08	1.26552e-05	8.34079
247918_at	1.61284	6.83508	9.07961	8.13235e-08	1.2793e-05	8.32311
250723_at	1.24826	7.72357	9.04291	8.60215e-08	1.34394e-05	8.26717
264734_at	-2.98666	4.92598	-9.02771	8.80497e-08	1.36627e-05	8.24396
248770_at	2.11622	4.81641	9.01305	9.00528e-08	1.38791e-05	8.22155
253380_at	1.12699	4.27955	8.96945	9.63013e-08	1.47425e-05	8.1547
259060_at	0.945117	6.44241	8.96036	9.76592e-08	1.48213e-05	8.14074
250944_at	-0.737257	9.21546	-8.95734	9.81154e-08	1.48213e-05	8.1361
253353_at	1.18671	4.97316	8.9414	1.00559e-07	1.50905e-05	8.11157
254290_at	2.41081	5.34879	8.92718	1.02793e-07	1.53249e-05	8.08967
245251_at	1.40626	6.79603	8.90235	1.06818e-07	1.57266e-05	8.05137
266075_s_at	1.11151	9.97085	8.90207	1.06866e-07	1.57266e-05	8.05093
257526_s_at	1.12868	4.51435	8.83032	1.19462e-07	1.74675e-05	7.9398
252988_at	-1.26878	5.26628	-8.80558	1.24159e-07	1.79788e-05	7.90132
248286_at	-1.1956	4.23478	-8.80364	1.24536e-07	1.79788e-05	7.89831
264519_at	1.69786	3.99712	8.77671	1.29887e-07	1.86335e-05	7.85632
266176_at	1.27267	3.40884	8.74266	1.36999e-07	1.94634e-05	7.80312
260475_at	-1.41208	6.10822	-8.7409	1.37379e-07	1.94634e-05	7.80035
252636_at	1.93514	5.09872	8.71923	1.42131e-07	2.00124e-05	7.76641
263168_at	1.25103	4.55212	8.69324	1.48059e-07	2.07192e-05	7.72561
247026_at	2.73528	4.8321	8.68063	1.51026e-07	2.10055e-05	7.7058
252365_at	-1.53371	5.9357	-8.64569	1.59584e-07	2.20613e-05	7.65075
256563_at	1.70016	4.66969	8.63246	1.62956e-07	2.23917e-05	7.62987
262507_at	-1.40909	6.80926	-8.61162	1.6842e-07	2.30039e-05	7.59692
258890_at	1.2895	6.51913	8.59723	1.72304e-07	2.33944e-05	7.57414
259788_at	-2.7027	8.1479	-8.57846	1.77511e-07	2.39587e-05	7.5444
262728_at	-1.22227	8.97072	-8.56723	1.80704e-07	2.42463e-05	7.52658
250213_at	1.44509	4.96252	8.54809	1.86289e-07	2.48495e-05	7.49616
246149_at	-2.56846	5.74807	-8.51871	1.95217e-07	2.5855e-05	7.44938
258151_at	1.01461	9.07002	8.5159	1.96094e-07	2.5855e-05	7.44489
248652_at	0.892672	5.88206	8.4948	2.02811e-07	2.65868e-05	7.41123
267646_at	2.09999	4.19335	8.47049	2.10852e-07	2.7483e-05	7.37235
260005_at	1.15321	6.81369	8.43718	2.22417e-07	2.88257e-05	7.31896
246076_at	1.45531	8.55748	8.41333	2.31102e-07	2.97822e-05	7.28064
246872_at	1.00113	3.35233	8.40876	2.32807e-07	2.98334e-05	7.27329
245540_at	-1.03454	5.16267	-8.39113	2.39509e-07	3.05207e-05	7.2449
246617_at	0.97656	5.35354	8.37896	2.44251e-07	3.0952e-05	7.22529
253408_at	-1.15921	5.64533	-8.35858	2.52417e-07	3.18102e-05	7.19239
247338_at	1.19205	8.59484	8.34135	2.5954e-07	3.25281e-05	7.16454
263290_at	0.980915	4.87128	8.27389	2.89534e-07	3.60889e-05	7.05509
252006_at	2.17194	5.69825	8.26692	2.9283e-07	3.61234e-05	7.04376
251226_at	1.13703	5.64409	8.26661	2.92978e-07	3.61234e-05	7.04325
255283_at	-0.843149	6.02824	-8.243	3.04458e-07	3.7337e-05	7.00477
258746_at	-1.57049	6.72347	-8.23661	3.07642e-07	3.73966e-05	6.99436
257421_at	-2.56732	5.77079	-8.23546	3.08223e-07	3.73966e-05	6.99247
264403_at	1.00185	2.57413	8.23153	3.10199e-07	3.74372e-05	6.98607
261157_at	2.19083	3.29802	8.19896	3.27141e-07	3.92742e-05	6.93282
261606_at	-2.33525	5.6211	-8.19412	3.29741e-07	3.9379e-05	6.92489
253059_s_at	1.2159	8.34556	8.15636	3.50774e-07	4.16727e-05	6.86296
255250_at	1.20195	3.74386	8.12717	3.67993e-07	4.34918e-05	6.81496
250515_at	2.67663	4.17847	8.09736	3.86497e-07	4.54433e-05	6.7658
258565_at	0.966043	7.06562	8.06687	4.06428e-07	4.75416e-05	6.71542
251024_at	1.42311	6.09229	8.04579	4.20836e-07	4.89759e-05	6.6805
261868_s_at	1.12841	5.09153	8.02198	4.37756e-07	5.06294e-05	6.64099
262045_at	0.93035	5.44688	8.01774	4.40841e-07	5.06294e-05	6.63395
254188_at	0.807104	6.47355	8.01657	4.41703e-07	5.06294e-05	6.632
251942_at	-1.17143	6.60715	-7.98246	4.6743e-07	5.33104e-05	6.57524
248519_at	2.60969	6.50048	7.96281	4.82961e-07	5.48076e-05	6.54247
264602_at	0.84423	4.06576	7.95291	4.90988e-07	5.54428e-05	6.52594
266965_at	2.75631	5.13063	7.93799	5.03348e-07	5.62025e-05	6.50101
251289_at	0.719993	6.35975	7.93528	5.05629e-07	5.62025e-05	6.49648
263553_at	1.44778	8.54769	7.93511	5.05772e-07	5.62025e-05	6.49619
260974_at	-1.05228	6.9435	-7.9305	5.09681e-07	5.62025e-05	6.48847
254998_at	0.988502	7.16264	7.92771	5.12061e-07	5.62025e-05	6.4838
252730_at	2.92081	5.34627	7.92719	5.125e-07	5.62025e-05	6.48294
262138_at	1.24631	4.86167	7.91039	5.27085e-07	5.72763e-05	6.4548
264029_at	1.02448	5.02293	7.91014	5.27314e-07	5.72763e-05	6.45436
260059_at	-0.881985	6.18565	-7.90158	5.34909e-07	5.7826e-05	6.44002
253805_at	0.943947	8.16312	7.89309	5.4256e-07	5.83764e-05	6.42578
249756_at	1.29289	4.41895	7.8877	5.47478e-07	5.86289e-05	6.41672
253296_at	1.80657	7.31445	7.88458	5.50345e-07	5.86606e-05	6.41148
249151_at	1.78275	3.76687	7.83581	5.97274e-07	6.30887e-05	6.32939
256236_at	0.935548	7.46039	7.83567	5.9742e-07	6.30887e-05	6.32915
260254_at	1.36972	9.00198	7.82519	6.08042e-07	6.39145e-05	6.31147
249848_at	-1.41817	4.46934	-7.80555	6.28475e-07	6.57593e-05	6.2783
263970_at	1.44616	4.16378	7.79019	6.44963e-07	6.71763e-05	6.25232
261968_at	-1.0823	3.49495	-7.76096	6.77608e-07	7.01096e-05	6.20276
247444_at	-0.93322	8.14565	-7.75755	6.81521e-07	7.01096e-05	6.19698
266828_at	1.02725	4.93074	7.75684	6.82347e-07	7.01096e-05	6.19577
251958_at	1.00105	8.21909	7.74054	7.01431e-07	7.17473e-05	6.16808
245967_at	1.07651	3.61846	7.73758	7.04955e-07	7.17859e-05	6.16305
253734_at	1.45763	5.045	7.72166	7.24237e-07	7.34215e-05	6.13597
255900_at	2.18241	4.64381	7.71007	7.38607e-07	7.4547e-05	6.11624
259293_at	1.03652	5.35441	7.70587	7.43899e-07	7.47504e-05	6.10908
259552_at	0.991421	3.03801	7.69712	7.55031e-07	7.55362e-05	6.09416
254044_at	1.2324	6.12913	7.69234	7.61196e-07	7.58205e-05	6.086
259681_at	-0.988787	10.494	-7.68747	7.67518e-07	7.60505e-05	6.0777
257645_at	1.7954	5.15391	7.68544	7.70174e-07	7.60505e-05	6.07423
251886_at	-1.03211	8.13664	-7.68146	7.75403e-07	7.62368e-05	6.06743
262218_at	-1.59184	6.23756	-7.67161	7.88513e-07	7.71931e-05	6.0506
255307_at	0.968282	5.18638	7.65424	8.12195e-07	7.91717e-05	6.02089
266172_at	0.857211	7.58511	7.59548	8.97971e-07	8.71605e-05	5.92007
245768_at	-1.38012	9.2334	-7.58987	9.06641e-07	8.76292e-05	5.91041
250472_at	-1.75113	6.16591	-7.58425	9.15419e-07	8.81043e-05	5.90074
264790_at	-1.07077	7.29346	-7.57584	9.28712e-07	8.90081e-05	5.88626
263458_at	0.840543	3.55667	7.5653	9.45657e-07	9.02414e-05	5.86809
246596_at	-2.14365	9.27627	-7.56294	9.49493e-07	9.02414e-05	5.86403
251964_at	0.631112	5.53558	7.55756	9.58308e-07	9.07013e-05	5.85475
258727_at	-1.43061	8.6755	-7.54831	9.73654e-07	9.1472e-05	5.83879
251908_at	-1.92363	3.86758	-7.54469	9.79728e-07	9.1472e-05	5.83254
264148_at	-1.84789	5.08691	-7.54416	9.80623e-07	9.1472e-05	5.83162
257832_at	-1.45082	8.85285	-7.54305	9.82492e-07	9.1472e-05	5.82971
265713_at	-1.35119	6.5209	-7.53668	9.93318e-07	9.2104e-05	5.8187
253837_at	0.940683	3.47486	7.52688	1.01021e-06	9.32913e-05	5.80176
266703_at	1.18076	7.00139	7.51134	1.03761e-06	9.53861e-05	5.77487
254090_at	1.26067	3.93125	7.50931	1.04126e-06	9.53861e-05	5.77134
260320_at	0.777236	4.49999	7.50499	1.04904e-06	9.57148e-05	5.76386
250740_at	0.945627	6.66987	7.49566	1.06607e-06	9.68655e-05	5.74769
261617_s_at	0.83112	2.39384	7.49344	1.07015e-06	9.68655e-05	5.74385
249152_s_at	1.1263	7.43516	7.48335	1.08897e-06	9.81793e-05	5.72633
253822_at	-1.24334	5.56029	-7.46625	1.12164e-06	0.000100727	5.69663
267063_at	-1.09674	5.59646	-7.45366	1.14632e-06	0.00010254	5.67475
248979_at	-1.40885	6.47201	-7.43967	1.17444e-06	0.000104644	5.6504
256788_at	-1.27535	5.11748	-7.42378	1.20726e-06	0.000107151	5.6227
247393_at	2.51151	5.5251	7.41936	1.21655e-06	0.000107557	5.61499
261504_at	-0.82631	4.82042	-7.39889	1.26059e-06	0.000111019	5.57926
254766_at	-1.62099	4.19126	-7.39059	1.27892e-06	0.000112201	5.56474
262180_at	-0.791196	6.69868	-7.37572	1.31246e-06	0.000114702	5.53872
263513_at	0.822674	8.30746	7.36313	1.34156e-06	0.000116798	5.51668
248273_at	1.06262	5.49748	7.36067	1.34733e-06	0.000116854	5.51237
252882_at	-2.44017	7.19133	-7.30563	1.48334e-06	0.000128163	5.41568
255005_at	0.835776	6.80047	7.29394	1.51402e-06	0.000129848	5.39509
260885_at	0.908067	3.99769	7.29317	1.51608e-06	0.000129848	5.39373
258832_at	0.950692	4.63855	7.29172	1.51992e-06	0.000129848	5.39118
262526_at	1.51267	7.48637	7.28842	1.52875e-06	0.000130115	5.38536
257641_s_at	1.77198	7.2663	7.26164	1.60231e-06	0.000135869	5.3381
266222_at	-1.61344	5.38855	-7.24346	1.65435e-06	0.000139762	5.30595
261657_at	-1.2041	5.42561	-7.23705	1.67312e-06	0.000140826	5.29461
259334_at	1.73799	7.60208	7.22476	1.70973e-06	0.000143378	5.27284
264157_at	1.72618	5.34383	7.2076	1.76226e-06	0.000147242	5.2424
252501_at	-1.71201	6.34732	-7.18796	1.82443e-06	0.0001514	5.20753
254729_at	1.16385	2.89173	7.18457	1.83537e-06	0.0001514	5.20152
264815_at	-0.992461	5.17468	-7.18324	1.83969e-06	0.0001514	5.19915
256145_at	-0.967655	8.08517	-7.18229	1.8428e-06	0.0001514	5.19745
257881_at	-0.94642	4.1358	-7.18155	1.8452e-06	0.0001514	5.19614
255675_at	1.04402	6.43202	7.17248	1.87503e-06	0.000153295	5.18001
253506_at	-0.615849	5.68211	-7.14865	1.95584e-06	0.000159331	5.13757
258925_at	1.37434	7.85397	7.14578	1.96581e-06	0.000159573	5.13245
257479_at	-1.77473	5.3374	-7.13656	1.99821e-06	0.000161628	5.11601
252833_at	0.944295	5.06647	7.12931	2.02407e-06	0.000163142	5.10307
260089_at	0.977057	7.70183	7.11342	2.08202e-06	0.000167221	5.07467
256537_at	-1.39917	6.12647	-7.10944	2.0968e-06	0.000167274	5.06756
258729_at	0.550659	7.49877	7.10929	2.09734e-06	0.000167274	5.0673
263121_at	0.822511	3.75777	7.10623	2.10879e-06	0.000167601	5.06182
267343_at	1.5683	5.43371	7.0978	2.14065e-06	0.000169543	5.04673
254037_at	1.65907	5.18649	7.08549	2.18806e-06	0.000172697	5.0247
259064_at	1.09499	4.14186	7.06749	2.2594e-06	0.000177713	4.99241
258218_at	1.36904	8.26639	7.05585	2.30676e-06	0.000180815	4.97154
248612_at	0.667093	7.51335	7.04825	2.3383e-06	0.00018266	4.95787
251170_at	0.848798	8.27095	7.04275	2.36136e-06	0.000183832	4.948
258570_at	2.17949	5.65567	7.03989	2.37347e-06	0.000184136	4.94285
247116_at	-0.821166	5.51115	-7.03719	2.38495e-06	0.000184136	4.938
265192_at	-0.771584	7.75259	-7.03613	2.38949e-06	0.000184136	4.93608
266413_at	1.30666	8.35981	7.01826	2.46707e-06	0.0001889	4.90393
251100_at	-0.872703	5.45446	-7.01808	2.46787e-06	0.0001889	4.9036
250828_at	-2.29637	6.92385	-7.01576	2.47814e-06	0.000189051	4.89942
255545_at	0.900577	3.8789	6.99876	2.55477e-06	0.000194247	4.86878
262732_at	0.925176	4.14232	6.99592	2.5678e-06	0.00019459	4.86366
245456_at	-0.979402	8.30344	-6.9899	2.59569e-06	0.0001958	4.85278
266183_at	1.10943	3.0579	6.98877	2.60094e-06	0.0001958	4.85075
254277_at	-1.5261	3.54531	-6.97308	2.67525e-06	0.000200732	4.8224
254331_s_at	-2.109	9.59795	-6.96892	2.69528e-06	0.000200988	4.81489
252612_at	-1.16835	9.17938	-6.96872	2.69629e-06	0.000200988	4.81452
252611_at	0.881596	5.39044	6.956	2.75862e-06	0.000204965	4.79151
251023_at	1.77539	4.29545	6.94922	2.79246e-06	0.000206805	4.77924
259195_at	0.935514	4.1816	6.94108	2.83368e-06	0.000209179	4.76449
255648_at	-1.9356	3.88428	-6.93587	2.86038e-06	0.000210402	4.75505
250951_at	1.14186	2.62804	6.93426	2.8687e-06	0.000210402	4.75213
246652_at	0.9998	4.71303	6.92957	2.89305e-06	0.000210877	4.74362
249636_at	-1.5872	8.28286	-6.92905	2.89574e-06	0.000210877	4.74269
265183_at	0.765759	7.51664	6.92768	2.90291e-06	0.000210877	4.7402
247476_at	1.39646	5.7622	6.92376	2.92346e-06	0.000211695	4.7331
259264_at	-0.844327	6.06959	-6.91899	2.94872e-06	0.000212849	4.72444
249600_s_at	-0.575569	3.04331	-6.90674	3.01461e-06	0.000216919	4.70219
258035_at	0.74407	4.76922	6.87703	3.18088e-06	0.000228163	4.64815
256697_at	1.34206	5.11523	6.8727	3.20592e-06	0.000228719	4.64025
254976_at	-1.18977	4.51335	-6.87222	3.20869e-06	0.000228719	4.63939
266920_at	0.890628	6.47995	6.85811	3.29171e-06	0.000233906	4.61367
261427_at	-0.593358	6.32049	-6.85449	3.31338e-06	0.000234715	4.60706
251869_at	-0.946933	7.88279	-6.84465	3.37302e-06	0.0002382	4.5891
259964_at	0.814688	7.364	6.83751	3.417e-06	0.000240561	4.57606
249747_at	1.9037	4.01181	6.83156	3.45407e-06	0.000242423	4.5652
256416_at	0.913401	4.64486	6.81298	3.57262e-06	0.000249974	4.53122
253272_at	-0.545799	8.19982	-6.80439	3.62885e-06	0.000253131	4.5155
266565_at	1.04559	3.82215	6.79647	3.68156e-06	0.000256026	4.50098
258071_s_at	-0.92563	7.2688	-6.7943	3.69612e-06	0.000256257	4.49701
266913_at	0.854406	5.03847	6.78365	3.76847e-06	0.000260481	4.47749
259814_at	1.23049	3.14201	6.77439	3.83265e-06	0.000263788	4.46048
253934_at	0.881606	4.06594	6.77342	3.83944e-06	0.000263788	4.4587
255591_at	-1.75026	6.1326	-6.76187	3.92114e-06	0.000268592	4.4375
266016_at	0.882997	6.80528	6.75483	3.97184e-06	0.000271251	4.42456
246991_at	0.665047	6.62053	6.7416	4.06901e-06	0.000276987	4.40023
258184_at	0.853184	6.33772	6.74011	4.08012e-06	0.000276987	4.39748
248374_at	-0.764637	4.55307	-6.72989	4.15708e-06	0.000281374	4.37867
263429_at	-0.864195	8.03962	-6.71948	4.23703e-06	0.000285937	4.35948
248028_at	-3.21424	7.36694	-6.71623	4.26231e-06	0.000286364	4.35349
255957_at	0.912429	7.13986	6.71445	4.27624e-06	0.000286364	4.35021
245193_at	1.918	6.89205	6.71383	4.28103e-06	0.000286364	4.34908
258270_at	-0.614323	6.36718	-6.69375	4.44155e-06	0.000296233	4.31201
264144_at	0.963525	5.48365	6.69098	4.46416e-06	0.000296666	4.3069
252872_at	1.09105	6.79244	6.68977	4.47405e-06	0.000296666	4.30467
254215_at	2.67715	5.54303	6.66884	4.64936e-06	0.000307397	4.26597
260528_at	-0.923338	6.28229	-6.6568	4.75344e-06	0.00031337	4.24367
266712_at	-1.72798	4.70228	-6.65454	4.77318e-06	0.000313729	4.2395
258013_at	0.974587	4.40972	6.65304	4.78639e-06	0.000313729	4.23671
262704_at	-1.11818	6.10335	-6.64587	4.84993e-06	0.000316983	4.22343
254520_at	0.897139	7.31385	6.64244	4.88066e-06	0.00031808	4.21707
255111_at	-1.12147	5.23759	-6.62888	5.00409e-06	0.000324687	4.19192
245783_s_at	0.904277	5.37758	6.62802	5.01205e-06	0.000324687	4.19032
246055_at	1.21902	7.30805	6.62665	5.02475e-06	0.000324687	4.18777
266100_at	1.15648	5.9133	6.6245	5.04471e-06	0.000325056	4.18377
267233_s_at	0.776039	9.97099	6.61559	5.12829e-06	0.000329511	4.16723
251961_at	1.40287	8.80577	6.60243	5.25435e-06	0.000336662	4.14277
265958_at	0.615724	8.39624	6.59295	5.34712e-06	0.000341647	4.12514
255438_at	0.735472	5.26509	6.58936	5.38278e-06	0.000342964	4.11845
254410_at	-0.801218	6.43944	-6.58458	5.43049e-06	0.000345041	4.10956
250832_at	-1.80352	8.77856	-6.58216	5.45485e-06	0.000345625	4.10505
263808_at	0.573989	7.34663	6.57955	5.48124e-06	0.000346336	4.10019
256351_at	0.768388	4.9216	6.57416	5.5362e-06	0.000348842	4.09014
265543_at	-2.07604	5.06391	-6.57166	5.56185e-06	0.000349493	4.08549
264366_at	0.879088	7.17914	6.56676	5.61254e-06	0.000351709	4.07635
254510_at	1.05236	5.97475	6.56388	5.64251e-06	0.000352618	4.07098
249934_at	1.34174	4.52084	6.56129	5.6697e-06	0.000353349	4.06614
247755_at	-0.869264	7.01112	-6.55472	5.73909e-06	0.000356699	4.05389
265433_at	-0.972437	6.13266	-6.55118	5.77688e-06	0.000358072	4.04728
258765_at	1.12222	4.50506	6.5491	5.79918e-06	0.000358481	4.0434
263295_at	-1.13306	3.99579	-6.54503	5.84314e-06	0.000359306	4.03579
258498_at	-1.58373	3.75061	-6.54495	5.84405e-06	0.000359306	4.03564
256425_at	-0.755277	6.92839	-6.51831	6.14023e-06	0.000375612	3.98584
260960_at	0.578134	3.26793	6.51814	6.14219e-06	0.000375612	3.98552
255924_at	1.41089	5.96515	6.51176	6.2154e-06	0.000379073	3.97358
251491_at	-1.43103	5.27223	-6.4953	6.40871e-06	0.000389574	3.94273
262091_at	-2.86017	4.76974	-6.49421	6.42173e-06	0.000389574	3.94069
249321_at	-0.926323	5.1776	-6.48288	6.55866e-06	0.000396825	3.91944
265480_at	0.687482	10.5761	6.48138	6.57698e-06	0.000396881	3.91663
249778_at	0.738527	9.81326	6.47556	6.64862e-06	0.000400145	3.90571
259991_at	1.62091	4.19494	6.46295	6.80693e-06	0.000408595	3.88201
249337_at	1.54892	6.18714	6.45973	6.84791e-06	0.000409137	3.87597
251723_at	0.835869	5.97605	6.45942	6.85183e-06	0.000409137	3.87539
255456_at	-0.80904	8.77601	-6.44632	7.02147e-06	0.000418172	3.85075
264859_at	-0.672315	7.52907	-6.42602	7.29299e-06	0.000433211	3.81254
260926_at	2.73347	3.9664	6.41922	7.38645e-06	0.000437623	3.79971
267441_at	-1.7618	3.75765	-6.41167	7.49157e-06	0.000442701	3.78547
264937_at	1.12594	4.82072	6.40522	7.58257e-06	0.000446921	3.77331
258314_at	0.854806	8.64452	6.40134	7.63797e-06	0.000449026	3.76598
259801_at	0.692859	7.49762	6.37269	8.0597e-06	0.000472601	3.71184
262656_at	-0.94898	7.30796	-6.36956	8.10719e-06	0.000474167	3.70592
256092_at	0.565173	10.5988	6.36198	8.22342e-06	0.000479253	3.69158
248536_at	-1.45346	5.79319	-6.36116	8.23617e-06	0.000479253	3.69002
255608_at	0.995942	5.13099	6.35866	8.27498e-06	0.000480286	3.68528
250688_at	1.25812	4.58158	6.35423	8.34425e-06	0.000481119	3.67689
254131_at	0.699527	8.35995	6.35416	8.34533e-06	0.000481119	3.67676
246888_at	1.29863	5.64734	6.35369	8.35261e-06	0.000481119	3.67588
258103_at	-0.754206	3.89548	-6.35061	8.40122e-06	0.0004827	3.67003
261550_at	0.686543	4.79281	6.3439	8.50793e-06	0.000487603	3.65732
265561_s_at	-1.16396	7.62181	-6.32617	8.79669e-06	0.000502889	3.6237
252282_at	0.827628	7.41915	6.31871	8.92132e-06	0.000508738	3.60952
255945_at	-1.3294	4.23012	-6.31188	9.03704e-06	0.000514052	3.59654
261481_at	-1.31411	6.9568	-6.31043	9.06174e-06	0.000514175	3.59379
253243_at	-1.05455	6.37664	-6.30597	9.13828e-06	0.000517231	3.58532
251885_at	1.40755	7.26775	6.29377	9.35124e-06	0.000527974	3.56211
252692_at	1.00064	6.90849	6.28921	9.43214e-06	0.000531228	3.55343
250204_at	0.721061	4.38028	6.28049	9.58874e-06	0.000538717	3.53685
247941_at	0.630156	2.61821	6.27424	9.70288e-06	0.00054379	3.52493
249112_at	0.703424	10.2092	6.267	9.83664e-06	0.000549936	3.51113
249723_at	0.469582	7.35461	6.26491	9.87561e-06	0.000550764	3.50715
255913_at	0.767284	5.16562	6.2598	9.97164e-06	0.000554764	3.4974
252017_at	2.1295	3.94675	6.24963	1.01654e-05	0.000564169	3.47801
253244_at	0.809824	5.82192	6.24706	1.02151e-05	0.00056555	3.4731
267596_s_at	-0.883323	6.46377	-6.24371	1.02802e-05	0.000567775	3.4667
265475_at	-0.761353	10.1743	-6.23452	1.04609e-05	0.000576359	3.44915
249359_at	-0.530625	7.35509	-6.22534	1.06448e-05	0.000585078	3.43159
257375_at	-0.65141	7.08564	-6.22152	1.07222e-05	0.000587915	3.4243
260812_at	-0.966597	6.35689	-6.21437	1.08688e-05	0.000594527	3.41061
256368_at	1.50327	3.91177	6.20819	1.09971e-05	0.000600108	3.39879
262802_at	0.791941	6.79888	6.20473	1.10697e-05	0.000602627	3.39216
254540_s_at	1.78628	4.59487	6.19087	1.13652e-05	0.000617241	3.36562
267307_at	0.640504	5.31009	6.18832	1.14206e-05	0.000618773	3.36073
251335_at	1.02017	4.05217	6.18696	1.14501e-05	0.000618773	3.35813
256684_at	1.01831	5.99544	6.18436	1.15071e-05	0.000618773	3.35313
267255_at	0.720639	4.3325	6.1838	1.15193e-05	0.000618773	3.35206
258637_at	0.47109	8.97745	6.18335	1.15291e-05	0.000618773	3.3512
262356_at	0.79253	2.99086	6.18199	1.1559e-05	0.000618922	3.34859
250007_at	0.887702	6.34284	6.17306	1.17573e-05	0.000628068	3.33145
245060_at	0.536704	10.6162	6.17089	1.18061e-05	0.000629196	3.32729
255561_at	0.830754	7.58966	6.16407	1.19605e-05	0.00063594	3.3142
245254_at	-1.40594	8.32777	-6.15432	1.2185e-05	0.000646371	3.29547
249866_at	0.721487	10.5975	6.15262	1.22245e-05	0.000646961	3.29221
255792_at	-0.565754	7.63696	-6.14635	1.23716e-05	0.00065323	3.28016
249348_at	0.971189	3.28218	6.14313	1.2448e-05	0.000654537	3.27395
263594_at	1.07345	6.22638	6.14289	1.24537e-05	0.000654537	3.27349
253980_at	0.785016	8.23375	6.13876	1.25523e-05	0.000656967	3.26555
260823_at	-0.539615	6.40381	-6.13854	1.25575e-05	0.000656967	3.26513
266150_s_at	-0.951125	5.99412	-6.13662	1.26036e-05	0.000657865	3.26144
257405_at	0.582573	5.24948	6.13466	1.26509e-05	0.000658827	3.25767
252468_at	0.673905	8.89279	6.13232	1.27075e-05	0.000660271	3.25316
261107_at	0.772857	8.17064	6.12748	1.28257e-05	0.000664898	3.24384
260495_at	-1.6105	5.94992	-6.12177	1.29665e-05	0.000670671	3.23284
246110_at	0.950539	7.4075	6.11494	1.31368e-05	0.000677795	3.2197
262638_at	-1.0934	6.6696	-6.11387	1.31637e-05	0.000677795	3.21764
264877_at	0.72884	4.82454	6.11074	1.32429e-05	0.000680337	3.2116
267459_at	-1.52444	7.19085	-6.10777	1.33183e-05	0.000682589	3.20588
255567_at	0.779862	9.5225	6.10666	1.33466e-05	0.000682589	3.20374
266418_at	1.10286	6.64983	6.0995	1.35308e-05	0.000690464	3.18993
254467_at	0.804727	3.95529	6.09419	1.36692e-05	0.00069375	3.17968
266276_at	-1.08327	5.18141	-6.09417	1.36698e-05	0.00069375	3.17964
261596_at	-0.780671	5.46048	-6.09341	1.36897e-05	0.00069375	3.17817
259472_at	-0.968365	7.25913	-6.09237	1.37169e-05	0.00069375	3.17618
260916_at	-0.806254	7.31544	-6.08965	1.37886e-05	0.000694394	3.17092
262605_at	-0.832026	5.77861	-6.08958	1.37905e-05	0.000694394	3.17078
248703_at	-1.09152	7.0573	-6.08253	1.39781e-05	0.000702293	3.15717
261900_at	0.724875	7.24656	6.07861	1.40835e-05	0.000706031	3.14961
249927_at	1.35032	6.58156	6.072	1.42632e-05	0.000713473	3.13683
266070_at	2.44144	6.92621	6.06632	1.44197e-05	0.000719721	3.12584
247797_at	1.03385	2.84193	6.05381	1.47703e-05	0.00073561	3.10165
264470_at	-1.5744	5.03732	-6.04884	1.49119e-05	0.000740286	3.09203
258322_at	0.913796	6.95759	6.04824	1.49291e-05	0.000740286	3.09087
260230_at	0.962165	5.51583	6.04616	1.49888e-05	0.000741637	3.08685
246911_at	0.900312	6.1844	6.03842	1.52137e-05	0.000751136	3.07185
AFFX-BioB-M_at	0.557022	6.72561	6.03482	1.53194e-05	0.000754721	3.06487
262366_at	1.26706	7.52663	6.02192	1.57045e-05	0.000772027	3.03986
261924_at	1.31546	6.89125	6.02072	1.57409e-05	0.000772148	3.03754
267573_at	-2.18762	3.79096	-6.0139	1.5949e-05	0.000779224	3.0243
263096_at	-1.08279	7.45068	-6.01339	1.59647e-05	0.000779224	3.02332
247475_at	0.890392	3.21451	6.01264	1.59876e-05	0.000779224	3.02187
264334_at	1.05784	2.54971	6.0062	1.61874e-05	0.00078728	3.00936
251681_at	-0.797305	3.36683	-6.00181	1.6325e-05	0.000792283	3.00084
255732_at	1.14227	7.15232	5.99625	1.6501e-05	0.000799122	2.99004
266477_at	-1.34229	4.63882	-5.99493	1.6543e-05	0.00079946	2.98748
249527_at	1.55062	5.86054	5.99194	1.66385e-05	0.000802378	2.98168
261651_at	1.0934	7.48551	5.98319	1.6922e-05	0.000814326	2.96466
253615_at	-0.517239	6.34415	-5.98078	1.7001e-05	0.000815035	2.95997
249055_at	-1.24565	6.0149	-5.98056	1.70082e-05	0.000815035	2.95954
245689_at	2.11267	3.64556	5.97517	1.71862e-05	0.000821838	2.94906
261185_at	0.735759	3.03634	5.97124	1.7317e-05	0.000826363	2.94142
261509_at	0.772121	6.3145	5.96976	1.73666e-05	0.000827	2.93854
246814_at	0.826522	3.79514	5.96034	1.76859e-05	0.000839029	2.92019
258352_at	0.588503	2.89848	5.96014	1.76928e-05	0.000839029	2.9198
260608_at	0.732412	3.15022	5.95863	1.77444e-05	0.00083973	2.91686
251380_at	-1.44202	5.17064	-5.95412	1.78999e-05	0.000844661	2.90807
258850_at	0.595925	7.85051	5.95346	1.79227e-05	0.000844661	2.90679
249640_at	0.939194	7.88442	5.94752	1.813e-05	0.000852672	2.89521
248719_at	-0.90411	8.90889	-5.9401	1.83925e-05	0.000861832	2.88073
247617_at	1.00261	4.96078	5.93917	1.84253e-05	0.000861832	2.87894
264010_at	0.995028	4.69292	5.93881	1.84381e-05	0.000861832	2.87824
253763_at	1.10305	2.96234	5.93551	1.85566e-05	0.000865595	2.87179
261151_at	0.761529	6.02426	5.93408	1.86079e-05	0.000866217	2.86901
264536_at	0.796171	4.52356	5.91802	1.91965e-05	0.000890304	2.83764
254153_at	1.56736	5.73239	5.91783	1.92034e-05	0.000890304	2.83728
264751_at	-1.47726	7.96085	-5.91608	1.92686e-05	0.000891516	2.83386
266118_at	0.700377	10.2714	5.91213	1.9417e-05	0.000896562	2.82614
253866_at	0.836359	5.19759	5.91019	1.94902e-05	0.000898126	2.82235
256256_at	0.722686	8.51114	5.90758	1.95892e-05	0.000900866	2.81725
265682_at	0.998894	4.16572	5.90485	1.96932e-05	0.000903827	2.81191
267137_at	0.655398	3.88145	5.90214	1.97969e-05	0.000906761	2.80663
254409_at	-0.855848	6.23033	-5.8956	2.005e-05	0.000916512	2.79383
260213_at	0.955723	4.13656	5.89397	2.01138e-05	0.000917591	2.79063
260391_at	0.689957	8.19443	5.89215	2.0185e-05	0.000919003	2.78707
267135_at	1.01131	5.86872	5.88895	2.03108e-05	0.000922889	2.78081
253613_at	1.0068	5.94255	5.88252	2.05664e-05	0.000931113	2.76822
262378_at	0.818812	6.32681	5.88234	2.05735e-05	0.000931113	2.76787
261653_at	-0.881767	5.54803	-5.87776	2.07574e-05	0.000937576	2.75891
266988_at	-0.8226	6.26948	-5.87223	2.0982e-05	0.000945848	2.74807
245196_at	-0.907932	7.77632	-5.86933	2.11006e-05	0.000949321	2.7424
254249_at	-0.928675	3.38894	-5.8661	2.12337e-05	0.000953428	2.73606
245096_at	-1.01385	8.89512	-5.86319	2.13542e-05	0.000955621	2.73036
258604_at	1.13299	6.00542	5.8629	2.13664e-05	0.000955621	2.72979
246908_at	-0.748728	7.85705	-5.85509	2.16936e-05	0.000968359	2.71449
264736_at	0.509907	7.89628	5.85051	2.18882e-05	0.000975137	2.70549
260150_at	2.15922	6.23491	5.8448	2.21329e-05	0.000982766	2.6943
248590_at	-0.595852	7.5775	-5.84451	2.21456e-05	0.000982766	2.69372
253569_at	0.800798	5.43582	5.84176	2.22648e-05	0.000986135	2.68832
253393_at	0.723444	6.88906	5.84064	2.23135e-05	0.000986377	2.68612
258919_at	0.605762	7.32194	5.83948	2.23639e-05	0.000986695	2.68384
264082_at	-1.86609	5.78141	-5.82596	2.29615e-05	0.00100905	2.65729
256784_at	0.526356	6.08709	5.82526	2.29928e-05	0.00100905	2.65592
252554_s_at	-1.24265	4.91697	-5.82503	2.30032e-05	0.00100905	2.65546
261248_at	1.12411	6.66989	5.82284	2.31015e-05	0.00101141	2.65117
254281_at	-0.803824	6.54106	-5.81351	2.35262e-05	0.00102803	2.63282
267626_at	2.00946	5.93791	5.79744	2.42767e-05	0.0010588	2.6012
250438_at	-0.805174	7.75477	-5.78758	2.47496e-05	0.00107737	2.58178
264348_at	-0.635115	9.38581	-5.77921	2.51584e-05	0.00109307	2.56528
248980_at	-1.55614	6.58506	-5.77574	2.53302e-05	0.00109845	2.55843
258792_at	1.21312	8.54874	5.76982	2.56253e-05	0.00110913	2.54677
258217_at	1.46107	6.12585	5.76645	2.57951e-05	0.00111437	2.54012
257021_at	0.857897	11.0676	5.76507	2.58648e-05	0.00111527	2.5374
262516_at	1.02309	6.37828	5.76228	2.60069e-05	0.00111928	2.53188
259952_at	-1.0803	5.42046	-5.75583	2.63374e-05	0.00113137	2.51917
255674_at	0.459857	10.02	5.7497	2.66561e-05	0.0011429	2.50706
257026_at	-0.992307	5.53951	-5.74849	2.67195e-05	0.00114347	2.50467
248130_at	1.52477	4.39955	5.73961	2.71893e-05	0.0011614	2.48712
246375_at	1.55111	3.30874	5.73326	2.75306e-05	0.00117141	2.47456
253595_at	-0.912497	2.89638	-5.7332	2.75337e-05	0.00117141	2.47445
261754_at	-0.853901	6.16788	-5.73238	2.75777e-05	0.00117141	2.47284
246976_s_at	-0.879633	7.05246	-5.73067	2.76709e-05	0.00117318	2.46945
251801_at	0.406737	11.6223	5.72891	2.77665e-05	0.00117505	2.46597
266281_at	-3.5398	3.58065	-5.72628	2.79106e-05	0.00117896	2.46076
253123_at	-1.24565	4.48549	-5.72285	2.8099e-05	0.00118473	2.45399
256600_at	0.760988	5.85329	5.72049	2.82296e-05	0.00118804	2.44932
262730_at	0.891924	5.71379	5.71946	2.82867e-05	0.00118825	2.44729
249765_at	-1.60659	6.73498	-5.71816	2.83594e-05	0.00118911	2.4447
248208_at	-0.916204	3.2679	-5.71482	2.85462e-05	0.00119475	2.43809
246854_at	-1.51966	6.21682	-5.70994	2.88212e-05	0.00120405	2.42844
255734_at	1.31428	9.5105	5.69933	2.94292e-05	0.00122692	2.40742
264743_at	0.602806	3.92193	5.69852	2.94763e-05	0.00122692	2.40582
260541_at	0.821247	6.55234	5.69302	2.97973e-05	0.00123802	2.39491
255837_at	0.859783	4.74399	5.68806	3.00896e-05	0.00124612	2.38508
250640_at	-1.18772	4.74925	-5.68786	3.01014e-05	0.00124612	2.38469
249868_at	0.77236	3.03533	5.68142	3.04858e-05	0.00125975	2.37192
247101_at	0.628951	9.48798	5.66092	3.17433e-05	0.00130934	2.33123
267456_at	-0.735881	7.20157	-5.65661	3.20147e-05	0.00131746	2.32266
251298_at	-0.92959	6.86415	-5.65596	3.20556e-05	0.00131746	2.32137
247443_at	-0.843224	8.74455	-5.65474	3.21331e-05	0.00131827	2.31894
245845_at	-0.565709	7.74594	-5.65354	3.22089e-05	0.001319	2.31657
249393_at	-1.13395	6.75037	-5.64921	3.24858e-05	0.00132583	2.30795
254652_at	-1.66334	3.40536	-5.64911	3.24919e-05	0.00132583	2.30776
259388_at	0.798496	5.79043	5.64757	3.2591e-05	0.0013275	2.3047
258880_at	0.809799	7.60138	5.64203	3.29496e-05	0.00133972	2.29369
267012_at	-1.01708	7.17156	-5.63959	3.31085e-05	0.00134378	2.28885
262154_at	-0.682641	5.0181	-5.63509	3.34044e-05	0.00135196	2.27989
258253_at	-0.683731	6.25644	-5.63473	3.34285e-05	0.00135196	2.27916
266456_at	1.50494	6.65774	5.62891	3.38149e-05	0.00136517	2.26759
263164_at	0.692065	5.87749	5.62679	3.39572e-05	0.00136849	2.26337
260758_at	0.601556	5.18793	5.61917	3.44728e-05	0.00138682	2.2482
254173_at	0.742082	3.79795	5.61786	3.45625e-05	0.00138798	2.24559
258834_at	-0.491501	7.97046	-5.61666	3.46444e-05	0.00138882	2.2432
249047_at	-0.918485	4.70005	-5.61577	3.47055e-05	0.00138883	2.24143
251401_at	-1.54197	4.97424	-5.60637	3.53573e-05	0.00141244	2.2227
245499_at	-0.769134	6.59605	-5.60045	3.57742e-05	0.00142659	2.21091
254256_at	-2.13806	7.38699	-5.59715	3.60089e-05	0.00143344	2.20432
252652_at	-1.05991	7.80322	-5.59317	3.62939e-05	0.00144227	2.19639
257377_at	-0.596767	8.74425	-5.58973	3.65422e-05	0.00144961	2.18953
255345_at	1.28967	5.85145	5.58875	3.66137e-05	0.00144993	2.18756
253220_s_at	0.833192	8.42508	5.58779	3.6683e-05	0.00145016	2.18566
251735_at	1.1267	8.87976	5.58447	3.69257e-05	0.00145723	2.17902
251073_at	-0.727862	10.7297	-5.57576	3.75691e-05	0.00148005	2.16164
253609_at	-0.667786	10.6886	-5.57489	3.7634e-05	0.00148006	2.1599
263498_at	-0.95183	7.31375	-5.57104	3.79224e-05	0.0014877	2.15222
248551_at	-0.733635	10.0858	-5.57024	3.79829e-05	0.0014877	2.15062
258008_at	1.35982	6.39565	5.56969	3.8024e-05	0.0014877	2.14953
260039_at	1.16726	5.73554	5.56645	3.82694e-05	0.00149473	2.14306
256302_at	-0.951649	5.06227	-5.56496	3.8383e-05	0.00149661	2.14007
259544_at	-0.543806	11.6798	-5.55876	3.88582e-05	0.00151255	2.12769
261581_at	1.3414	6.42529	5.55784	3.8929e-05	0.00151273	2.12586
249599_at	-1.72493	5.23066	-5.55264	3.93338e-05	0.00152586	2.11545
247747_at	0.722779	4.40334	5.54696	3.97802e-05	0.00153794	2.10409
266265_at	-1.2285	7.15867	-5.54696	3.97802e-05	0.00153794	2.10409
261913_at	1.15098	6.0786	5.54302	4.00932e-05	0.00154742	2.09621
253270_at	-0.792399	7.53163	-5.54083	4.02679e-05	0.00155154	2.09183
248628_at	0.755924	7.10232	5.53965	4.03624e-05	0.00155256	2.08947
255632_at	0.64164	5.50911	5.53721	4.05587e-05	0.00155748	2.08459
254812_at	-0.607132	5.95095	-5.53483	4.07513e-05	0.00156225	2.07983
264284_at	0.606586	4.10774	5.53257	4.0935e-05	0.00156666	2.0753
257117_at	1.0564	4.11336	5.52927	4.12043e-05	0.00157236	2.0687
255160_at	-0.82911	7.67042	-5.52906	4.12219e-05	0.00157236	2.06827
251940_at	0.657752	3.71781	5.52391	4.16465e-05	0.0015859	2.05796
260754_at	-2.10356	6.06306	-5.52186	4.18166e-05	0.00158973	2.05386
266983_at	-2.70825	6.89393	-5.51726	4.22019e-05	0.0016017	2.04463
248319_at	-1.13763	6.00073	-5.51633	4.22801e-05	0.00160201	2.04277
250651_at	2.41077	4.22778	5.51462	4.24244e-05	0.00160481	2.03934
255490_at	-0.629556	3.69238	-5.51202	4.26441e-05	0.00161045	2.03415
252880_at	0.781153	10.3958	5.50979	4.28344e-05	0.00161496	2.02967
253732_at	-0.652478	5.48819	-5.5024	4.34698e-05	0.00163622	2.01485
266566_at	0.528342	7.80351	5.49851	4.38083e-05	0.00164624	2.00705
259871_at	1.77109	6.98084	5.49741	4.39045e-05	0.00164714	2.00484
260776_at	0.594447	5.9664	5.49355	4.42434e-05	0.00165713	1.9971
250537_at	0.798252	6.26815	5.48999	4.45589e-05	0.00166621	1.98996
261842_at	-1.35712	4.79301	-5.48707	4.48196e-05	0.00167321	1.98409
262482_at	-0.837067	4.85166	-5.48578	4.49348e-05	0.00167477	1.98151
245037_at	0.811248	3.7823	5.48446	4.50534e-05	0.00167646	1.97885
251984_at	-1.18303	9.81035	-5.48228	4.525e-05	0.00168103	1.97447
245642_at	-1.53954	10.1336	-5.47801	4.56374e-05	0.00169266	1.9659
262349_at	1.08403	5.52274	5.47546	4.58699e-05	0.00169853	1.96079
266906_at	0.598294	9.56445	5.47235	4.61562e-05	0.00170636	1.95453
251167_at	1.17975	4.51484	5.46993	4.63795e-05	0.00171184	1.94967
266560_at	0.883942	5.75557	5.45742	4.75535e-05	0.00175233	1.92453
258693_at	0.531179	8.58409	5.45201	4.80703e-05	0.00176852	1.91365
249983_at	-1.86214	7.479	-5.44474	4.87741e-05	0.00179153	1.89903
253179_at	0.933017	4.22987	5.44247	4.89962e-05	0.00179679	1.89446
261067_at	1.06635	2.94394	5.43465	4.97691e-05	0.00181981	1.87872
254294_at	0.990659	4.83493	5.43436	4.9798e-05	0.00181981	1.87814
250629_at	-1.34245	5.90922	-5.43371	4.98632e-05	0.00181981	1.87682
253264_at	0.952472	6.37647	5.43002	5.02334e-05	0.00183039	1.86938
266001_at	-0.594418	8.43463	-5.42723	5.05144e-05	0.00183769	1.86377
255568_at	-1.83277	5.52347	-5.4249	5.07508e-05	0.00184335	1.85907
257105_at	-1.0034	6.39039	-5.42105	5.11431e-05	0.00185465	1.85133
263975_at	0.495529	6.79268	5.41513	5.17539e-05	0.00187382	1.83939
266062_at	0.688853	8.24745	5.41302	5.19732e-05	0.00187878	1.83514
254111_at	1.88246	3.76877	5.41047	5.22394e-05	0.00188541	1.83
262277_at	0.690749	7.61722	5.40479	5.28376e-05	0.00190161	1.81855
257949_at	1.04006	6.11973	5.40463	5.2855e-05	0.00190161	1.81822
251934_at	-1.77246	4.60022	-5.39881	5.34759e-05	0.00191901	1.80647
267191_at	1.24453	4.43766	5.39852	5.35068e-05	0.00191901	1.80589
256149_at	0.536329	6.5676	5.39178	5.42358e-05	0.0019421	1.79228
257724_at	0.600757	6.08566	5.38777	5.46734e-05	0.00195188	1.7842
261297_at	1.20163	4.50277	5.38771	5.46802e-05	0.00195188	1.78408
250908_at	-1.00851	4.94806	-5.37894	5.5652e-05	0.00198347	1.76636
263232_at	-1.48424	4.99481	-5.37418	5.61862e-05	0.00199939	1.75676
245767_at	-1.6176	5.48103	-5.37138	5.65037e-05	0.00200755	1.75109
260609_at	-0.598716	3.69366	-5.3654	5.71869e-05	0.00202595	1.73901
253920_at	0.406607	8.9105	5.36529	5.71991e-05	0.00202595	1.73879
264875_at	0.4601	9.77548	5.35888	5.79415e-05	0.00204906	1.72582
250095_at	0.634699	8.22698	5.35695	5.81662e-05	0.0020535	1.72193
257529_at	0.496557	2.68571	5.35626	5.82469e-05	0.0020535	1.72054
246992_at	1.44166	4.44949	5.35224	5.87203e-05	0.00206248	1.7124
249920_at	0.704337	6.66053	5.35192	5.87578e-05	0.00206248	1.71176
264792_at	-0.755931	6.62357	-5.35156	5.88009e-05	0.00206248	1.71102
253372_at	-0.657854	6.96031	-5.35103	5.88635e-05	0.00206248	1.70995
251995_at	0.615617	7.78381	5.33872	6.03406e-05	0.002111	1.68503
260148_at	1.62899	6.12415	5.3369	6.0562e-05	0.0021155	1.68135
259876_at	-0.961304	6.08752	-5.33253	6.10973e-05	0.00213093	1.6725
256780_at	-0.807568	3.4409	-5.31781	6.29368e-05	0.00219174	1.64268
247781_at	1.08306	4.7119	5.31588	6.31827e-05	0.00219695	1.63876
261285_at	0.68606	11.1327	5.31509	6.32823e-05	0.00219706	1.63718
267364_at	0.717618	5.32278	5.31093	6.38166e-05	0.00221224	1.62873
253249_at	-0.758603	7.23125	-5.30132	6.50659e-05	0.00225213	1.60924
248780_at	0.415612	7.52673	5.29949	6.53059e-05	0.00225701	1.60554
262933_at	0.883965	8.34206	5.29814	6.5484e-05	0.00225974	1.6028
255295_at	0.842173	5.37063	5.29641	6.57129e-05	0.00226422	1.59929
259758_s_at	-1.49818	5.27416	-5.28347	6.74529e-05	0.00232067	1.57302
256132_at	-0.606235	3.94933	-5.2804	6.78725e-05	0.00233158	1.56679
263352_at	0.78791	7.57572	5.2794	6.80104e-05	0.00233281	1.56475
250100_at	-1.26379	7.16178	-5.27795	6.82104e-05	0.00233615	1.5618
254372_at	-0.680786	8.12477	-5.27138	6.91219e-05	0.00236382	1.54846
245076_at	-0.955053	4.4467	-5.27051	6.92441e-05	0.00236446	1.54668
261543_at	-1.73193	4.43391	-5.26044	7.06681e-05	0.00240948	1.52622
261445_at	-0.893922	7.90682	-5.25756	7.10812e-05	0.00241907	1.52037
264014_at	-1.52119	7.36543	-5.25669	7.12063e-05	0.00241907	1.5186
264687_at	0.478848	7.73163	5.25626	7.12678e-05	0.00241907	1.51773
245208_at	-0.510775	5.08587	-5.25342	7.16791e-05	0.00242942	1.51195
250722_at	0.522269	4.9907	5.2524	7.1828e-05	0.00243086	1.50986
265186_at	-1.25984	4.25658	-5.24786	7.24901e-05	0.00244963	1.50064
266282_at	-4.09187	5.15034	-5.24353	7.31294e-05	0.00246305	1.49182
256046_at	-0.845542	6.28192	-5.24302	7.32041e-05	0.00246305	1.49079
258029_at	-0.628624	5.60822	-5.24297	7.32112e-05	0.00246305	1.49069
265472_at	-0.505251	8.01117	-5.24072	7.35459e-05	0.00247067	1.48611
245245_at	0.842162	3.21459	5.23677	7.41375e-05	0.00248688	1.47806
262600_at	0.486678	7.8885	5.22801	7.54655e-05	0.00252771	1.46022
251352_at	0.399435	9.10108	5.22649	7.56973e-05	0.00253175	1.45714
260907_at	0.866231	4.6438	5.22135	7.64908e-05	0.00255455	1.44666
265382_at	-0.526239	6.19941	-5.21523	7.74464e-05	0.00258268	1.43419
249575_at	0.862253	3.93748	5.21428	7.75947e-05	0.00258385	1.43226
253702_at	-0.747341	8.42257	-5.20716	7.87246e-05	0.00261765	1.41774
257507_at	-1.64523	3.70833	-5.2058	7.89413e-05	0.00262103	1.41498
251293_at	-1.22195	6.319	-5.20315	7.93679e-05	0.00263137	1.40956
257159_at	-1.23497	5.23579	-5.20151	7.96329e-05	0.00263632	1.40621
254634_at	-0.991272	3.65277	-5.19917	8.00122e-05	0.00264504	1.40144
254522_at	-0.54833	4.8071	-5.1966	8.04307e-05	0.00265503	1.3962
264655_at	0.856984	10.2271	5.19522	8.06556e-05	0.0026586	1.39339
257689_at	-1.13373	4.38437	-5.19413	8.08345e-05	0.00266066	1.39117
250695_at	-1.17305	4.94775	-5.19297	8.10251e-05	0.00266309	1.3888
259866_at	0.724055	4.11542	5.19201	8.11828e-05	0.00266443	1.38685
252244_at	0.881029	2.77854	5.18859	8.17498e-05	0.00267919	1.37986
256187_at	-0.64518	7.70055	-5.18767	8.19028e-05	0.00268035	1.37798
256922_at	-1.3652	9.01731	-5.18666	8.20709e-05	0.002682	1.37592
247074_at	0.788011	8.02808	5.17816	8.35011e-05	0.00272416	1.35856
254211_at	-0.903939	7.75396	-5.17676	8.37392e-05	0.00272416	1.3557
248801_at	0.646288	7.51034	5.1758	8.39022e-05	0.00272416	1.35375
250576_at	0.953659	3.67286	5.17493	8.40504e-05	0.00272416	1.35198
258196_at	-0.611761	6.68011	-5.17462	8.41027e-05	0.00272416	1.35135
259381_s_at	0.564201	9.65272	5.17429	8.41605e-05	0.00272416	1.35066
245853_at	0.482582	7.79827	5.17407	8.4197e-05	0.00272416	1.35023
262039_at	-0.635311	8.63343	-5.16961	8.4964e-05	0.00274508	1.34112
252046_at	0.808484	3.82373	5.16603	8.55855e-05	0.00276125	1.3338
246054_at	-0.921735	4.79498	-5.16469	8.58195e-05	0.00276489	1.33105
265440_at	-0.944081	8.01894	-5.16217	8.62605e-05	0.00277518	1.3259
253489_at	0.703675	8.27425	5.15083	8.82746e-05	0.00283598	1.30272
260556_at	-3.15	6.29786	-5.14394	8.95226e-05	0.0028716	1.28862
265419_at	0.465671	6.42859	5.14332	8.96351e-05	0.0028716	1.28736
260908_at	0.490008	2.98297	5.14174	8.9923e-05	0.00287678	1.28414
255536_at	0.640901	5.6296	5.14038	9.0173e-05	0.00288074	1.28135
253690_at	0.516879	3.79505	5.1345	9.12598e-05	0.00290858	1.26932
263158_at	0.656347	5.5716	5.13393	9.13667e-05	0.00290858	1.26814
246217_at	0.522056	6.55621	5.1336	9.1427e-05	0.00290858	1.26748
253709_at	-0.614843	8.84132	-5.12673	9.27173e-05	0.00294552	1.25341
258623_at	-0.680127	9.04721	-5.12331	9.33651e-05	0.00296197	1.24642
256621_at	-0.71538	5.08702	-5.12202	9.36123e-05	0.00296271	1.24376
260637_at	-0.473299	10.2521	-5.12183	9.36481e-05	0.00296271	1.24338
254636_at	0.7177	7.94804	5.1153	9.49034e-05	0.00299826	1.23001
249377_at	0.931508	7.83898	5.11437	9.50828e-05	0.00299978	1.22811
249459_at	-3.46309	4.78118	-5.1094	9.60529e-05	0.0030247	1.21792
245353_at	-1.08127	6.78298	-5.10897	9.61378e-05	0.0030247	1.21703
256186_at	-0.869602	9.9211	-5.1044	9.70376e-05	0.0030488	1.20767
251144_at	-0.753398	7.83157	-5.1012	9.76737e-05	0.00306456	1.20111
252341_at	0.944539	4.72368	5.10025	9.78641e-05	0.00306632	1.19916
254890_at	0.599779	10.9413	5.09435	9.90505e-05	0.00309923	1.18706
266084_at	-2.35506	4.57324	-5.09089	9.97529e-05	0.00311694	1.17996
267384_at	-2.21935	5.59399	-5.08231	0.000101516	0.0031677	1.16237
250920_at	-0.903107	4.56949	-5.07695	0.000102635	0.00319824	1.15137
246324_at	0.405239	7.21779	5.07332	0.000103399	0.00321765	1.14392
257715_at	-1.07248	7.56169	-5.07125	0.000103838	0.00322689	1.13967
260957_at	1.05223	4.96172	5.06663	0.000104825	0.00325313	1.13018
263179_at	-0.434647	5.88919	-5.06351	0.000105496	0.0032695	1.12377
250600_at	-0.773691	5.37034	-5.05504	0.00010734	0.00331897	1.10637
256520_at	0.626103	2.95756	5.05484	0.000107383	0.00331897	1.10598
258005_at	0.72152	6.89599	5.05011	0.000108428	0.00334674	1.09625
256244_at	-0.633321	5.15709	-5.04716	0.000109085	0.00336248	1.09019
261585_at	-0.747836	5.98519	-5.04334	0.000109943	0.00338435	1.08232
262565_at	-0.42242	6.68643	-5.03968	0.00011077	0.00340107	1.07481
252382_at	0.828133	3.08464	5.03959	0.000110789	0.00340107	1.07463
260298_at	1.8418	5.04622	5.03702	0.000111374	0.00340107	1.06934
254218_at	0.767437	6.28227	5.03698	0.000111383	0.00340107	1.06926
265062_at	-1.78285	3.16954	-5.03655	0.000111483	0.00340107	1.06837
246967_at	-0.956282	4.31419	-5.03642	0.000111511	0.00340107	1.06811
266170_at	0.787211	7.49184	5.03627	0.000111546	0.00340107	1.0678
246241_at	-1.15115	4.41216	-5.03569	0.000111679	0.00340107	1.0666
257766_at	-0.786088	8.13806	-5.02766	0.000113533	0.00345291	1.05008
266711_at	-0.857089	5.12197	-5.02596	0.000113928	0.00346031	1.04659
264098_at	0.413733	7.69459	5.02335	0.000114538	0.00347422	1.04123
266783_at	-0.978938	4.8033	-5.02192	0.000114875	0.0034798	1.03829
256008_s_at	0.679711	5.58766	5.01846	0.000115694	0.00349998	1.03115
248186_at	-0.704854	6.99643	-5.01698	0.000116045	0.00350031	1.02811
263082_at	0.436623	6.66826	5.01583	0.000116318	0.00350031	1.02575
252604_at	-0.983134	5.76967	-5.01583	0.000116319	0.00350031	1.02575
260623_at	-1.16998	7.96351	-5.01583	0.000116319	0.00350031	1.02575
258367_at	0.848697	4.41348	5.01347	0.000116884	0.00351268	1.02089
266380_at	0.556349	7.12473	5.0113	0.000117405	0.0035237	1.01642
255550_at	-0.811521	4.46757	-5.00882	0.000118004	0.00353702	1.01131
252647_at	0.500146	7.75718	5.00653	0.000118561	0.00354906	1.00659
246826_at	0.802851	5.84773	5.00402	0.000119171	0.00356265	1.00144
248347_at	0.640142	5.26881	5.00297	0.00011943	0.00356571	0.99926
248577_at	0.852016	4.90381	5.00152	0.000119786	0.00356846	0.996273
246228_at	-1.3361	6.49267	-5.00099	0.000119915	0.00356846	0.995193
259373_at	-0.683784	5.89683	-5.00068	0.000119992	0.00356846	0.994552
263316_s_at	-2.4159	4.21055	-4.99926	0.000120342	0.00357422	0.991627
258167_at	1.72294	6.23794	4.98706	0.000123395	0.00366012	0.966493
266325_at	-0.403554	7.35049	-4.98492	0.00012394	0.00366842	0.962067
256826_at	0.491941	3.18707	4.9847	0.000123996	0.00366842	0.961616
260288_at	-0.49709	7.4824	-4.98182	0.000124732	0.00368541	0.955678
267262_at	-1.04584	7.01921	-4.97492	0.000126512	0.00373318	0.94146
258257_at	-0.914408	5.5173	-4.97154	0.000127394	0.00375434	0.934492
249535_at	-1.1716	6.40282	-4.97052	0.000127662	0.003757	0.932387
259120_at	-1.19571	4.69563	-4.96995	0.000127814	0.003757	0.931194
262655_s_at	-0.912233	5.46282	-4.96876	0.000128127	0.00376136	0.928737
262733_s_at	0.44529	6.9129	4.96781	0.000128375	0.0037638	0.926798
260522_x_at	0.792946	5.88486	4.96284	0.000129695	0.00379416	0.916534
251072_at	-1.1858	6.33844	-4.96266	0.000129743	0.00379416	0.916163
263616_at	0.768116	3.83531	4.96074	0.000130257	0.00380432	0.912196
259180_at	-0.562464	7.83205	-4.95992	0.000130476	0.00380582	0.910516
248190_at	-0.919341	5.42573	-4.94668	0.00013408	0.00390597	0.883181
265611_at	-2.78238	10.1432	-4.94506	0.000134529	0.00391132	0.879833
255450_at	-0.990979	7.66056	-4.94478	0.000134607	0.00391132	0.87925
258908_at	-0.530611	8.76836	-4.94166	0.000135474	0.00392879	0.87281
251173_at	0.458976	6.2469	4.94138	0.000135553	0.00392879	0.872226
245713_at	-0.482836	3.07597	-4.94002	0.000135933	0.0039348	0.869418
264078_at	0.641678	8.38873	4.93928	0.000136141	0.00393583	0.867885
251385_at	0.683638	2.88801	4.93608	0.00013704	0.00395681	0.861282
247727_at	1.11086	3.92997	4.93497	0.000137353	0.00395828	0.858996
251870_at	-0.790776	3.02272	-4.93462	0.000137453	0.00395828	0.858261
265855_at	0.502707	8.66949	4.93406	0.000137611	0.00395828	0.857109
260723_at	0.826971	2.95148	4.92637	0.00013981	0.00401333	0.841211
263411_at	-0.782499	6.60927	-4.92613	0.000139877	0.00401333	0.840732
250983_at	-1.13918	7.24774	-4.91552	0.000142971	0.00409689	0.818795
261982_at	0.61283	9.10126	4.91458	0.000143248	0.00409689	0.816851
267327_at	0.921073	3.98978	4.91431	0.000143328	0.00409689	0.81629
253120_at	0.380882	8.42612	4.91356	0.00014355	0.00409809	0.814741
252266_at	-0.727297	4.37618	-4.91142	0.000144185	0.00410767	0.810311
256180_at	-1.12731	3.22739	-4.91041	0.000144485	0.00410767	0.808227
267425_at	0.951955	5.41356	4.91006	0.00014459	0.00410767	0.8075
248400_at	0.775833	4.09355	4.91001	0.000144606	0.00410767	0.807392
246582_at	0.533817	4.0814	4.90707	0.000145486	0.00412752	0.801309
264091_at	1.48245	6.53821	4.9019	0.000147047	0.00416663	0.790607
251842_at	0.76406	5.06373	4.90115	0.000147272	0.00416679	0.789072
263327_at	0.575205	4.13074	4.90067	0.000147418	0.00416679	0.788081
250541_at	1.4142	5.53987	4.89942	0.000147799	0.0041724	0.78549
264312_at	0.584184	2.97843	4.8942	0.000149401	0.00421242	0.77468
252533_at	-0.735199	5.06254	-4.88605	0.000151936	0.00427858	0.757816
252037_at	-0.99727	10.1307	-4.88319	0.000152838	0.00429869	0.75188
253049_at	-0.903999	8.98736	-4.87984	0.000153898	0.00432318	0.744949
250208_at	0.646369	5.05611	4.87896	0.000154177	0.00432567	0.743137
254781_at	-0.408775	5.60712	-4.87616	0.000155071	0.00434542	0.737338
264960_at	-2.7603	4.40465	-4.87527	0.000155359	0.00434815	0.735478
263693_at	-0.580759	5.49496	-4.8741	0.000155734	0.0043533	0.733063
254496_at	-0.669703	7.6118	-4.87116	0.000156682	0.00437443	0.72698
255651_at	-0.693918	4.96552	-4.86758	0.000157845	0.00440153	0.719563
247678_at	1.22872	6.71796	4.86194	0.000159699	0.00444778	0.707861
261456_at	-0.579379	8.45725	-4.86005	0.000160324	0.00445973	0.703949
246276_at	-0.685242	7.43411	-4.85585	0.000161723	0.00449319	0.695236
264527_at	-0.600757	4.70681	-4.85375	0.000162426	0.00450381	0.690891
265998_at	0.706853	6.8668	4.85269	0.000162781	0.00450381	0.688702
251393_at	-0.489266	6.5902	-4.85243	0.000162868	0.00450381	0.688163
253140_at	-0.734399	6.50192	-4.85235	0.000162896	0.00450381	0.687997
249143_at	0.611227	3.62866	4.84869	0.000164135	0.00453258	0.680403
245361_at	0.712941	8.50973	4.84495	0.000165411	0.0045623	0.672638
249188_at	-1.90158	7.7533	-4.84324	0.000165998	0.00457296	0.66909
266352_at	-0.829468	6.08753	-4.84242	0.00016628	0.0045752	0.667389
264305_at	-0.697659	4.78055	-4.84126	0.000166677	0.0045806	0.664999
260920_at	0.539836	2.27722	4.84058	0.000166914	0.00458161	0.663571
254298_at	-0.520961	9.05898	-4.83499	0.000168857	0.00462937	0.651973
261335_at	-0.535369	9.25125	-4.82939	0.000170826	0.00467772	0.640359
256021_at	0.878409	9	4.82658	0.000171823	0.00469938	0.634526
254060_at	-0.708616	4.4442	-4.82508	0.000172358	0.00470837	0.63141
250135_at	0.454538	3.46785	4.82378	0.00017282	0.00471474	0.628727
261136_at	-0.537505	9.01086	-4.82327	0.000173005	0.00471474	0.627658
250663_at	0.54715	7.20318	4.82062	0.000173957	0.00473502	0.62216
252939_at	-0.425291	6.00114	-4.81751	0.00017508	0.00475993	0.615709
250526_at	0.697709	9.15387	4.81687	0.000175313	0.00476058	0.614378
264783_at	1.16676	8.04941	4.81527	0.000175895	0.00477072	0.611055
245762_at	0.609836	4.74286	4.81266	0.000176851	0.00478295	0.605629
249442_at	-0.534372	8.78295	-4.81245	0.000176927	0.00478295	0.605198
265275_at	0.708684	4.11326	4.81232	0.000176975	0.00478295	0.604922
258618_at	-1.0671	6.50151	-4.81012	0.000177784	0.0047991	0.600357
252084_at	0.725038	4.21231	4.8089	0.000178234	0.00480558	0.597821
247288_at	0.511085	7.09194	4.80598	0.000179318	0.00482909	0.591748
262682_at	-0.759168	7.16493	-4.80441	0.000179903	0.00483845	0.588483
253608_at	0.964678	7.50303	4.80391	0.00018009	0.00483845	0.587445
249265_at	-0.505712	11.2433	-4.80171	0.000180913	0.00485485	0.582876
249295_at	0.648804	5.25211	4.79899	0.000181934	0.00487652	0.577236
258189_at	0.697281	8.44459	4.79792	0.000182338	0.00487998	0.575015
252624_at	-0.65067	6.94439	-4.79752	0.000182491	0.00487998	0.574173
266526_at	0.63385	5.64844	4.79668	0.000182808	0.00488273	0.572436
250467_at	0.904514	4.86241	4.79539	0.000183299	0.00489013	0.569747
252175_at	-1.12047	6.62485	-4.78942	0.000185583	0.00494528	0.557342
260366_at	0.745838	4.90506	4.78637	0.000186762	0.00497087	0.551002
262238_at	-0.775179	10.1414	-4.78358	0.000187844	0.00499386	0.545212
260557_at	-1.16969	8.00696	-4.78256	0.000188244	0.00499821	0.543083
261420_at	-0.732461	5.29846	-4.78204	0.000188446	0.00499821	0.542006
248171_at	0.609266	9.50816	4.77973	0.000189354	0.00501646	0.537193
255626_at	-0.483442	8.55761	-4.77706	0.000190406	0.00503846	0.531647
249247_at	-0.531102	6.23862	-4.77423	0.000191529	0.00506232	0.525753
263069_at	0.844971	3.45757	4.77132	0.00019269	0.00508711	0.519702
262972_at	0.952952	4.3942	4.76992	0.00019325	0.00509281	0.516796
248191_at	-0.885823	6.79758	-4.76967	0.000193353	0.00509281	0.516263
263228_at	-1.90797	5.55333	-4.76889	0.000193664	0.0050943	0.514651
256023_at	0.443989	2.86786	4.76819	0.000193947	0.0050943	0.51319
263575_at	0.571903	4.55012	4.76786	0.000194079	0.0050943	0.512507
252293_at	-0.621971	10.2621	-4.76352	0.000195836	0.00513074	0.503485
251895_at	-1.35806	7.15259	-4.76251	0.000196249	0.00513074	0.501375
257774_at	0.895403	6.96833	4.76216	0.000196391	0.00513074	0.50065
254332_at	-0.831042	4.87318	-4.76192	0.00019649	0.00513074	0.500143
264697_at	0.638574	6.52205	4.76167	0.000196592	0.00513074	0.499624
256370_at	-0.867094	3.77675	-4.7609	0.000196906	0.00513306	0.498025
253600_at	0.486162	8.77613	4.75897	0.000197698	0.00514782	0.494006
249361_at	-0.486209	6.63419	-4.75784	0.000198164	0.00515147	0.491649
262850_at	0.590538	7.6421	4.75753	0.00019829	0.00515147	0.491012
249364_at	-2.55894	5.15656	-4.75519	0.000199258	0.00517073	0.486135
267423_at	0.754198	7.07208	4.75252	0.000200364	0.00519352	0.480593
250193_at	-0.576514	7.97307	-4.75051	0.000201205	0.00520941	0.476396
259476_at	0.637245	9.4437	4.74883	0.000201907	0.00522165	0.472909
252208_at	-0.473868	6.96398	-4.74823	0.000202159	0.00522225	0.47166
266832_at	1.30949	6.04938	4.7465	0.000202887	0.00523512	0.468062
248380_at	0.700748	7.31715	4.74496	0.000203541	0.00524607	0.464839
252767_at	0.454707	2.72337	4.74275	0.000204475	0.0052642	0.460253
258882_at	-0.662978	8.28321	-4.74179	0.000204884	0.00526877	0.458255
251535_at	0.602424	4.24904	4.73752	0.000206714	0.00530765	0.44935
246215_at	0.582151	6.93718	4.73718	0.000206861	0.00530765	0.448638
259316_at	-1.70174	4.27612	-4.7335	0.00020845	0.00534242	0.440975
266992_at	-1.23898	5.56622	-4.73252	0.000208874	0.00534727	0.438941
252437_at	-1.99729	7.02265	-4.73106	0.000209512	0.00535759	0.435889
264649_at	0.428169	6.94393	4.72255	0.000213255	0.0054472	0.41816
256937_at	0.823041	7.45615	4.72057	0.000214134	0.00545883	0.414041
253718_at	-1.03609	3.99774	-4.72045	0.000214189	0.00545883	0.413785
260970_at	-1.3502	6.97731	-4.71724	0.000215624	0.00548928	0.407099
256799_at	-1.06334	7.61145	-4.71517	0.000216556	0.00550685	0.402784
251010_at	-0.915475	6.7239	-4.71269	0.000217677	0.00552644	0.397617
257486_at	-1.8487	3.5011	-4.7124	0.000217811	0.00552644	0.397
261448_at	1.08427	7.0543	4.71078	0.000218546	0.00553893	0.393627
247356_at	0.475644	9.13249	4.7099	0.000218948	0.00554297	0.391785
248570_at	-1.62963	4.72989	-4.70891	0.000219397	0.00554816	0.389739
266069_at	0.639897	4.80676	4.70783	0.000219891	0.00555373	0.387488
247151_at	0.725369	7.07191	4.70737	0.000220104	0.00555373	0.386517
264621_at	0.435145	6.06906	4.70581	0.000220818	0.00556559	0.383275
249705_at	-0.804877	5.40074	-4.70514	0.00022113	0.0055673	0.381862
254907_at	-1.10922	6.23278	-4.70202	0.00022257	0.00559737	0.375365
261411_at	0.515376	8.84263	4.69407	0.000226287	0.0056846	0.358786
245613_at	-0.833391	4.2753	-4.69283	0.000226872	0.00569302	0.356203
250735_at	0.588592	7.96393	4.69	0.000228218	0.00571645	0.350282
254687_at	0.627592	10.6721	4.68981	0.000228307	0.00571645	0.349892
248394_at	-0.611509	6.36674	-4.67885	0.000233583	0.00584215	0.327029
251431_at	-0.473716	8.49506	-4.67654	0.000234714	0.00585239	0.322197
263151_at	0.709027	7.4134	4.67644	0.000234761	0.00585239	0.321997
263298_at	0.381444	8.17759	4.67644	0.000234763	0.00585239	0.32199
258172_at	1.2192	3.59217	4.67022	0.000237828	0.00592234	0.309007
250063_at	-0.456542	6.5842	-4.66911	0.00023838	0.00592961	0.306688
258023_at	0.527135	9.00025	4.66585	0.000240007	0.00595754	0.299884
248620_at	0.525643	5.2508	4.66568	0.000240094	0.00595754	0.299519
261755_at	0.506169	3.76876	4.66529	0.000240286	0.00595754	0.298718
255175_at	0.844306	3.38786	4.66439	0.00024074	0.00596231	0.29683
267104_at	-0.494193	11.3119	-4.66282	0.000241531	0.00597541	0.293549
250234_at	-0.41577	9.63724	-4.66034	0.000242783	0.00599988	0.288375
261708_at	-0.94835	4.47552	-4.654	0.000246021	0.00606684	0.275122
265962_at	-0.503088	8.39785	-4.65399	0.000246025	0.00606684	0.275106
248237_at	-0.610348	5.73271	-4.65326	0.000246402	0.00606957	0.273575
250872_at	0.511629	5.68754	4.65197	0.000247062	0.00607314	0.270897
251706_at	0.507184	5.518	4.65182	0.000247143	0.00607314	0.270571
264581_at	0.408683	7.61167	4.65142	0.000247345	0.00607314	0.26975
262237_at	-0.807817	8.22364	-4.65037	0.000247889	0.00607995	0.267553
260809_at	0.447545	2.89109	4.64929	0.000248453	0.00608724	0.26528
252943_at	-0.490663	8.35518	-4.64781	0.000249217	0.00609941	0.262208
252539_at	-1.64591	5.05624	-4.64706	0.000249609	0.00610243	0.260639
265093_at	-0.752593	5.1946	-4.63676	0.000255043	0.00621685	0.239096
265216_at	0.823072	4.94137	4.6367	0.000255072	0.00621685	0.238982
260938_at	0.541056	6.0785	4.63664	0.000255106	0.00621685	0.238847
257348_at	1.47119	4.08422	4.63574	0.000255582	0.00622093	0.236983
245627_at	1.38079	5.42414	4.63477	0.000256103	0.00622093	0.234944
248674_at	-0.662419	5.89529	-4.63432	0.000256344	0.00622093	0.234005
251620_at	-1.65174	5.30088	-4.63428	0.000256364	0.00622093	0.233925
261275_at	-0.67687	4.63513	-4.63242	0.000257363	0.00623257	0.230035
264835_at	0.427746	6.79015	4.6319	0.000257646	0.00623257	0.228937
247513_at	0.655087	7.99679	4.63186	0.000257664	0.00623257	0.228867
252281_at	0.503874	5.97016	4.6305	0.000258397	0.00623982	0.226028
247138_at	-0.689316	8.77587	-4.63029	0.000258511	0.00623982	0.225586
259819_at	-0.485187	8.98294	-4.62839	0.000259543	0.00625811	0.2216
255500_at	0.594643	6.02261	4.62769	0.000259919	0.00626057	0.220151
253664_at	-0.568946	7.87084	-4.62463	0.000261588	0.00629412	0.21375
249427_at	-0.604158	7.41857	-4.6234	0.000262262	0.00630368	0.211177
258742_at	0.892039	5.73223	4.62236	0.000262835	0.00631081	0.208993
253957_at	0.532921	7.66608	4.61925	0.000264552	0.00634535	0.202483
249516_s_at	-0.697983	4.36306	-4.61825	0.000265105	0.00635193	0.200395
256130_at	0.47569	6.39442	4.61623	0.000266224	0.00637206	0.196181
257705_at	-0.434747	10.1472	-4.61505	0.000266885	0.00638117	0.193703
260840_at	0.439353	7.08205	4.61269	0.000268204	0.00639854	0.188772
259450_at	0.448574	6.7843	4.61235	0.000268396	0.00639854	0.188057
253684_at	0.760696	5.22366	4.61205	0.000268563	0.00639854	0.187435
249736_at	0.505433	8.41234	4.61112	0.000269088	0.00639854	0.185482
264314_at	-1.05663	6.72135	-4.61047	0.000269453	0.00639854	0.184124
260745_at	1.04415	9.46441	4.6103	0.000269551	0.00639854	0.183763
264143_at	0.831471	3.38938	4.61025	0.000269575	0.00639854	0.183674
250391_at	0.835158	5.26248	4.60782	0.00027095	0.00642395	0.178586
254905_at	-2.28378	4.63873	-4.60731	0.000271241	0.00642395	0.177513
250068_at	-0.549233	3.67227	-4.60687	0.00027149	0.00642395	0.176594
262799_at	0.403122	3.48194	4.60151	0.000274553	0.00648969	0.165376
256847_at	-1.26153	5.00137	-4.60019	0.000275309	0.00650083	0.162626
254978_at	-3.77744	4.10766	-4.5992	0.000275884	0.00650767	0.16054
259371_at	0.603267	6.35727	4.59342	0.000279238	0.00657999	0.148457
248686_at	-2.27384	7.38106	-4.59257	0.000279736	0.00658492	0.146676
257174_at	0.741849	7.49816	4.59138	0.000280435	0.00659457	0.144181
248234_at	-0.513118	8.93021	-4.59008	0.000281202	0.00660577	0.141453
248270_at	-1.42287	8.54649	-4.58627	0.000283454	0.00665184	0.133477
258054_at	0.875959	10.717	4.58416	0.00028471	0.00667445	0.129056
254158_at	-1.0379	7.08918	-4.58159	0.000286243	0.00670322	0.123688
246818_at	-0.409248	6.06793	-4.58112	0.000286525	0.00670322	0.122703
265948_at	-0.797132	6.00288	-4.57827	0.000288242	0.00673648	0.116731
246444_at	0.435603	5.73047	4.57494	0.000290263	0.00677676	0.109748
249089_at	0.620136	7.88095	4.5737	0.000291014	0.00677783	0.107166
264728_at	0.586101	8.163	4.57351	0.000291135	0.00677783	0.106749
246452_at	0.332666	8.93322	4.57312	0.000291369	0.00677783	0.105945
245113_at	-0.863745	6.12948	-4.57273	0.000291611	0.00677783	0.105116
258675_at	-0.564866	8.085	-4.57243	0.000291794	0.00677783	0.104488
259352_at	0.490395	5.87024	4.56784	0.00029461	0.00683627	0.0948886
251949_at	-1.2711	4.30195	-4.56495	0.000296401	0.00687084	0.0888303
255011_at	0.743017	7.87403	4.56196	0.000298264	0.00690309	0.0825693
266803_at	-0.512232	7.1532	-4.56175	0.000298397	0.00690309	0.0821212
251689_at	0.969809	4.67288	4.55418	0.00030317	0.0070064	0.0662616
245784_at	0.465843	6.25665	4.55208	0.000304508	0.0070302	0.0618613
255843_at	-0.38982	3.99994	-4.54516	0.000308962	0.00712581	0.0473511
250719_at	0.554806	4.39389	4.53692	0.000314349	0.00724273	0.0300789
260199_at	0.625649	5.84989	4.53466	0.000315842	0.00726978	0.0253453
266561_at	0.731333	5.50981	4.5337	0.000316484	0.00727721	0.0233169
260143_at	-0.646442	8.07266	-4.53283	0.000317057	0.00727829	0.0215095
249370_at	0.35557	6.55721	4.53267	0.000317169	0.00727829	0.0211567
261647_at	-1.01067	4.08688	-4.52888	0.000319699	0.00731961	0.0132163
256158_at	-0.569093	4.97278	-4.52879	0.000319763	0.00731961	0.0130191
263378_at	-1.87625	5.19768	-4.52851	0.000319945	0.00731961	0.0124498
249586_at	-1.03073	3.46732	-4.52806	0.000320253	0.00731961	0.011488
250299_at	-0.54075	7.2026	-4.52742	0.000320684	0.00732213	0.0101438
257371_at	0.864215	3.77935	4.52636	0.000321393	0.00733098	0.00793664
259632_at	-1.7772	8.5338	-4.52353	0.000323308	0.00736557	0.00200275
245483_at	0.640106	11.0663	4.52277	0.000323824	0.00736557	0.000410364
266004_at	0.382416	6.53228	4.52269	0.000323878	0.00736557	0.00024159
261249_at	-2.29862	6.29068	-4.52131	0.000324818	0.00737959	-0.0026532
260293_at	-0.560312	5.81772	-4.51883	0.000326516	0.00741077	-0.0078604
262468_at	-0.400361	9.88795	-4.51768	0.00032731	0.00742142	-0.0102885
261834_at	0.802966	5.42201	4.51489	0.000329231	0.00745756	-0.0161336
260353_at	-0.79853	5.43598	-4.51345	0.000330225	0.00747265	-0.0191444
261414_at	0.744349	6.0469	4.5126	0.000330821	0.00747871	-0.0209445
264826_at	-0.607768	4.54331	-4.51112	0.000331845	0.00749443	-0.0240319
263572_at	-0.85632	4.32841	-4.51044	0.000332323	0.00749668	-0.0254691
245296_at	-1.82915	6.96195	-4.51004	0.000332601	0.00749668	-0.0263069
261460_at	-0.559559	4.64731	-4.50886	0.000333425	0.00750135	-0.0287762
251361_at	0.531307	2.8085	4.50868	0.000333555	0.00750135	-0.0291662
250822_at	-0.452307	5.70184	-4.50834	0.000333795	0.00750135	-0.0298862
245101_at	-0.533367	8.85315	-4.50485	0.000336247	0.00754901	-0.037196
267141_at	-0.362927	5.51525	-4.5027	0.00033777	0.00757575	-0.0417105
267160_at	0.716534	3.42403	4.50203	0.000338249	0.00757903	-0.0431237
261099_at	0.66839	5.66857	4.50098	0.000338993	0.00758733	-0.0453197
252452_at	-0.725081	4.98331	-4.50057	0.000339284	0.00758733	-0.0461767
258929_at	-0.669921	7.04772	-4.49877	0.000340571	0.00760864	-0.049957
257793_at	-1.11215	6.45683	-4.49594	0.000342603	0.00764655	-0.0558988
264124_at	-0.735093	3.89548	-4.49427	0.000343807	0.00766593	-0.0594035
248267_at	-0.559231	8.99109	-4.49269	0.000344955	0.007684	-0.0627301
253829_at	1.03825	4.86027	4.4882	0.000348225	0.00774927	-0.0721524
267158_at	0.825569	6.07299	4.48667	0.00034935	0.00776674	-0.0753742
263777_at	-0.638588	7.08338	-4.48168	0.00035303	0.0078409	-0.0858373
262705_at	-1.42173	6.28961	-4.47767	0.000356022	0.00789966	-0.0942638
246580_at	-0.604722	6.43745	-4.47282	0.000359675	0.00797298	-0.104458
262542_at	-1.02906	4.56289	-4.47036	0.000361542	0.00800658	-0.109628
261751_at	0.447185	9.25164	4.46905	0.00036254	0.0080209	-0.11238
251771_at	0.664488	4.93832	4.46778	0.000363509	0.00803454	-0.115044
262801_at	-1.0396	6.98022	-4.4661	0.000364796	0.00805518	-0.118574
261777_at	1.0424	3.26214	4.46254	0.000367539	0.00810789	-0.126051
246781_at	-0.661014	8.2955	-4.46067	0.000368991	0.00813205	-0.129986
245391_at	0.411951	10.4704	4.45249	0.000375398	0.00826528	-0.147172
256091_at	0.45094	10.3337	4.45165	0.000376061	0.00827189	-0.148933
265132_at	-0.545307	7.25601	-4.45036	0.000377081	0.00828634	-0.151636
245067_at	0.472035	9.87665	4.44765	0.000379242	0.00832581	-0.157342
254025_at	0.819432	5.98836	4.44678	0.000379942	0.00833315	-0.159181
250079_at	-0.461016	8.25537	-4.44613	0.000380458	0.00833645	-0.160535
246875_at	-1.04011	3.85783	-4.44255	0.000383342	0.0083852	-0.168073
256513_at	0.521255	6.18346	4.44245	0.000383418	0.0083852	-0.168271
260562_at	-0.559666	7.42849	-4.43701	0.000387837	0.00847371	-0.179707
266403_at	-0.901974	5.19629	-4.43646	0.00038829	0.00847551	-0.180874
266571_at	-1.7736	4.11034	-4.43438	0.00038999	0.00850447	-0.185233
256730_at	0.940348	3.7474	4.43344	0.00039077	0.00851333	-0.187225
247871_at	0.721744	4.52917	4.42717	0.000395961	0.00861804	-0.200396
261133_at	-0.704317	7.48478	-4.42673	0.000396332	0.00861804	-0.201329
259737_at	-0.951574	8.37654	-4.4252	0.000397615	0.00863202	-0.204554
262530_at	-1.09444	4.74857	-4.42506	0.000397731	0.00863202	-0.204847
259650_at	0.723144	5.34883	4.42421	0.000398445	0.00863929	-0.206636
249242_at	0.469398	8.7526	4.42281	0.000399623	0.00865659	-0.209581
260656_at	-1.13608	8.3503	-4.42203	0.000400273	0.00865967	-0.211204
257874_at	0.78508	5.35727	4.42174	0.000400524	0.00865967	-0.211828
249797_at	0.64519	6.37579	4.42036	0.000401689	0.00867665	-0.214728
261948_at	0.642437	6.5669	4.41988	0.000402091	0.0086771	-0.215724
260618_at	0.508795	6.58846	4.41498	0.000406269	0.00875897	-0.226038
252973_s_at	0.512818	11.4205	4.41382	0.000407264	0.00877214	-0.22848
245705_at	0.655982	2.85689	4.41199	0.000408839	0.00879217	-0.232331
265054_x_at	0.434823	3.3414	4.41185	0.000408965	0.00879217	-0.232637
264598_at	0.640741	5.17012	4.4101	0.000410474	0.00881629	-0.236311
246181_at	0.648301	3.25023	4.40427	0.000415551	0.00891694	-0.248574
253629_at	-0.601116	8.8616	-4.40333	0.000416375	0.00892623	-0.250551
258872_at	0.816133	3.18336	4.40105	0.000418381	0.00896081	-0.255345
265573_at	0.666558	6.38927	4.39789	0.000421181	0.00901232	-0.261999
246159_at	-0.706051	5.80333	-4.39715	0.000421838	0.00901793	-0.263555
266941_at	0.525699	6.3404	4.39459	0.000424122	0.00905827	-0.268942
256099_at	-1.06325	6.93216	-4.39107	0.000427291	0.0091143	-0.276365
248619_at	-0.907391	8.23037	-4.39078	0.000427545	0.0091143	-0.276958
262630_at	-0.536559	3.64147	-4.39014	0.000428127	0.00911819	-0.278315
245463_at	0.811661	7.98685	4.38853	0.000429579	0.0091385	-0.281692
252908_at	-1.37305	7.1264	-4.3882	0.000429882	0.0091385	-0.282396
247383_at	-0.443179	7.41324	-4.38599	0.000431893	0.00917269	-0.28705
266359_at	0.541432	7.92065	4.38498	0.000432814	0.0091837	-0.289174
253818_at	0.426039	5.43569	4.37371	0.000443233	0.00939604	-0.312896
253413_at	-1.31127	7.12804	-4.3711	0.000445685	0.00943925	-0.318398
255878_at	0.438838	6.28669	4.36516	0.000451315	0.00954961	-0.330914
264524_at	1.05718	5.86819	4.36387	0.00045254	0.00956666	-0.333617
246949_at	-0.478807	3.17071	-4.36275	0.000453612	0.00957379	-0.335978
250905_at	0.528655	4.06344	4.36264	0.000453716	0.00957379	-0.336207
254081_at	0.347651	8.23226	4.36185	0.00045448	0.00958104	-0.337883
254660_at	-1.43571	5.37312	-4.3595	0.000456741	0.00961982	-0.342831
263673_at	-0.428122	6.95366	-4.35785	0.000458338	0.00964455	-0.346311
259885_at	0.407011	6.07524	4.35492	0.000461184	0.00969463	-0.352481
266893_at	-0.39806	7.47532	-4.35452	0.000461568	0.00969463	-0.353312
263472_at	-0.50006	7.84277	-4.35234	0.000463698	0.00973041	-0.357902
261506_at	-0.982203	7.99955	-4.35127	0.000464749	0.00974351	-0.36016
253150_at	0.536721	2.5704	4.34951	0.000466482	0.00977084	-0.363869
265121_at	0.930166	6.32382	4.34903	0.000466955	0.00977178	-0.364879
252219_at	-1.16452	3.68488	-4.34547	0.000470483	0.00982357	-0.372382
251704_at	-0.622902	10.0627	-4.34538	0.000470569	0.00982357	-0.372564
266479_at	-0.699911	5.00077	-4.34523	0.000470722	0.00982357	-0.372888
256499_at	-1.6407	5.40137	-4.34321	0.000472737	0.00985661	-0.377147
265065_at	-0.829536	4.68788	-4.34265	0.000473291	0.00985914	-0.378313
258323_at	-0.548843	5.79301	-4.33997	0.000475984	0.00989959	-0.383969
264635_at	-1.72563	6.54467	-4.33985	0.000476101	0.00989959	-0.384214
263320_at	-0.798948	7.73981	-4.33875	0.000477217	0.00991377	-0.386548
250730_at	-0.727082	3.65888	-4.33654	0.000479444	0.00995098	-0.391189
260060_at	0.584322	5.56615	4.33511	0.0004809	0.00997211	-0.39421
263227_at	0.531219	5.83553	4.33361	0.00048243	0.00998741	-0.397377
257797_at	0.491198	6.96578	4.33353	0.000482513	0.00998741	-0.397549
246998_at	-1.36492	6.69998	-4.33219	0.000483883	0.0100067	-0.400373
260641_at	-0.419629	5.79474	-4.32927	0.000486878	0.0100551	-0.406523
254909_at	0.779174	4.6503	4.32905	0.000487107	0.0100551	-0.406991
246978_at	0.808518	5.01147	4.32672	0.000489512	0.0100956	-0.4119
250748_at	-0.595305	6.58052	-4.32352	0.000492836	0.010155	-0.418645
266419_at	1.25174	5.57159	4.32248	0.000493915	0.0101681	-0.420824
250669_at	1.33415	6.32345	4.32169	0.00049474	0.0101758	-0.422486
259197_at	-1.0372	6.53848	-4.3204	0.000496101	0.0101946	-0.425224
253351_at	0.491603	7.3654	4.3187	0.000497878	0.010222	-0.428788
252210_at	-0.554012	5.47662	-4.31536	0.000501418	0.0102854	-0.435847
265502_at	0.49896	3.72801	4.31461	0.00050221	0.0102924	-0.437419
251360_at	-0.861197	6.45552	-4.31321	0.000503698	0.0103108	-0.440367
255076_at	-0.687209	4.06643	-4.31274	0.000504206	0.0103108	-0.441372
262913_at	-0.401455	8.6497	-4.31244	0.000504526	0.0103108	-0.442004
262278_at	0.56544	4.02298	4.31207	0.000504919	0.0103108	-0.442779
252876_at	-0.648734	7.35359	-4.31045	0.000506647	0.0103369	-0.446183
258178_at	0.804532	4.38958	4.30895	0.000508262	0.0103606	-0.449355
245769_at	0.569886	4.88439	4.30594	0.000511511	0.0104165	-0.455703
259026_at	0.606127	4.70345	4.30556	0.000511921	0.0104165	-0.4565
251503_at	0.811123	6.38649	4.30405	0.000513557	0.0104405	-0.459679
245048_at	0.502321	7.36579	4.30351	0.000514149	0.0104432	-0.460828
264915_at	0.730165	3.1128	4.3025	0.000515242	0.0104561	-0.462944
263063_s_at	-1.14055	5.1206	-4.29469	0.000523841	0.0106212	-0.479432
249058_at	-0.558114	6.97403	-4.29289	0.000525831	0.0106521	-0.483209
257947_at	0.684709	3.7265	4.29237	0.000526414	0.0106544	-0.484311
266670_at	0.47508	5.24973	4.29057	0.000528424	0.010665	-0.488107
253614_at	-0.57666	6.96984	-4.29031	0.00052872	0.010665	-0.488665
262658_at	1.17137	6.05242	4.29008	0.000528977	0.010665	-0.489149
260459_at	-0.507516	3.59824	-4.28988	0.000529203	0.010665	-0.489574
262136_at	0.450498	6.82979	4.28981	0.000529277	0.010665	-0.489714
249063_at	0.72894	7.93401	4.28863	0.000530603	0.0106823	-0.492207
257113_at	0.578881	5.41384	4.28698	0.000532453	0.0107101	-0.495672
253012_at	-1.13344	5.81751	-4.28621	0.000533329	0.0107183	-0.497311
254534_at	-0.947241	4.38716	-4.28487	0.000534838	0.0107391	-0.500124
264434_at	-1.38332	7.79188	-4.28	0.000540383	0.0108409	-0.510397
249752_at	1.46641	8.01878	4.27877	0.000541797	0.0108556	-0.512999
253088_at	0.765013	7.6046	4.27853	0.000542068	0.0108556	-0.513498
245302_at	-0.574017	5.94229	-4.27694	0.000543905	0.0108829	-0.516867
249397_at	0.606791	6.67117	4.27538	0.000545699	0.0109092	-0.520146
261745_at	0.44735	6.65364	4.2728	0.000548695	0.0109595	-0.525598
263146_at	0.725459	6.03256	4.26788	0.000554443	0.0110577	-0.535975
249943_at	-0.383323	7.19446	-4.26776	0.000554582	0.0110577	-0.536225
261953_at	0.505888	7.76953	4.26731	0.000555112	0.0110586	-0.537175
262826_at	1.24514	7.55327	4.26665	0.000555886	0.0110644	-0.538564
253235_at	0.660941	9.46273	4.26451	0.000558421	0.0111051	-0.543094
248467_at	1.19325	6.38295	4.26378	0.000559278	0.0111125	-0.544621
253332_at	-1.29111	7.12509	-4.26296	0.00056025	0.0111221	-0.54635
262905_at	-0.726861	5.12714	-4.25861	0.000565447	0.0112119	-0.555543
257447_at	-0.502451	4.58485	-4.25835	0.000565755	0.0112119	-0.556085
258912_at	0.645161	6.3224	4.25625	0.000568273	0.0112491	-0.560505
251664_at	1.2391	8.26677	4.25597	0.000568618	0.0112491	-0.56111
258123_at	0.323857	7.05381	4.25202	0.000573396	0.0113338	-0.56944
254762_at	0.538469	3.88178	4.25073	0.000574967	0.011355	-0.572164
262717_s_at	0.758103	7.58912	4.24993	0.000575943	0.0113644	-0.573852
257126_at	0.403808	8.04419	4.24952	0.00057644	0.0113644	-0.574711
246188_at	0.472718	4.51571	4.24889	0.000577211	0.0113662	-0.576041
265208_at	-1.11768	5.75202	-4.24863	0.00057753	0.0113662	-0.576592
248279_at	0.413467	5.62101	4.24401	0.000583221	0.0114616	-0.586352
259376_at	-0.598839	4.12154	-4.24388	0.000583381	0.0114616	-0.586626
251590_at	0.416467	5.498	4.2411	0.00058683	0.0115194	-0.592493
248337_at	1.12036	7.94172	4.23797	0.000590739	0.0115862	-0.599101
254848_at	0.541273	7.01738	4.23735	0.000591513	0.0115914	-0.600405
258467_at	0.412194	7.70336	4.23603	0.000593172	0.0116139	-0.603191
247426_at	-0.595399	7.3327	-4.23531	0.000594076	0.0116217	-0.604708
260098_at	0.326987	4.86402	4.23329	0.000596628	0.0116616	-0.608974
263866_at	-0.710012	7.28863	-4.23033	0.000600393	0.011687	-0.615234
262649_at	-0.69755	6.7307	-4.22986	0.000600983	0.011687	-0.616211
249988_at	-0.620277	9.44435	-4.22986	0.000600985	0.011687	-0.616214
245329_at	-1.86958	8.37657	-4.2297	0.000601186	0.011687	-0.616547
250030_at	-0.483293	8.2643	-4.22927	0.000601741	0.011687	-0.617465
266439_s_at	-0.628488	4.23911	-4.22918	0.000601859	0.011687	-0.617661
261559_at	0.608702	6.88886	4.22907	0.000601991	0.011687	-0.617879
253127_at	-0.819167	4.86955	-4.22905	0.000602024	0.011687	-0.617934
251417_at	-1.00308	2.78834	-4.22559	0.000606458	0.011763	-0.625236
267312_at	-0.421084	8.30584	-4.21908	0.000614894	0.0119165	-0.638982
266749_at	-0.474811	7.36224	-4.21783	0.000616524	0.011938	-0.641617
250343_at	0.479577	7.90552	4.21673	0.000617963	0.0119557	-0.643937
259161_at	-0.845337	8.01604	-4.21491	0.000620357	0.0119918	-0.647783
248895_at	-0.886018	4.99763	-4.21366	0.000622	0.0120077	-0.650414
267157_at	0.514453	7.50448	4.21349	0.000622231	0.0120077	-0.650785
249850_at	0.707987	6.27615	4.21306	0.000622799	0.0120085	-0.651692
255419_at	-0.487237	5.04308	-4.21172	0.000624574	0.0120326	-0.654524
258006_at	-0.447377	7.71742	-4.21085	0.000625721	0.0120445	-0.656348
254952_at	0.659292	6.64253	4.2098	0.000627114	0.0120501	-0.658561
251736_at	0.445857	8.17788	4.20961	0.000627377	0.0120501	-0.658978
252105_at	0.545205	5.93191	4.2092	0.000627924	0.0120501	-0.659846
249566_at	-0.836697	4.20609	-4.20904	0.000628128	0.0120501	-0.660169
259165_at	0.370165	9.14924	4.20838	0.000629012	0.012057	-0.661568
264053_at	0.486854	5.81669	4.20606	0.000632113	0.0121062	-0.666461
250637_at	0.55621	5.14856	4.20502	0.000633519	0.012123	-0.66867
254710_at	-0.513462	4.45846	-4.20105	0.000638881	0.0122153	-0.677054
267367_at	-0.55289	7.15363	-4.19891	0.000641787	0.0122606	-0.681569
256929_at	0.719254	3.76644	4.19837	0.000642529	0.0122609	-0.682717
248356_at	-1.75469	5.14175	-4.19808	0.000642914	0.0122609	-0.683315
259862_at	0.503088	6.55218	4.19772	0.000643414	0.0122609	-0.684087
261308_at	0.324136	6.53656	4.19643	0.000645177	0.0122772	-0.686809
264454_at	-0.473255	5.26446	-4.19622	0.000645462	0.0122772	-0.687248
251410_at	0.655997	3.45892	4.19591	0.000645884	0.0122772	-0.687898
263042_at	0.495558	5.11468	4.19488	0.000647308	0.012294	-0.690089
258967_at	0.544471	4.87213	4.19225	0.000650932	0.0123525	-0.695641
265898_at	0.802728	5.0898	4.1909	0.000652797	0.0123776	-0.698487
263216_s_at	-2.20373	6.77097	-4.18905	0.000655371	0.0124132	-0.702401
263265_at	0.50602	7.42261	4.18875	0.00065578	0.0124132	-0.703022
260004_at	-0.440058	6.76508	-4.18838	0.000656306	0.0124132	-0.703819
262603_at	-1.17227	7.45548	-4.18635	0.000659142	0.0124565	-0.708108
247541_at	-0.64178	8.73772	-4.18596	0.000659687	0.0124565	-0.708929
262287_at	0.571364	9.47077	4.18528	0.000660629	0.0124568	-0.710349
246962_s_at	-0.50999	8.26555	-4.18517	0.000660796	0.0124568	-0.7106
256576_at	-1.92287	5.32525	-4.18431	0.000661995	0.0124691	-0.712403
261344_at	0.429041	5.33472	4.18344	0.000663221	0.0124819	-0.714242
265540_at	0.471179	3.89588	4.18298	0.000663877	0.0124839	-0.715225
260827_at	0.365418	5.56254	4.1818	0.000665535	0.0125048	-0.717707
246524_at	0.568998	6.17827	4.18094	0.00066675	0.0125083	-0.71952
249719_at	-0.976245	8.5218	-4.18059	0.000667256	0.0125083	-0.720275
249163_at	-0.40098	8.16201	-4.18038	0.000667554	0.0125083	-0.720718
245571_at	0.730738	4.32136	4.18012	0.000667911	0.0125083	-0.721251
248128_at	-0.594364	10.8313	-4.17803	0.000670888	0.0125431	-0.725672
254796_at	0.640513	4.0471	4.17803	0.000670895	0.0125431	-0.725683
246406_at	-1.04951	3.99392	-4.17766	0.00067142	0.0125431	-0.72646
267358_at	0.479851	7.87877	4.17646	0.000673126	0.0125647	-0.728984
246839_at	0.391944	6.119	4.17576	0.000674127	0.012573	-0.730462
254916_at	-1.89831	3.72354	-4.17333	0.000677626	0.012628	-0.73561
253281_at	-0.777985	5.46827	-4.1729	0.000678234	0.012629	-0.736501
265709_at	-0.74826	4.27087	-4.17244	0.000678904	0.0126312	-0.737483
265075_at	-1.23449	9.93828	-4.16836	0.000684815	0.0127307	-0.746102
252971_at	-0.556806	8.51118	-4.16701	0.000686785	0.012757	-0.748958
246906_at	-0.595207	6.45817	-4.16263	0.0006932	0.0128657	-0.758202
256948_at	-0.557451	4.09547	-4.15669	0.000702016	0.0130178	-0.770764
265810_at	-0.381687	7.22572	-4.15627	0.00070264	0.0130178	-0.771648
251457_s_at	-0.746847	4.40784	-4.15596	0.000703107	0.0130178	-0.772308
260717_at	-0.518713	4.846	-4.15526	0.000704147	0.0130187	-0.773777
248154_at	-0.518793	4.35579	-4.15492	0.00070466	0.0130187	-0.774501
247093_at	-0.447025	3.9604	-4.15456	0.000705198	0.0130187	-0.775259
256081_at	-0.650477	4.79592	-4.1544	0.000705443	0.0130187	-0.775604
251617_at	0.869177	6.04185	4.15234	0.000708528	0.0130651	-0.779942
253100_at	0.849116	5.23757	4.15034	0.000711556	0.0131103	-0.784181
245495_at	0.792644	5.30882	4.14856	0.000714244	0.0131395	-0.787928
257422_at	0.51427	4.86997	4.14833	0.000714602	0.0131395	-0.788426
265666_at	0.558255	2.83531	4.14785	0.000715326	0.0131395	-0.789433
250676_at	-0.958082	9.88654	-4.14778	0.000715441	0.0131395	-0.789592
266420_at	0.519939	7.2613	4.14621	0.000717827	0.0131727	-0.792902
248735_at	-0.590406	3.61983	-4.14578	0.00071849	0.0131742	-0.793819
253657_at	-1.00615	8.57673	-4.14464	0.000720229	0.0131955	-0.796221
250303_at	0.676842	4.71923	4.14376	0.000721573	0.0132095	-0.798075
256177_at	-1.67426	3.83572	-4.14277	0.000723099	0.0132269	-0.800175
257204_at	0.49916	6.74442	4.13914	0.000728707	0.0133187	-0.807852
250868_at	-0.489565	2.96787	-4.13843	0.000729806	0.0133282	-0.80935
251918_at	-0.81849	8.01543	-4.1363	0.000733111	0.0133608	-0.813839
251479_at	-0.961122	4.98361	-4.13588	0.000733777	0.0133608	-0.814742
246930_at	0.484787	6.74618	4.13567	0.000734095	0.0133608	-0.815173
259561_at	-2.15673	7.23817	-4.13567	0.000734099	0.0133608	-0.815178
246243_at	-0.553918	6.99738	-4.1354	0.000734523	0.0133608	-0.815752
265063_at	-1.26134	4.59536	-4.13425	0.000736325	0.0133829	-0.818186
251946_at	-0.457222	5.71268	-4.13386	0.000736926	0.0133832	-0.818998
258204_at	0.817604	3.41077	4.13276	0.000738658	0.013401	-0.82133
266326_at	0.645547	9.33336	4.13249	0.000739081	0.013401	-0.8219
263985_at	-0.691984	7.61798	-4.12923	0.000744221	0.0134835	-0.828785
246201_at	0.473704	8.23816	4.12852	0.000745347	0.0134932	-0.830288
250594_at	-1.6214	3.52546	-4.12751	0.000746959	0.0135116	-0.832434
248897_at	0.574833	3.26014	4.12586	0.000749576	0.0135482	-0.835909
247251_at	0.374427	8.97387	4.12315	0.000753919	0.0136159	-0.841648
249811_at	-0.389687	6.8861	-4.12085	0.000757608	0.0136717	-0.846498
257165_at	0.456285	3.82911	4.11851	0.000761387	0.013729	-0.851441
266221_at	-0.415723	8.18234	-4.1178	0.000762541	0.013739	-0.852946
254945_at	0.37454	4.82596	4.11577	0.000765849	0.0137877	-0.857246
260993_at	-0.452494	8.07578	-4.11512	0.000766907	0.0137957	-0.858617
250400_at	0.712666	7.26834	4.11475	0.000767506	0.0137957	-0.859392
254718_at	0.755598	6.31045	4.11327	0.000769936	0.0138285	-0.862532
264907_at	1.1665	6.61339	4.11205	0.000771939	0.0138512	-0.865113
266974_at	0.561418	4.37593	4.11176	0.00077241	0.0138512	-0.865719
253749_at	-0.425308	8.58999	-4.10796	0.000778672	0.0139525	-0.873739
267315_at	0.683725	7.80454	4.10713	0.000780064	0.013965	-0.875514
251094_at	-0.379413	8.78133	-4.10681	0.000780594	0.013965	-0.876189
250917_at	-0.435526	6.06581	-4.10512	0.000783404	0.0140043	-0.879758
255506_at	0.635733	6.96805	4.10402	0.000785242	0.0140261	-0.882085
247386_at	-0.543861	6.38663	-4.101	0.000790296	0.0141045	-0.888456
250766_at	-0.624582	4.45204	-4.10066	0.000790866	0.0141045	-0.889172
267636_at	0.484353	5.88975	4.09853	0.000794473	0.0141578	-0.893692
260913_at	-0.520316	11.2181	-4.09626	0.000798309	0.014215	-0.898475
261267_at	0.316611	8.52729	4.09558	0.000799464	0.0142245	-0.899911
253054_at	-0.716046	5.03551	-4.09507	0.000800337	0.0142289	-0.900994
262114_at	-0.650093	6.94106	-4.09345	0.000803097	0.0142669	-0.904414
253476_at	-0.776414	6.71876	-4.09123	0.000806906	0.0143176	-0.909112
253293_at	0.406185	3.82122	4.09106	0.000807206	0.0143176	-0.909481
262845_at	-0.5422	6.24195	-4.08964	0.000809642	0.0143496	-0.912473
264938_at	-0.506086	6.7525	-4.08893	0.000810873	0.0143595	-0.913981
261199_at	0.77956	4.84768	4.08832	0.000811931	0.0143595	-0.915276
261562_at	0.564578	5.5185	4.08822	0.000812092	0.0143595	-0.915473
254816_at	0.684368	3.79306	4.08601	0.000815922	0.0144161	-0.920145
247222_at	-0.424391	8.16201	-4.08531	0.000817139	0.0144264	-0.921624
251003_at	-0.429105	4.42428	-4.08373	0.0008199	0.014464	-0.924974
255923_at	-0.558607	6.84254	-4.08098	0.000824711	0.0145376	-0.930782
255125_at	0.927275	3.95141	4.07979	0.0008268	0.0145632	-0.933294
258607_at	0.539446	8.28491	4.07635	0.000832894	0.0146528	-0.940584
264145_at	0.779896	3.18865	4.07619	0.000833173	0.0146528	-0.940917
264316_at	0.393319	9.47734	4.07459	0.000836016	0.0146915	-0.944299
258483_at	0.417951	8.64763	4.07377	0.000837476	0.0147058	-0.946031
249972_at	-0.751271	4.96262	-4.07337	0.000838196	0.0147071	-0.946883
245928_s_at	-1.62934	7.22824	-4.0715	0.000841531	0.0147441	-0.950826
245803_at	0.356187	10.4301	4.07146	0.000841599	0.0147441	-0.950906
254892_at	0.367317	7.81567	4.06856	0.000846816	0.0148046	-0.957039
259985_at	0.77847	4.52962	4.06856	0.000846826	0.0148046	-0.957051
257277_at	-0.891986	5.79596	-4.06846	0.000846996	0.0148046	-0.957251
267518_at	-0.701851	7.43896	-4.06764	0.000848481	0.0148136	-0.958989
245451_at	-0.61844	5.40149	-4.06667	0.000850237	0.0148136	-0.961041
258803_at	-0.445377	7.18999	-4.06663	0.000850316	0.0148136	-0.961133
253703_at	-0.337039	6.52797	-4.06645	0.000850641	0.0148136	-0.961513
267353_at	0.328534	6.91246	4.06638	0.000850758	0.0148136	-0.961649
254644_at	-1.04233	5.90732	-4.06383	0.000855406	0.0148665	-0.967057
267013_at	0.450195	4.92583	4.06363	0.00085577	0.0148665	-0.967479
247792_at	-0.719492	7.05075	-4.06338	0.000856215	0.0148665	-0.967995
262563_at	-0.481205	6.32257	-4.06328	0.000856404	0.0148665	-0.968215
247012_at	0.494018	6.7296	4.06141	0.000859813	0.0149143	-0.972156
253582_at	0.519441	6.62107	4.05884	0.00086455	0.0149793	-0.97761
251433_at	0.594177	3.05061	4.05848	0.000865213	0.0149793	-0.978371
246982_s_at	-0.661221	5.79096	-4.0583	0.000865531	0.0149793	-0.978735
265427_at	-0.373464	6.75409	-4.05717	0.000867621	0.0150041	-0.981129
264101_at	-0.321021	7.43484	-4.05631	0.000869221	0.0150204	-0.982956
250643_at	0.313505	7.28022	4.05588	0.000870015	0.0150227	-0.983863
264645_at	-0.569123	6.85965	-4.05323	0.000874934	0.0150963	-0.989458
264391_at	-0.685745	4.00741	-4.05169	0.000877823	0.0151346	-0.992729
245454_at	-1.18784	4.69524	-4.05081	0.000879469	0.0151516	-0.994588
251079_at	0.665002	3.95835	4.04904	0.000882793	0.0151974	-0.998331
258017_at	-0.463048	6.6156	-4.04744	0.000885793	0.015237	-1.0017
265414_at	-0.955269	8.82373	-4.04658	0.00088743	0.015237	-1.00353
246229_at	0.949121	5.12405	4.04657	0.000887452	0.015237	-1.00355
247905_at	0.637359	3.00475	4.0464	0.00088777	0.015237	-1.00391
252507_at	0.36414	7.16829	4.04339	0.00089348	0.0153235	-1.01027
257858_at	-0.7934	8.84587	-4.04223	0.000895696	0.01535	-1.01273
267624_at	-0.532944	7.33598	-4.03776	0.000904275	0.0154853	-1.02218
250559_at	-0.492289	6.08613	-4.0371	0.000905547	0.0154853	-1.02358
266141_at	-1.32482	4.80733	-4.03686	0.000905995	0.0154853	-1.02407
266619_at	0.384944	3.85186	4.0367	0.000906308	0.0154853	-1.02441
250032_at	-1.0181	8.39102	-4.03465	0.000910273	0.0155376	-1.02874
253118_at	0.352319	7.82751	4.03442	0.000910729	0.0155376	-1.02924
246236_at	-0.431445	5.06213	-4.0329	0.000913677	0.0155762	-1.03245
257826_at	0.333555	7.08974	4.03189	0.000915648	0.0155982	-1.03458
262904_at	0.704279	3.66175	4.02943	0.00092046	0.0156684	-1.03978
264659_at	-0.484951	2.61557	-4.02818	0.000922922	0.0156986	-1.04243
249006_at	0.653809	5.71099	4.02368	0.000931815	0.0158381	-1.05194
263284_at	0.623493	7.32795	4.0215	0.000936174	0.0159003	-1.05657
246802_at	0.492868	3.98568	4.02097	0.000937214	0.0159061	-1.05767
257288_at	0.678252	4.56576	4.01894	0.000941286	0.0159634	-1.06197
261684_at	-2.40398	6.8268	-4.01658	0.000946039	0.0160321	-1.06697
251109_at	0.906599	10.1896	4.01442	0.0009504	0.0160892	-1.07153
265710_at	0.544974	4.05416	4.01421	0.000950821	0.0160892	-1.07197
253789_at	-0.455175	7.96742	-4.01355	0.000952167	0.0161	-1.07337
245383_at	0.618114	5.10774	4.01184	0.000955654	0.016147	-1.077
257798_at	0.526836	7.86752	4.00978	0.000959861	0.0162061	-1.08135
246203_at	0.855647	5.98166	4.00796	0.000963583	0.0162569	-1.08519
263804_at	-0.663408	7.65575	-4.00659	0.000966418	0.0162927	-1.0881
266230_at	-0.3345	5.52912	-4.00569	0.000968271	0.0163108	-1.09
259196_at	0.326068	7.98089	4.00528	0.000969117	0.0163108	-1.09087
262326_at	0.394587	8.43889	4.00503	0.000969639	0.0163108	-1.0914
256020_at	0.529683	8.02304	3.99744	0.000985466	0.0165648	-1.10745
259382_s_at	0.438403	10.4129	3.99642	0.000987605	0.0165886	-1.1096
262133_at	-0.618747	7.2641	-3.99552	0.000989506	0.0166018	-1.11151
258350_at	0.437631	8.63166	3.99536	0.000989846	0.0166018	-1.11185
250869_at	-0.721786	4.09071	-3.99346	0.00099387	0.016657	-1.11587
254526_at	0.517598	6.50706	3.99302	0.000994791	0.0166602	-1.11679
248783_at	0.375907	6.1309	3.99198	0.000997001	0.0166784	-1.11899
254592_at	-0.743545	7.94985	-3.99182	0.000997342	0.0166784	-1.11933
245934_at	-0.358057	8.09442	-3.9905	0.00100016	0.0167133	-1.12212
262793_at	-0.890387	9.37151	-3.98738	0.00100685	0.0168127	-1.12873
247078_at	0.3846	5.62791	3.98467	0.00101268	0.0168774	-1.13445
256266_at	-0.733062	6.97493	-3.98464	0.00101275	0.0168774	-1.13452
254767_s_at	-0.667341	3.06867	-3.98455	0.00101294	0.0168774	-1.13471
250249_at	0.53833	6.99069	3.97828	0.00102657	0.0170921	-1.14796
264576_at	0.33831	7.21593	3.97422	0.00103552	0.0172188	-1.15655
253722_at	-0.690295	9.28977	-3.97414	0.0010357	0.0172188	-1.15672
264942_at	-0.493398	7.19386	-3.97359	0.00103691	0.0172264	-1.15788
247850_at	-0.473152	5.55804	-3.97319	0.00103779	0.0172285	-1.15873
259328_at	0.524445	6.4162	3.97264	0.00103902	0.0172364	-1.1599
252717_at	0.660414	2.85331	3.96929	0.00104646	0.0173472	-1.16697
258849_at	0.584465	10.1078	3.96852	0.00104819	0.0173633	-1.16861
267328_at	0.443464	3.14435	3.96737	0.00105076	0.0173847	-1.17103
245278_at	0.522964	8.76878	3.96718	0.00105119	0.0173847	-1.17143
255695_at	0.677965	5.91137	3.96692	0.00105177	0.0173847	-1.17199
251660_at	0.410305	6.10524	3.96433	0.00105762	0.0174687	-1.17748
251744_at	-0.484096	7.5757	-3.96243	0.00106191	0.0175151	-1.18149
248209_at	-1.25606	3.52018	-3.9624	0.00106196	0.0175151	-1.18154
254977_s_at	-1.39252	4.26033	-3.96094	0.00106528	0.0175571	-1.18463
246534_at	0.60888	4.82052	3.95894	0.00106984	0.0176196	-1.18886
258973_at	0.600746	3.43845	3.95737	0.00107344	0.0176661	-1.19219
249338_at	0.496059	3.10056	3.95594	0.00107672	0.0177073	-1.19521
260640_at	-0.4252	4.55808	-3.95097	0.00108821	0.0178833	-1.20572
264381_at	0.344941	6.59911	3.94754	0.00109621	0.0180018	-1.21298
266321_at	0.755736	4.4897	3.94685	0.00109783	0.0180043	-1.21444
266787_at	-0.98408	4.3517	-3.9466	0.00109841	0.0180043	-1.21497
264998_at	0.4639	8.22359	3.94646	0.00109873	0.0180043	-1.21525
250028_at	-0.644022	7.81934	-3.94517	0.00110176	0.018041	-1.21798
259685_at	-0.567091	7.82326	-3.94473	0.0011028	0.0180451	-1.21891
258538_at	-0.413897	7.0438	-3.94246	0.00110816	0.0181198	-1.22371
265073_at	0.914099	7.5469	3.94208	0.00110905	0.0181214	-1.22451
255599_at	-1.22823	6.11418	-3.94129	0.00111093	0.0181391	-1.22619
250008_at	0.508891	7.84621	3.94094	0.00111175	0.0181396	-1.22692
246142_at	-0.691609	5.83606	-3.93998	0.00111404	0.0181639	-1.22896
245968_at	0.521246	3.9219	3.93857	0.0011174	0.0182057	-1.23194
258047_at	-0.677578	7.98753	-3.93712	0.00112087	0.0182447	-1.23501
252811_at	0.411625	2.36007	3.9369	0.0011214	0.0182447	-1.23547
265560_at	-1.05275	9.68553	-3.93653	0.00112228	0.0182461	-1.23626
265813_at	-0.471875	2.9523	-3.93555	0.00112464	0.0182713	-1.23833
253483_at	-0.43694	6.38074	-3.93431	0.00112761	0.0182941	-1.24095
248995_at	-0.5481	5.96173	-3.9343	0.00112764	0.0182941	-1.24097
263940_at	0.47024	2.53618	3.93172	0.00113387	0.018382	-1.24642
254858_at	-0.588586	7.42653	-3.92908	0.00114027	0.0184728	-1.252
267484_at	-0.340669	10.8975	-3.92727	0.0011447	0.0185313	-1.25584
260121_at	-0.861982	4.39239	-3.92671	0.00114608	0.0185405	-1.25703
254161_at	-0.518496	5.93989	-3.92585	0.00114816	0.018561	-1.25883
259978_at	0.520885	7.09392	3.92514	0.00114992	0.0185763	-1.26035
254216_at	0.391435	8.5441	3.92355	0.00115382	0.0186145	-1.2637
255116_at	-1.26589	8.40185	-3.92351	0.00115392	0.0186145	-1.26378
249922_at	0.438505	10.459	3.92279	0.0011557	0.01863	-1.2653
259094_at	-0.445046	7.29574	-3.92105	0.00116002	0.0186631	-1.269
252433_at	-0.853339	7.00595	-3.92099	0.00116015	0.0186631	-1.26911
256547_at	-0.392268	8.89184	-3.92097	0.00116021	0.0186631	-1.26916
250435_at	-0.943039	7.60073	-3.91991	0.00116285	0.0186924	-1.27141
265559_at	-0.686777	4.17303	-3.91954	0.00116375	0.0186938	-1.27218
253638_at	0.575015	6.43878	3.91758	0.00116865	0.0187592	-1.27633
255829_at	-0.479312	6.5053	-3.91375	0.00117823	0.0188997	-1.28441
254542_s_at	0.384837	3.19523	3.91239	0.00118167	0.0189416	-1.2873
246821_at	-2.3087	8.3599	-3.91192	0.00118284	0.0189471	-1.28829
245663_at	0.658406	3.89318	3.90946	0.00118909	0.0190338	-1.2935
266091_at	-0.496774	6.29284	-3.90805	0.00119268	0.0190778	-1.29648
259260_at	0.636864	4.51412	3.90719	0.00119486	0.0190866	-1.29829
256482_at	0.293962	7.81752	3.90718	0.0011949	0.0190866	-1.29832
246077_at	-0.432977	3.23972	-3.90608	0.0011977	0.019118	-1.30064
264843_at	-0.77164	6.95216	-3.90522	0.0011999	0.0191397	-1.30246
249939_at	-0.403826	3.36623	-3.90374	0.00120372	0.0191871	-1.3056
257485_at	-1.33825	4.78226	-3.90206	0.00120805	0.0192427	-1.30915
255753_at	-1.35959	6.43878	-3.89821	0.00121802	0.019388	-1.31728
258766_at	0.36451	6.18176	3.89656	0.00122232	0.0194429	-1.32077
254744_at	-0.807402	6.12333	-3.89572	0.00122452	0.0194643	-1.32255
260535_at	1.201	4.20335	3.89514	0.00122604	0.0194749	-1.32378
245756_at	-0.516678	7.24253	-3.89283	0.00123209	0.0195462	-1.32865
253245_at	-0.381453	7.50894	-3.89278	0.00123224	0.0195462	-1.32877
253525_at	-0.607162	5.55594	-3.89164	0.00123524	0.0195802	-1.33118
264200_at	-0.480487	5.69307	-3.88989	0.00123986	0.0196228	-1.33487
246551_at	0.913902	5.66265	3.88983	0.00124004	0.0196228	-1.33501
265817_at	0.97472	5.51466	3.88965	0.00124051	0.0196228	-1.33538
256090_at	-0.435775	5.21403	-3.889	0.00124223	0.0196364	-1.33676
253075_at	-0.626507	6.1416	-3.88845	0.00124369	0.0196416	-1.33791
252651_at	-0.665281	3.67343	-3.88822	0.00124429	0.0196416	-1.33839
260357_at	0.404373	5.82209	3.88777	0.00124551	0.0196473	-1.33936
248178_at	0.806452	6.04908	3.88658	0.00124866	0.0196834	-1.34186
251465_at	0.410917	7.40036	3.88548	0.00125162	0.0197087	-1.3442
249950_at	1.10938	3.57572	3.88534	0.00125199	0.0197087	-1.3445
260509_at	0.381465	7.25117	3.88222	0.00126036	0.0198268	-1.35109
264335_s_at	-0.306899	9.19583	-3.88145	0.00126244	0.0198458	-1.35272
265437_at	0.58647	5.38277	3.88035	0.00126541	0.0198787	-1.35504
252101_at	0.433382	5.59044	3.87752	0.00127308	0.0199856	-1.36102
267470_at	-0.500919	9.97694	-3.87669	0.00127535	0.0200074	-1.36278
254968_at	-0.446321	3.98135	-3.87517	0.00127949	0.0200586	-1.36599
263229_s_at	-0.812083	4.82052	-3.87294	0.00128561	0.0201406	-1.37071
262351_at	-0.383364	5.33525	-3.87248	0.00128686	0.0201464	-1.37167
247700_at	0.438759	2.99358	3.87042	0.00129256	0.0202218	-1.37604
253524_at	-0.34089	6.40724	-3.86921	0.00129591	0.0202602	-1.3786
247314_at	0.957396	7.96003	3.86651	0.00130341	0.0203635	-1.3843
261487_at	-0.434421	6.83046	-3.8647	0.00130844	0.0204212	-1.38811
261973_at	-0.561439	6.24161	-3.86454	0.00130889	0.0204212	-1.38845
253267_at	-0.293679	8.86699	-3.86351	0.00131179	0.0204524	-1.39064
248373_at	-0.609973	3.62977	-3.8616	0.00131714	0.0205219	-1.39467
246943_at	-1.042	7.87965	-3.85913	0.00132412	0.0206166	-1.39989
258075_at	-0.560174	7.12534	-3.85803	0.00132726	0.0206442	-1.40223
265008_at	-1.71858	5.30647	-3.85787	0.00132771	0.0206442	-1.40257
260067_at	0.640504	4.38064	3.85741	0.00132902	0.0206482	-1.40354
251057_at	-0.356409	6.2149	-3.85714	0.00132978	0.0206482	-1.4041
262564_at	0.449467	2.28803	3.85655	0.00133144	0.0206599	-1.40534
245785_at	-0.480818	3.05123	-3.8553	0.00133502	0.0207015	-1.408
245016_at	0.829479	4.86884	3.85447	0.00133737	0.0207238	-1.40973
247795_at	-0.566204	5.56417	-3.8527	0.00134244	0.0207883	-1.41348
255538_at	0.641861	5.40837	3.85165	0.00134547	0.020821	-1.4157
250218_at	-0.288517	7.70559	-3.84779	0.00135661	0.0209792	-1.42386
255479_at	-1.12488	10.2103	-3.84707	0.00135872	0.0209929	-1.42539
256299_at	-1.15928	7.73982	-3.84685	0.00135934	0.0209929	-1.42584
262100_s_at	0.507719	4.46861	3.84627	0.00136103	0.0210048	-1.42707
249227_at	0.619592	6.14766	3.84557	0.00136308	0.0210127	-1.42856
253588_at	-0.619452	6.81107	-3.84547	0.00136338	0.0210127	-1.42877
253110_at	-0.385669	5.16032	-3.84497	0.00136482	0.0210206	-1.42981
255524_at	-2.91906	6.58204	-3.84217	0.00137303	0.0211327	-1.43574
262899_at	-0.815908	9.90523	-3.84074	0.00137721	0.0211829	-1.43875
257313_at	0.40137	11.6738	3.83864	0.00138344	0.0212643	-1.44321
246756_at	0.809484	7.42111	3.83569	0.00139217	0.0213719	-1.44942
251732_at	0.360558	8.05845	3.83542	0.00139298	0.0213719	-1.45
264537_at	-0.595158	3.40515	-3.83533	0.00139325	0.0213719	-1.45019
260477_at	-0.502886	6.69234	-3.8349	0.00139452	0.021377	-1.45109
263333_at	-0.456508	7.41093	-3.8344	0.00139603	0.0213858	-1.45216
265609_at	-0.346713	5.85894	-3.83342	0.00139897	0.0214164	-1.45424
260328_at	-0.620004	8.5182	-3.83261	0.00140139	0.021439	-1.45594
255528_at	0.670953	5.68482	3.8294	0.00141104	0.0215611	-1.46273
247527_at	-0.440428	6.43437	-3.829	0.00141226	0.0215611	-1.46358
252212_at	0.611744	3.63114	3.8289	0.00141256	0.0215611	-1.46379
246966_at	0.522695	5.09796	3.8287	0.00141314	0.0215611	-1.4642
253010_at	-0.529488	6.35463	-3.82735	0.00141722	0.0216088	-1.46705
247091_at	0.536227	6.06088	3.82622	0.00142066	0.0216467	-1.46944
251334_at	-1.44247	4.78876	-3.82523	0.00142367	0.0216782	-1.47153
259290_at	0.480869	6.0617	3.82396	0.00142755	0.0217228	-1.47422
247303_at	0.323129	7.85064	3.82151	0.00143506	0.0218051	-1.4794
262082_s_at	-0.578662	7.83214	-3.82119	0.00143603	0.0218051	-1.48007
249510_at	0.48713	6.05157	3.82114	0.00143618	0.0218051	-1.48018
250580_at	0.631102	8.79386	3.82094	0.00143679	0.0218051	-1.48059
258146_at	0.309746	9.20758	3.82019	0.0014391	0.0218257	-1.48218
259383_at	-0.455945	10.5373	-3.81777	0.00144659	0.0219247	-1.48731
254103_at	-0.417632	9.96991	-3.81507	0.00145495	0.0220368	-1.493
251112_s_at	0.743866	6.99598	3.81424	0.00145755	0.0220615	-1.49476
264774_at	-1.85157	6.59119	-3.8136	0.00145953	0.0220769	-1.49611
254313_at	0.710834	6.09281	3.813	0.00146142	0.0220908	-1.49738
259291_at	0.741045	6.22373	3.81104	0.00146755	0.0221688	-1.50152
263198_at	-1.68359	4.31955	-3.80961	0.00147205	0.022222	-1.50454
261700_at	0.634184	6.46411	3.80898	0.00147401	0.0222312	-1.50586
264698_at	-0.512401	6.35917	-3.8088	0.00147461	0.0222312	-1.50625
247478_at	-1.6741	8.64812	-3.8063	0.00148249	0.0223315	-1.51152
258211_at	-0.438451	4.78517	-3.80607	0.00148322	0.0223315	-1.512
251975_at	-0.770095	6.71103	-3.80553	0.00148494	0.0223427	-1.51315
247159_at	0.576075	3.44689	3.80422	0.0014891	0.0223905	-1.51591
266536_at	-0.524531	6.60617	-3.80363	0.00149098	0.0224041	-1.51716
246245_at	0.322998	7.92964	3.80272	0.00149389	0.022433	-1.51909
255407_at	-0.622996	4.19113	-3.79951	0.00150419	0.0225728	-1.52587
260222_at	0.360514	8.29671	3.79904	0.00150571	0.0225729	-1.52687
246759_at	-0.37808	7.34555	-3.79889	0.00150618	0.0225729	-1.52718
263431_at	0.462163	9.81603	3.79821	0.00150839	0.0225912	-1.52862
259166_at	-0.507277	7.96219	-3.79637	0.00151433	0.0226653	-1.5325
254316_at	0.385877	5.12411	3.79303	0.00152518	0.0228127	-1.53955
247212_at	0.532554	5.50966	3.79199	0.0015286	0.0228489	-1.54176
260468_at	-0.34133	5.15336	-3.79049	0.00153351	0.0229072	-1.54493
252594_at	-0.985326	5.782	-3.78847	0.00154014	0.0229913	-1.54919
251315_at	1.11426	5.64902	3.78785	0.00154219	0.0229931	-1.5505
259902_at	-0.43928	5.30359	-3.78779	0.00154239	0.0229931	-1.55063
250489_s_at	-0.515746	5.26437	-3.78694	0.00154518	0.0229931	-1.55242
253189_at	0.373481	7.3503	3.78689	0.00154535	0.0229931	-1.55252
258986_at	0.461815	6.0914	3.78684	0.00154553	0.0229931	-1.55264
262612_at	0.545193	6.55049	3.78633	0.00154721	0.0229931	-1.55371
253306_at	0.289178	6.93504	3.7863	0.00154732	0.0229931	-1.55378
254014_at	-1.23736	4.50586	-3.78561	0.00154958	0.0229991	-1.55522
247817_at	-0.381403	9.33767	-3.78556	0.00154974	0.0229991	-1.55532
266238_at	-0.445794	8.9095	-3.78473	0.00155251	0.0230252	-1.55708
265910_at	0.326775	9.54414	3.78431	0.00155392	0.0230311	-1.55798
258150_at	-0.394305	6.29032	-3.7828	0.00155893	0.0230904	-1.56116
250815_s_at	-0.463183	6.96103	-3.78174	0.00156248	0.023124	-1.5634
263383_at	-0.476485	5.55046	-3.78152	0.00156323	0.023124	-1.56387
AFFX-BioC-5_at	0.34667	8.02562	3.78082	0.00156554	0.0231326	-1.56534
256654_at	0.659258	5.87571	3.78057	0.0015664	0.0231326	-1.56587
254163_s_at	-0.661156	7.44701	-3.78043	0.00156685	0.0231326	-1.56616
248254_at	-0.341462	4.76892	-3.77886	0.00157215	0.0231897	-1.56949
265083_at	-0.724442	7.81636	-3.77868	0.00157275	0.0231897	-1.56987
249372_at	-0.507693	8.84973	-3.7777	0.00157605	0.0232233	-1.57194
251499_at	-0.464013	5.61248	-3.77696	0.00157854	0.023245	-1.57349
250102_at	0.521574	7.84502	3.7765	0.0015801	0.0232469	-1.57447
257062_at	-0.672132	7.69865	-3.77608	0.00158153	0.0232469	-1.57536
267612_at	-0.599268	7.22256	-3.77602	0.00158172	0.0232469	-1.57548
247611_at	-0.537736	7.60661	-3.7709	0.00159915	0.023483	-1.58629
261198_at	-0.585158	3.11693	-3.77069	0.00159985	0.023483	-1.58673
266071_at	-1.73199	6.76097	-3.76931	0.00160459	0.0235375	-1.58965
259591_at	-0.4021	7.75003	-3.76894	0.00160586	0.023541	-1.59043
253339_at	0.341036	6.35342	3.76813	0.00160865	0.0235666	-1.59214
247693_at	-0.739709	7.43954	-3.7671	0.00161221	0.0236036	-1.59432
247618_at	-0.977024	6.00751	-3.76525	0.00161858	0.0236817	-1.59821
262762_at	-0.304095	7.77725	-3.76432	0.00162183	0.023714	-1.60019
252096_at	-0.399383	5.24592	-3.76352	0.00162458	0.0237391	-1.60186
259891_at	0.392259	6.85695	3.75997	0.00163697	0.0239049	-1.60936
257636_at	-1.43962	5.20473	-3.75876	0.00164124	0.0239518	-1.61193
263726_at	0.450454	4.91355	3.75742	0.00164595	0.0239983	-1.61476
264828_at	-0.369928	6.75979	-3.75725	0.00164653	0.0239983	-1.6151
253125_at	-0.997495	10.7022	-3.75655	0.00164901	0.0240191	-1.61659
247178_at	-0.500524	6.03102	-3.75569	0.00165205	0.024048	-1.61841
246825_at	0.670137	5.71513	3.7549	0.00165482	0.024073	-1.62006
258852_at	0.380382	8.67791	3.75375	0.00165892	0.0241171	-1.6225
263907_at	0.383531	4.77569	3.75345	0.00165996	0.0241171	-1.62312
263318_at	0.500075	7.21214	3.75301	0.00166154	0.0241246	-1.62406
265118_at	0.40635	8.99	3.74976	0.00167313	0.024276	-1.63091
262228_at	-1.12237	5.65013	-3.74949	0.00167409	0.024276	-1.63148
249618_at	-1.06147	4.13306	-3.74733	0.00168186	0.024373	-1.63604
252419_at	-0.542642	7.42542	-3.74628	0.00168565	0.0244124	-1.63826
245765_at	-0.829378	5.64275	-3.74515	0.00168973	0.024456	-1.64065
251849_at	0.404388	6.67281	3.7448	0.00169101	0.024459	-1.64139
267535_at	0.577096	5.80319	3.74256	0.0016991	0.0245606	-1.6461
251677_at	-1.70807	5.75523	-3.74203	0.00170104	0.0245729	-1.64723
251397_at	0.406464	2.78595	3.74067	0.00170599	0.0246289	-1.65009
261542_at	-2.97366	4.827	-3.74009	0.00170813	0.0246441	-1.65133
261537_at	-0.339065	9.4279	-3.73926	0.00171114	0.0246721	-1.65307
258074_at	-0.461728	6.10693	-3.73658	0.00172099	0.0247983	-1.65872
259490_at	-0.399314	5.24157	-3.73629	0.00172208	0.0247984	-1.65935
262508_at	-0.509945	4.68688	-3.73482	0.00172751	0.0248608	-1.66245
259297_at	-0.608184	3.9134	-3.73426	0.00172956	0.0248746	-1.66362
250647_at	0.348323	6.11917	3.73248	0.00173616	0.0249538	-1.66738
263619_at	0.529083	6.69077	3.73109	0.00174132	0.0250123	-1.6703
257311_at	0.660863	7.81168	3.73014	0.00174488	0.0250476	-1.67231
263493_at	0.294345	7.68987	3.72886	0.00174969	0.0251008	-1.67503
253002_at	-0.710427	5.53	-3.72762	0.00175433	0.0251517	-1.67764
265870_at	-0.421029	6.04907	-3.72691	0.00175699	0.02517	-1.67914
260975_at	-0.756915	7.23981	-3.72657	0.00175825	0.02517	-1.67984
261863_at	-0.382331	6.25728	-3.7264	0.00175892	0.02517	-1.68022
258351_at	-0.865194	6.76526	-3.72582	0.0017611	0.0251854	-1.68144
253425_at	0.593204	7.11073	3.72369	0.00176914	0.0252845	-1.68593
250238_at	-0.394251	6.57967	-3.72153	0.00177734	0.0253858	-1.69048
250809_at	-0.634632	5.19169	-3.71848	0.00178899	0.0255348	-1.69693
253364_at	0.536634	5.87789	3.71821	0.00179001	0.0255348	-1.69749
259182_at	0.406874	4.98511	3.71776	0.00179175	0.0255436	-1.69844
261449_at	-2.50946	5.00651	-3.71732	0.00179342	0.0255514	-1.69936
264115_at	0.328844	4.29291	3.71692	0.00179495	0.0255573	-1.7002
260933_at	-0.648822	5.02682	-3.71639	0.00179701	0.0255637	-1.70134
254351_at	0.302771	6.84491	3.71622	0.00179764	0.0255637	-1.70168
248690_at	0.34233	9.13437	3.71553	0.00180032	0.0255715	-1.70315
259147_at	0.481006	6.46669	3.7155	0.00180043	0.0255715	-1.70321
262616_at	0.784056	6.12003	3.71482	0.00180305	0.0255784	-1.70464
253986_at	0.314577	8.64924	3.71455	0.0018041	0.0255784	-1.70521
255863_s_at	0.565319	2.44678	3.7145	0.00180428	0.0255784	-1.70531
260546_at	0.737525	4.67851	3.71164	0.00181536	0.0257152	-1.71135
249941_at	-1.18665	8.48123	-3.71137	0.0018164	0.0257152	-1.71191
246955_at	-0.56108	6.34418	-3.71114	0.00181731	0.0257152	-1.7124
264459_at	0.520387	4.06044	3.7094	0.00182407	0.0257859	-1.71606
257213_at	0.500487	8.74393	3.70928	0.00182457	0.0257859	-1.71633
253273_at	-0.571173	9.68102	-3.70796	0.0018297	0.0258424	-1.7191
259178_at	0.460233	7.06348	3.70594	0.00183766	0.0259387	-1.72337
250223_at	0.823087	5.76293	3.70482	0.00184204	0.0259685	-1.72572
265034_at	-0.492039	7.20113	-3.70482	0.00184205	0.0259685	-1.72573
266168_at	-1.49086	9.24746	-3.70261	0.00185079	0.0260756	-1.73039
257478_at	-0.932545	4.45924	-3.70167	0.00185451	0.026112	-1.73237
252315_at	-0.71912	6.74442	-3.70105	0.00185698	0.0261306	-1.73368
258931_at	-0.513102	4.67944	-3.70068	0.00185846	0.0261354	-1.73447
256666_at	0.445459	9.36798	3.69936	0.00186371	0.026193	-1.73724
256803_at	-0.34337	5.11342	-3.69842	0.00186746	0.0262295	-1.73922
254053_s_at	-0.590367	6.88715	-3.698	0.00186912	0.0262367	-1.7401
247268_at	-0.803488	7.55122	-3.69667	0.00187445	0.0262953	-1.74291
251924_at	0.37339	10.4126	3.69526	0.00188012	0.0263587	-1.74588
261572_at	-0.79896	7.84688	-3.69442	0.00188352	0.0263901	-1.74766
261820_at	-0.410559	4.50034	-3.6936	0.00188682	0.0264201	-1.74938
264766_at	-0.998017	3.64315	-3.69075	0.00189839	0.0265658	-1.7554
256983_at	0.430263	8.36053	3.68905	0.00190531	0.0266463	-1.75899
265096_at	0.470488	4.56964	3.68807	0.00190928	0.0266854	-1.76104
248464_at	-0.678137	5.26575	-3.68654	0.00191557	0.026757	-1.76428
261258_at	0.35624	8.88234	3.68515	0.00192127	0.0268124	-1.76721
247256_at	0.321324	6.97815	3.685	0.00192189	0.0268124	-1.76752
255298_at	0.515047	7.41831	3.68373	0.0019271	0.0268686	-1.77019
261464_at	0.445131	5.3717	3.68171	0.00193547	0.0269689	-1.77446
263713_at	0.382477	2.60389	3.68059	0.00194011	0.0270171	-1.77681
267319_at	0.575422	6.59895	3.67874	0.00194779	0.0271074	-1.7807
267083_at	-1.3537	10.09	-3.67633	0.00195786	0.027231	-1.78578
255276_at	0.623956	2.97043	3.67567	0.00196065	0.0272532	-1.78718
246386_at	0.44009	3.7536	3.67448	0.00196565	0.0273061	-1.78969
264128_at	-0.401572	5.98927	-3.67356	0.00196952	0.0273431	-1.79163
263379_at	-0.682129	8.43856	-3.67228	0.00197492	0.0274014	-1.79432
267251_at	-0.337266	9.90131	-3.67165	0.00197761	0.0274196	-1.79566
254289_at	-0.624137	4.22989	-3.6714	0.00197863	0.0274196	-1.79617
258277_at	-1.31093	5.55484	-3.67055	0.00198227	0.0274533	-1.79798
261156_s_at	0.548591	2.87028	3.66993	0.00198489	0.0274575	-1.79928
266373_x_at	-0.582579	4.22018	-3.66991	0.00198498	0.0274575	-1.79932
256818_at	0.592676	5.86312	3.66934	0.00198739	0.0274741	-1.80052
259711_at	-0.385833	3.89455	-3.66887	0.00198938	0.027485	-1.8015
246864_at	-0.389141	8.02304	-3.66643	0.00199982	0.0276125	-1.80666
266356_at	0.53765	4.94167	3.66549	0.00200385	0.0276515	-1.80864
251066_at	0.542526	5.28422	3.66443	0.00200841	0.0276976	-1.81088
257387_s_at	-0.871245	5.5547	-3.66383	0.00201097	0.0277161	-1.81213
263680_at	-0.454192	5.68264	-3.6633	0.00201328	0.0277311	-1.81326
264986_at	-0.345832	9.21288	-3.66302	0.00201448	0.0277311	-1.81385
263608_at	0.352475	5.32609	3.66179	0.00201979	0.0277648	-1.81643
252192_at	-0.27937	9.30179	-3.66161	0.00202057	0.0277648	-1.81682
253522_at	-0.459745	9.47134	-3.66158	0.00202067	0.0277648	-1.81687
249895_at	-0.820842	6.04148	-3.66132	0.0020218	0.0277648	-1.81742
247225_at	0.636312	5.29204	3.66061	0.00202488	0.0277837	-1.81891
247685_at	-0.791636	8.16552	-3.66044	0.00202561	0.0277837	-1.81927
254656_at	0.419568	8.44912	3.65813	0.00203568	0.027905	-1.82415
245926_at	-0.366239	6.49611	-3.65718	0.00203981	0.0279447	-1.82614
262346_at	-0.374947	8.42768	-3.65668	0.00204197	0.0279576	-1.82719
266428_at	-0.724628	7.96693	-3.6562	0.00204408	0.0279697	-1.8282
266344_at	0.690075	4.96975	3.65432	0.00205235	0.0280555	-1.83218
258678_at	-0.425139	8.40682	-3.65409	0.00205336	0.0280555	-1.83266
252831_at	-0.415594	10.082	-3.65393	0.00205405	0.0280555	-1.83299
250978_at	0.399059	8.75719	3.6515	0.00206474	0.0281722	-1.8381
249195_s_at	0.534244	6.27444	3.65143	0.00206505	0.0281722	-1.83825
259679_at	-0.378775	5.09165	-3.65033	0.00206996	0.0282222	-1.84058
260381_at	0.63399	3.90128	3.64883	0.00207659	0.0282957	-1.84373
254228_at	0.410188	7.94339	3.64839	0.00207856	0.0282988	-1.84466
245810_at	0.436877	6.56103	3.64822	0.0020793	0.0282988	-1.84501
262325_at	-1.58946	3.98671	-3.64734	0.00208323	0.0283354	-1.84687
259400_at	-0.378786	4.39152	-3.64693	0.00208504	0.0283407	-1.84773
257628_at	0.864112	8.21607	3.64669	0.00208611	0.0283407	-1.84823
259560_at	-0.585152	5.67296	-3.64526	0.00209252	0.0284099	-1.85125
262339_at	0.574802	2.86841	3.645	0.00209369	0.0284099	-1.8518
264580_at	-1.39396	7.35586	-3.64396	0.00209834	0.0284561	-1.85398
262073_at	0.534554	4.35715	3.64265	0.00210424	0.0285192	-1.85674
256615_at	0.570756	4.83382	3.64197	0.0021073	0.0285436	-1.85817
256882_at	0.365448	9.81054	3.64054	0.00211378	0.0285986	-1.86119
246927_s_at	-1.87536	6.54853	-3.64052	0.00211387	0.0285986	-1.86123
248660_at	0.411491	3.68447	3.63945	0.00211873	0.0286474	-1.86349
244978_at	-0.385293	10.1987	-3.63839	0.0021235	0.028695	-1.86571
248758_at	-0.346157	8.74276	-3.63803	0.00212516	0.0287004	-1.86647
252665_at	0.326577	6.38881	3.63709	0.00212945	0.0287413	-1.86846
260147_at	1.68961	3.45441	3.63615	0.00213374	0.0287822	-1.87044
249914_at	0.270472	7.54839	3.63533	0.0021375	0.0288158	-1.87217
250602_s_at	-0.329143	6.61025	-3.63477	0.00214004	0.0288275	-1.87334
260325_at	-0.405895	9.49406	-3.63458	0.00214089	0.0288275	-1.87373
267287_at	0.666844	5.58684	3.63374	0.00214476	0.0288625	-1.8755
263948_at	-1.99506	5.68598	-3.63322	0.00214717	0.0288779	-1.87661
249045_at	-0.869005	7.18865	-3.63114	0.00215674	0.0289896	-1.88098
251755_at	-2.79112	5.65224	-3.62967	0.00216352	0.0290636	-1.88407
260481_at	0.472716	7.62681	3.62884	0.00216739	0.0290984	-1.88583
250497_at	0.392876	4.90784	3.6285	0.00216896	0.0291023	-1.88654
249751_at	0.367795	8.45543	3.62786	0.00217191	0.0291249	-1.88788
266191_at	1.94381	4.79471	3.62738	0.00217417	0.029138	-1.8889
263180_at	0.440149	8.50572	3.62685	0.00217661	0.0291536	-1.89
252224_at	-0.481997	6.58961	-3.6264	0.00217875	0.0291591	-1.89097
265341_at	-0.5645	5.64347	-3.62622	0.00217958	0.0291591	-1.89134
262500_at	0.318255	8.76008	3.62579	0.00218157	0.0291686	-1.89224
257922_at	-0.665659	4.83979	-3.62466	0.00218686	0.0292222	-1.89462
245875_at	-1.71009	5.51377	-3.62414	0.00218932	0.0292379	-1.89573
265178_at	0.473714	2.93253	3.62249	0.00219705	0.02931	-1.89919
253547_at	0.401753	9.85957	3.62244	0.00219728	0.02931	-1.8993
250512_at	0.324902	6.25267	3.62193	0.00219969	0.0293249	-1.90037
258851_at	0.745097	8.23608	3.61639	0.00222593	0.0296573	-1.91203
261069_at	0.364416	5.57928	3.61374	0.00223859	0.0298087	-1.91761
258987_at	0.35591	6.99484	3.60955	0.00225876	0.0300597	-1.92643
265250_at	-0.470381	6.69386	-3.60891	0.00226186	0.030062	-1.92777
260592_at	-0.928497	6.82658	-3.60874	0.00226268	0.030062	-1.92813
248424_at	0.553285	4.87821	3.60869	0.00226289	0.030062	-1.92822
251524_at	0.714385	9.59691	3.60834	0.0022646	0.0300626	-1.92896
262323_at	-0.360545	9.96087	-3.60802	0.00226617	0.0300626	-1.92965
266557_at	-0.355831	8.07965	-3.6077	0.00226771	0.0300626	-1.93031
265718_at	0.350187	6.74201	3.6076	0.0022682	0.0300626	-1.93053
254102_at	-0.657363	8.16234	-3.60693	0.00227145	0.0300881	-1.93193
248344_at	0.399443	6.10373	3.60656	0.00227326	0.0300946	-1.93271
266669_at	0.503837	6.40442	3.60539	0.00227893	0.0301522	-1.93516
255516_at	0.519387	6.70491	3.60478	0.00228191	0.0301741	-1.93645
266746_s_at	-0.972904	10.1568	-3.60328	0.00228926	0.0302423	-1.93961
246355_at	0.457541	4.56392	3.60319	0.00228972	0.0302423	-1.93981
248312_at	0.508448	5.38278	3.60245	0.00229331	0.0302723	-1.94135
249125_at	0.547924	5.46394	3.6021	0.00229505	0.0302777	-1.94209
247282_at	-0.711897	7.56939	-3.60169	0.00229705	0.0302865	-1.94295
246325_at	-0.354484	5.42276	-3.60129	0.00229904	0.0302953	-1.9438
263935_at	-1.07874	7.06123	-3.60082	0.00230134	0.030308	-1.94478
259426_at	0.453429	10.0399	3.60026	0.0023041	0.0303269	-1.94596
266034_at	0.339698	5.50771	3.5993	0.00230887	0.0303576	-1.94799
245780_at	0.261071	8.87325	3.59925	0.0023091	0.0303576	-1.94809
253698_at	0.460404	8.17535	3.59865	0.00231204	0.0303788	-1.94934
267544_at	-0.56673	7.73598	-3.59783	0.00231611	0.0304147	-1.95106
264507_at	-0.584775	5.75658	-3.5975	0.00231776	0.030419	-1.95177
256725_at	0.575813	6.96978	3.59649	0.00232278	0.0304672	-1.95389
260308_at	-0.583586	6.7292	-3.59536	0.00232841	0.030515	-1.95627
250717_at	0.578349	5.7634	3.59501	0.00233014	0.030515	-1.957
249493_at	-0.485506	5.89591	-3.59495	0.00233043	0.030515	-1.95712
246289_at	-0.530472	9.58644	-3.59453	0.00233255	0.0305252	-1.95802
260493_at	0.457988	5.25498	3.59409	0.00233474	0.0305364	-1.95894
247043_at	0.500454	8.86316	3.59227	0.00234385	0.0306365	-1.96277
254779_at	-0.438477	7.16145	-3.59192	0.00234559	0.0306365	-1.96349
247458_at	0.581113	5.85597	3.5916	0.00234719	0.0306365	-1.96416
254927_at	0.328495	3.34398	3.59149	0.00234777	0.0306365	-1.9644
259461_at	-0.328084	6.61164	-3.59054	0.00235254	0.0306813	-1.9664
251443_at	-1.01866	8.51398	-3.58957	0.00235743	0.0307102	-1.96844
263048_s_at	-0.640795	6.29656	-3.58957	0.00235746	0.0307102	-1.96845
258691_at	0.369635	7.31332	3.58897	0.00236048	0.030732	-1.96971
262372_at	-0.368261	5.41424	-3.58812	0.00236477	0.0307703	-1.97149
266460_at	0.523344	7.34006	3.58776	0.00236656	0.0307761	-1.97224
254447_at	-1.17813	6.65503	-3.58595	0.00237579	0.030864	-1.97606
249686_at	0.537573	2.56978	3.5859	0.00237603	0.030864	-1.97616
262827_at	-0.559873	6.7956	-3.58369	0.00238729	0.0309926	-1.9808
263605_at	0.499064	5.4461	3.58339	0.00238884	0.0309951	-1.98144
249423_at	-0.543431	4.49181	-3.58103	0.00240093	0.031118	-1.9864
265497_at	0.371898	3.591	3.58101	0.00240104	0.031118	-1.98645
265512_at	0.401022	7.35894	3.57954	0.00240861	0.0311867	-1.98954
245882_at	0.695366	3.5132	3.57945	0.00240908	0.0311867	-1.98973
255255_at	-0.754335	9.9338	-3.57895	0.00241164	0.0312022	-1.99077
246960_at	-0.286257	6.91957	-3.57814	0.00241584	0.0312388	-1.99248
246488_at	-0.524856	7.34062	-3.5768	0.00242274	0.031303	-1.99528
255645_at	-0.371564	9.15207	-3.57665	0.00242355	0.031303	-1.99561
258938_at	-0.428539	7.9518	-3.57564	0.00242879	0.031341	-1.99773
247704_at	0.616591	3.33471	3.57555	0.00242924	0.031341	-1.99791
258911_at	0.442433	7.14049	3.57333	0.00244081	0.0314725	-2.00258
262483_at	-0.541649	8.26889	-3.57152	0.0024503	0.0315771	-2.00639
262881_at	0.379064	7.26988	3.56989	0.00245886	0.031664	-2.00981
259471_at	0.37985	2.33136	3.56971	0.00245982	0.031664	-2.0102
255379_at	-0.322129	10.7941	-3.56935	0.00246169	0.0316702	-2.01095
248271_at	0.670854	7.62864	3.56827	0.00246739	0.0317256	-2.01322
261021_at	-2.71124	6.34022	-3.56721	0.00247297	0.0317794	-2.01543
260406_at	-2.42723	4.28015	-3.56506	0.00248442	0.0319085	-2.01997
247231_at	0.557693	4.21923	3.56347	0.00249284	0.0319864	-2.02329
258200_at	0.345147	3.20683	3.56339	0.00249328	0.0319864	-2.02347
254503_at	-0.369758	8.12086	-3.56302	0.00249525	0.0319937	-2.02424
262607_at	0.625779	8.46962	3.56033	0.00250968	0.032128	-2.0299
247071_at	-0.771971	4.77709	-3.56026	0.00251004	0.032128	-2.03004
262148_at	0.561844	2.85779	3.56013	0.00251076	0.032128	-2.03032
256524_at	-0.329236	11.0543	-3.56001	0.00251137	0.032128	-2.03056
264262_at	0.401018	9.62029	3.55924	0.00251551	0.0321616	-2.03218
245393_at	-1.19403	7.75661	-3.55885	0.00251764	0.0321616	-2.03301
252310_at	0.620528	7.44532	3.55866	0.00251864	0.0321616	-2.0334
260652_at	0.393924	7.42247	3.55848	0.00251963	0.0321616	-2.03379
AFFX-BioC-3_at	0.295422	7.77117	3.55724	0.00252634	0.0322236	-2.0364
253796_at	-1.8979	5.62384	-3.55706	0.00252732	0.0322236	-2.03677
247710_at	-0.748838	5.67625	-3.55637	0.00253101	0.0322527	-2.03821
263478_at	-0.871751	10.0905	-3.55594	0.00253338	0.0322648	-2.03913
264257_at	-0.366476	5.83005	-3.55547	0.00253591	0.0322791	-2.04011
250034_at	0.390991	7.32191	3.55484	0.00253935	0.0323049	-2.04144
258421_at	0.548522	7.12403	3.55292	0.00254981	0.0324198	-2.04547
258432_at	0.441222	7.90266	3.55206	0.00255449	0.0324613	-2.04727
250211_at	-0.423852	5.61675	-3.55099	0.00256033	0.0325045	-2.04951
255452_at	-0.451885	6.85818	-3.55072	0.00256184	0.0325045	-2.05009
260539_at	0.645832	4.05379	3.55066	0.00256217	0.0325045	-2.05022
256255_at	-0.474606	8.98605	-3.54798	0.00257686	0.0326681	-2.05583
258698_at	0.386688	7.12006	3.54779	0.00257793	0.0326681	-2.05624
258682_at	0.736523	6.99536	3.54747	0.00257972	0.0326726	-2.05692
258299_at	0.473712	6.59551	3.54683	0.00258324	0.032699	-2.05825
264587_at	0.906319	6.35613	3.54609	0.00258735	0.032733	-2.05982
248864_at	-0.455328	6.7757	-3.54541	0.00259108	0.0327442	-2.06123
259834_at	0.417714	6.24843	3.54521	0.00259223	0.0327442	-2.06166
253671_at	-0.682091	4.65495	-3.54515	0.00259255	0.0327442	-2.06178
253907_at	-0.496672	4.15266	-3.54412	0.00259825	0.0327981	-2.06394
259765_at	0.562219	10.1842	3.5434	0.00260229	0.0328132	-2.06546
261691_at	0.439255	4.60972	3.54339	0.00260233	0.0328132	-2.06548
246522_at	-0.813051	6.43097	-3.54259	0.0026068	0.0328514	-2.06716
260514_at	-0.528238	2.74856	-3.53961	0.00262343	0.0330427	-2.0734
258414_at	-0.321486	6.227	-3.53861	0.00262907	0.0330955	-2.07551
249231_at	-0.429155	7.37993	-3.53598	0.00264388	0.033256	-2.08102
246660_at	-0.345554	8.59649	-3.53583	0.00264474	0.033256	-2.08134
262198_at	0.6862	4.75483	3.53516	0.00264857	0.0332758	-2.08276
265050_at	0.538575	5.93997	3.53504	0.00264922	0.0332758	-2.083
251857_at	0.514399	5.66343	3.53451	0.00265225	0.0332955	-2.08412
249760_at	0.342678	2.22334	3.53324	0.00265946	0.0333676	-2.08678
255595_at	-1.26462	8.69081	-3.53197	0.00266669	0.0334249	-2.08945
256918_s_at	-0.547343	5.55445	-3.53192	0.00266696	0.0334249	-2.08955
258475_at	0.322027	6.09644	3.53131	0.00267046	0.0334504	-2.09083
256703_at	0.641026	4.59069	3.52939	0.00268145	0.0335696	-2.09486
260122_at	-0.698579	5.37622	-3.52911	0.00268308	0.0335716	-2.09546
254116_at	0.371956	7.17444	3.52843	0.00268696	0.0336017	-2.09687
267436_at	-1.3904	4.88894	-3.52817	0.00268846	0.0336021	-2.09742
263551_at	-0.401272	5.56123	-3.52631	0.00269917	0.0337175	-2.10132
262097_at	0.617156	3.62468	3.52556	0.00270353	0.0337415	-2.1029
245370_at	-0.326293	6.48528	-3.52547	0.00270405	0.0337415	-2.10309
253551_at	0.367634	8.3171	3.52438	0.00271037	0.0338018	-2.10538
266364_at	-0.816284	3.48498	-3.5237	0.00271428	0.0338038	-2.1068
262119_s_at	-1.29446	11.4077	-3.52362	0.00271476	0.0338038	-2.10697
247571_at	-0.6364	9.3897	-3.52338	0.00271617	0.0338038	-2.10748
254324_at	-1.0132	6.8471	-3.52333	0.00271645	0.0338038	-2.10758
247197_at	-0.562671	4.74289	-3.52101	0.00272995	0.0339531	-2.11244
261872_s_at	-0.439672	7.23442	-3.51974	0.00273737	0.0340197	-2.1151
262004_at	0.535136	4.58089	3.51959	0.00273828	0.0340197	-2.11543
262350_at	0.722745	3.18959	3.5173	0.00275172	0.0341681	-2.12023
262362_at	-0.332958	5.19586	-3.51609	0.00275886	0.0342381	-2.12277
257140_at	-0.622137	5.53716	-3.51385	0.00277208	0.0343834	-2.12746
261787_at	0.388663	6.41483	3.51353	0.00277401	0.0343887	-2.12814
247682_at	-0.680205	4.80931	-3.51213	0.00278231	0.0344625	-2.13107
259753_at	0.517073	6.70319	3.51191	0.0027836	0.0344625	-2.13153
247070_at	0.738365	3.85781	3.51162	0.00278537	0.0344625	-2.13215
253587_at	0.28542	2.33904	3.51151	0.00278601	0.0344625	-2.13237
251884_at	-1.6928	4.58033	-3.51051	0.002792	0.0345109	-2.13448
247199_at	-0.31329	8.16637	-3.51035	0.00279295	0.0345109	-2.13481
245055_at	-0.40505	5.20205	-3.50938	0.00279875	0.0345639	-2.13685
257191_at	0.434926	7.5491	3.50884	0.00280199	0.0345852	-2.13798
266228_at	-0.334364	10.0103	-3.50732	0.00281106	0.0346784	-2.14115
263560_s_at	0.642043	5.64765	3.50674	0.00281456	0.0347027	-2.14237
258118_at	0.323311	2.60518	3.50541	0.00282259	0.034783	-2.14516
260774_at	-0.852648	8.6118	-3.505	0.0028251	0.0347951	-2.14603
260524_at	-0.495755	4.8153	-3.50355	0.00283387	0.0348842	-2.14907
258143_at	0.546655	6.92285	3.50137	0.00284713	0.0350285	-2.15364
253041_at	-0.526443	9.57415	-3.50065	0.00285149	0.0350634	-2.15514
249078_at	-0.623272	9.06817	-3.49974	0.00285707	0.035113	-2.15706
251067_at	0.479507	5.42454	3.49869	0.00286345	0.0351725	-2.15925
245051_at	-0.555065	7.24289	-3.49802	0.0028676	0.0352045	-2.16066
251584_at	0.893342	6.39036	3.49739	0.00287144	0.0352326	-2.16198
251574_at	0.421132	5.81973	3.49639	0.00287757	0.0352889	-2.16407
246516_at	0.429311	6.64666	3.49523	0.00288477	0.0353328	-2.16651
253403_at	0.429791	7.22982	3.49522	0.0028848	0.0353328	-2.16652
248732_at	-0.554167	4.89511	-3.49506	0.0028858	0.0353328	-2.16686
261108_at	-0.366211	6.45805	-3.49417	0.00289129	0.0353811	-2.16873
259826_at	-0.388093	8.73183	-3.49118	0.00290982	0.0355793	-2.17499
265263_at	0.425502	2.96933	3.49106	0.00291061	0.0355793	-2.17525
254045_at	-0.466571	8.4413	-3.48976	0.00291868	0.0356437	-2.17797
251054_at	-1.16475	5.40984	-3.48928	0.00292166	0.0356437	-2.17897
259154_at	0.283127	9.28462	3.48919	0.00292226	0.0356437	-2.17917
250855_at	-0.858342	5.65063	-3.48911	0.00292274	0.0356437	-2.17933
249027_at	-0.381761	8.13444	-3.48896	0.00292369	0.0356437	-2.17965
265357_at	-0.400769	9.20294	-3.48735	0.00293377	0.0357475	-2.18302
253165_at	0.523321	7.3728	3.48608	0.00294176	0.0358257	-2.18568
249794_at	0.527251	6.12186	3.48551	0.00294535	0.0358496	-2.18688
267028_at	-1.04566	8.64212	-3.48527	0.00294687	0.0358496	-2.18738
262438_at	-0.396147	5.82906	-3.48297	0.00296138	0.0359889	-2.1922
263387_at	0.629614	5.41562	3.48293	0.00296163	0.0359889	-2.19228
255771_at	0.365022	4.41548	3.48271	0.00296305	0.0359889	-2.19275
247668_at	-0.684059	5.665	-3.48233	0.00296545	0.0359989	-2.19354
267172_at	-0.382897	7.92266	-3.48123	0.00297243	0.0360383	-2.19584
261384_at	0.546809	4.30079	3.48116	0.00297284	0.0360383	-2.19598
260303_at	-0.73836	7.79082	-3.48107	0.00297343	0.0360383	-2.19617
267501_at	-0.405319	7.48992	-3.47799	0.00299307	0.0362571	-2.20262
267069_at	-0.772023	6.77851	-3.47756	0.00299583	0.0362712	-2.20352
246944_at	-0.478377	5.45054	-3.47648	0.00300275	0.0363357	-2.20578
249770_at	-2.66712	5.121	-3.47597	0.00300607	0.0363566	-2.20687
253397_at	0.438885	5.34785	3.47532	0.00301023	0.0363875	-2.20822
262624_at	-0.425356	5.2015	-3.47468	0.00301435	0.0364181	-2.20956
252447_at	-0.513357	5.65058	-3.47403	0.00301857	0.0364497	-2.21093
246441_at	0.283303	9.02884	3.47292	0.00302573	0.0365168	-2.21325
254268_at	0.323486	6.41052	3.47251	0.00302835	0.0365291	-2.2141
256935_at	0.579891	6.52753	3.47145	0.00303525	0.0365782	-2.21633
245838_at	-0.646612	3.91467	-3.47139	0.00303562	0.0365782	-2.21645
245331_at	-0.3032	8.31546	-3.4708	0.00303943	0.0366048	-2.21767
263652_at	0.621181	4.24222	3.46805	0.0030574	0.0368017	-2.22344
262813_at	0.512169	6.53815	3.46714	0.00306332	0.0368535	-2.22534
248499_at	-0.716682	10.1055	-3.46546	0.00307435	0.0369667	-2.22886
252137_at	0.360139	2.77167	3.46456	0.00308028	0.0370002	-2.23075
254879_at	-0.330384	6.40131	-3.46455	0.00308037	0.0370002	-2.23077
266020_at	0.405879	2.69679	3.4623	0.00309518	0.0371584	-2.23547
253390_at	0.299397	5.44857	3.46161	0.00309978	0.037194	-2.23692
265762_at	0.382615	3.30155	3.46023	0.00310894	0.0372844	-2.23981
266117_at	-0.425425	5.36301	-3.45963	0.00311296	0.0373129	-2.24108
260472_at	-0.876121	6.05382	-3.45825	0.00312212	0.0373836	-2.24395
255424_at	-0.448992	4.5912	-3.45825	0.00312213	0.0373836	-2.24396
265727_at	-0.327305	6.40004	-3.45711	0.00312976	0.0374553	-2.24634
264752_at	0.485733	4.45872	3.4565	0.00313382	0.0374735	-2.24761
252302_at	0.593482	5.26109	3.45617	0.00313604	0.0374735	-2.24831
251116_at	0.476228	5.01451	3.456	0.00313716	0.0374735	-2.24866
267536_at	-0.304262	6.62811	-3.4559	0.00313785	0.0374735	-2.24887
245797_at	0.568953	6.87896	3.45426	0.00314888	0.0375855	-2.25231
261250_at	-0.51105	6.61837	-3.45321	0.00315595	0.0376502	-2.2545
250369_at	0.379684	5.54801	3.45283	0.00315853	0.0376612	-2.2553
256646_at	-0.340154	5.29474	-3.451	0.00317092	0.0377892	-2.25913
264978_at	0.453452	6.44125	3.45048	0.00317439	0.0378109	-2.2602
264301_at	-1.00759	5.62784	-3.44986	0.00317864	0.0378418	-2.26151
259585_at	0.546984	5.83315	3.44919	0.00318319	0.0378712	-2.26291
247450_at	-0.489953	11.0414	-3.44901	0.00318444	0.0378712	-2.26329
249253_at	-0.368006	3.93549	-3.44758	0.0031942	0.0379581	-2.26629
263496_at	0.359422	7.73796	3.44724	0.00319649	0.0379581	-2.26699
264901_at	-0.488807	5.45004	-3.4472	0.00319674	0.0379581	-2.26707
258445_at	0.479936	5.75017	3.44476	0.0032135	0.0381373	-2.27218
264324_at	0.512979	5.41805	3.44386	0.00321967	0.0381907	-2.27406
266035_at	0.400688	9.13062	3.44311	0.0032248	0.0382317	-2.27562
266666_at	0.418203	3.45372	3.44244	0.00322946	0.038267	-2.27703
257775_at	0.346409	4.96368	3.44146	0.00323622	0.0382984	-2.27908
250214_at	0.521824	6.18832	3.44137	0.00323687	0.0382984	-2.27928
250736_s_at	-0.260421	7.2173	-3.4412	0.00323802	0.0382984	-2.27962
266229_at	-0.487344	10.4512	-3.44108	0.00323883	0.0382984	-2.27987
250664_at	-0.802432	7.29942	-3.4407	0.00324148	0.0383086	-2.28067
255127_at	-1.04269	7.04547	-3.44047	0.00324304	0.0383086	-2.28114
257297_at	0.338035	7.02804	3.43923	0.00325166	0.0383904	-2.28373
267033_at	-0.321461	8.27953	-3.43881	0.0032546	0.038394	-2.28462
258700_at	0.635425	4.49629	3.43871	0.00325533	0.038394	-2.28484
262883_at	0.794039	7.48598	3.43815	0.00325919	0.0384198	-2.286
252170_at	-0.930027	8.66432	-3.43762	0.00326291	0.0384437	-2.28711
246530_at	0.470687	4.37197	3.4365	0.00327071	0.0385157	-2.28945
266458_at	0.326345	9.16413	3.43561	0.00327691	0.0385433	-2.2913
250230_at	0.85803	5.18536	3.43555	0.00327739	0.0385433	-2.29145
254336_at	0.331455	2.99076	3.43544	0.00327812	0.0385433	-2.29166
246920_at	0.451414	6.27914	3.43487	0.00328211	0.0385703	-2.29285
248819_at	-0.622925	7.45794	-3.43454	0.00328444	0.0385778	-2.29355
263243_at	0.355273	8.40579	3.43293	0.00329575	0.0386907	-2.29691
266785_at	-0.641675	4.12231	-3.43171	0.00330434	0.0387554	-2.29946
251982_at	-0.337945	8.00049	-3.43167	0.00330466	0.0387554	-2.29955
252162_at	0.396705	4.93868	3.42979	0.00331798	0.0388663	-2.30348
260693_at	-0.697297	8.74665	-3.4297	0.00331856	0.0388663	-2.30366
266766_at	1.04224	3.61659	3.42961	0.00331923	0.0388663	-2.30385
256515_at	-0.665715	4.86917	-3.428	0.00333065	0.03898	-2.30721
253995_at	0.300003	7.10295	3.4271	0.00333706	0.039035	-2.30909
252907_at	0.402544	2.69266	3.4256	0.00334777	0.0391403	-2.31223
256535_at	0.463004	3.80694	3.42515	0.00335104	0.0391584	-2.31318
250156_at	0.584119	5.75291	3.42479	0.00335363	0.0391686	-2.31394
245739_at	0.360608	6.50847	3.42404	0.00335901	0.0392114	-2.3155
248354_at	-0.633855	2.73296	-3.42314	0.00336545	0.0392664	-2.31738
267572_at	-1.23169	4.44362	-3.42178	0.00337523	0.0393604	-2.32021
251466_at	0.848999	4.22802	3.42084	0.00338206	0.0394199	-2.32219
256275_at	0.724836	6.99949	3.42002	0.00338796	0.0394674	-2.3239
264183_at	0.311162	5.43341	3.41979	0.00338959	0.0394674	-2.32437
245605_at	0.363162	8.46606	3.41933	0.00339294	0.0394862	-2.32533
260188_at	0.325181	2.45002	3.41845	0.00339932	0.0395403	-2.32717
252697_at	0.416274	3.9575	3.41632	0.00341483	0.0397004	-2.33162
254056_at	0.695931	5.31718	3.41563	0.00341989	0.039739	-2.33306
253321_at	-0.345231	8.30112	-3.4145	0.00342816	0.0398148	-2.33543
259149_at	-0.416082	6.70268	-3.41379	0.00343335	0.0398549	-2.33691
260368_at	-0.441147	7.88833	-3.413	0.00343914	0.0399017	-2.33855
264277_at	-0.595912	7.04253	-3.41275	0.00344101	0.0399031	-2.33908
259981_at	-0.395342	6.76401	-3.41157	0.00344972	0.0399804	-2.34155
263912_at	0.568271	8.0556	3.41137	0.00345118	0.0399804	-2.34197
252334_at	0.853918	5.09274	3.4102	0.00345977	0.0400596	-2.3444
251718_at	0.452101	4.51108	3.4088	0.00347016	0.040154	-2.34733
261221_at	-0.437916	9.19212	-3.40863	0.00347144	0.040154	-2.34769
250859_at	0.446726	4.66881	3.40765	0.0034787	0.0402175	-2.34973
260521_at	0.349549	7.33303	3.40724	0.00348174	0.0402323	-2.35059
257530_at	-0.398751	6.46635	-3.40599	0.00349108	0.0403053	-2.35321
245412_at	0.662331	6.2156	3.40592	0.0034916	0.0403053	-2.35335
253791_at	0.316721	6.70331	3.4048	0.00349991	0.0403656	-2.35567
256536_at	0.392482	6.56263	3.40474	0.00350036	0.0403656	-2.3558
251923_at	0.320485	6.89856	3.4041	0.00350516	0.0404005	-2.35714
245479_at	0.643679	6.49443	3.4029	0.00351417	0.040484	-2.35965
264842_at	0.979324	4.30534	3.39986	0.00353705	0.040727	-2.36599
258814_at	0.327763	6.78205	3.3988	0.00354505	0.0407985	-2.3682
255814_at	0.649239	4.7899	3.39714	0.00355767	0.040923	-2.37167
255264_at	0.447481	4.92469	3.39674	0.0035607	0.0409373	-2.3725
245552_at	-1.57309	4.63479	-3.3958	0.00356786	0.040985	-2.37446
264852_at	-0.518013	5.96343	-3.39558	0.00356959	0.040985	-2.37494
266007_at	0.45985	5.85938	3.39542	0.00357079	0.040985	-2.37526
249296_at	0.33942	3.02211	3.39526	0.00357204	0.040985	-2.3756
253064_at	-0.566473	5.11821	-3.39309	0.00358861	0.0411544	-2.38013
252183_at	-0.541978	8.26748	-3.39223	0.00359521	0.0412094	-2.38192
248627_at	0.474811	4.37913	3.39177	0.00359876	0.0412181	-2.38289
263296_at	-0.506375	9.74907	-3.39166	0.00359958	0.0412181	-2.38311
258463_at	-0.442914	8.90731	-3.39052	0.00360831	0.0412974	-2.38548
263557_at	-0.427343	6.77489	-3.38965	0.00361502	0.0413533	-2.38729
248057_at	0.463953	5.30257	3.38936	0.00361727	0.0413583	-2.3879
248305_at	0.409825	7.79447	3.38757	0.00363112	0.041496	-2.39163
245265_at	0.442907	6.3993	3.38721	0.00363391	0.041507	-2.39238
[truncated: 20,813 more rows]

## Sheet: Root(Recovery)
Root Recovery: Comparison between root Pi starvation-recovery and starvation-treatment.
Output for eBayes from R, statistical environment.
ID	logFC	AveExpr	t	P.Value	adj.P.Val	B
263851_at	-6.08036	4.53455	-41.1914	4.74576e-18	1.08251e-13	28.4306
246071_at	-5.76172	8.1636	-28.2326	2.19839e-15	2.50727e-11	24.2656
246001_at	-8.0107	6.27191	-27.394	3.57744e-15	2.72004e-11	23.89
258158_at	-5.35002	7.78817	-25.5241	1.11766e-14	5.20242e-11	22.9885
262855_at	-3.99846	4.78554	-25.4922	1.14038e-14	5.20242e-11	22.9723
263391_at	-6.42561	5.99166	-22.6788	7.44134e-14	2.82895e-10	21.4224
251301_at	-4.52465	6.26793	-21.9245	1.27726e-13	4.16204e-10	20.9622
256677_at	-2.18332	8.34695	-21.1613	2.2466e-13	6.40561e-10	20.475
254097_at	-3.9747	3.99239	-20.8332	2.88066e-13	7.30086e-10	20.2587
250091_at	-6.50395	3.87035	-20.1827	4.76801e-13	1.08758e-09	19.8167
260097_at	-6.70335	4.78116	-19.7559	6.69137e-13	1.34789e-09	19.5169
255360_at	-2.74222	7.02842	-19.6836	7.09105e-13	1.34789e-09	19.4653
259974_at	-3.13243	4.99618	-18.5839	1.75884e-12	3.0861e-09	18.6514
267611_at	-2.08206	7.77504	-17.8468	3.32477e-12	5.41701e-09	18.073
258887_at	-4.17672	5.49681	-17.4015	4.94191e-12	7.515e-09	17.71
258856_at	-3.65325	7.57385	-17.3243	5.2987e-12	7.55396e-09	17.6459
251143_at	-4.15902	7.83607	-17.1902	5.98382e-12	8.02888e-09	17.5339
246875_at	4.00672	3.85783	17.1136	6.4171e-12	8.13189e-09	17.4695
266132_at	-5.59796	5.02984	-16.968	7.33453e-12	8.8053e-09	17.3461
258613_at	-2.47621	9.35568	-16.8365	8.28191e-12	9.44552e-09	17.2337
260201_at	-2.76714	5.83631	-16.6371	9.97442e-12	1.08341e-08	17.0612
253386_at	-3.23623	9.33644	-16.5845	1.04792e-11	1.0865e-08	17.0154
263987_at	-2.28798	8.57257	-16.365	1.28976e-11	1.27911e-08	16.8222
266184_s_at	-3.90118	6.92654	-16.164	1.56309e-11	1.48558e-08	16.6428
248485_at	-1.8493	7.12479	-15.9224	1.97511e-11	1.80209e-08	16.4239
247531_at	-3.43363	4.25495	-15.8064	2.21244e-11	1.94099e-08	16.3174
249465_at	-2.3849	4.70956	-15.6244	2.64747e-11	2.23663e-08	16.1487
265214_at	-2.95764	5.38683	-15.4784	3.06134e-11	2.4939e-08	16.0119
250801_at	-1.72036	5.07599	-15.3779	3.3858e-11	2.56999e-08	15.9169
245904_at	-3.12632	5.54256	-15.3631	3.43662e-11	2.56999e-08	15.9028
266564_at	-4.30858	3.58162	-15.347	3.49276e-11	2.56999e-08	15.8875
255575_at	2.67792	5.80167	15.2172	3.9825e-11	2.83877e-08	15.7635
255283_at	1.53829	6.02824	15.039	4.77593e-11	3.30118e-08	15.5915
246075_at	-3.72833	5.33001	-15.0002	4.97003e-11	3.3343e-08	15.5538
267497_at	-3.22326	5.67127	-14.962	5.16914e-11	3.3688e-08	15.5165
261760_at	-2.18116	4.38903	-14.8026	6.0956e-11	3.86224e-08	15.36
246872_at	-1.75306	3.35233	-14.7245	6.61226e-11	4.07637e-08	15.2826
252238_at	-2.13399	4.71539	-14.6357	7.25572e-11	4.35534e-08	15.1942
259399_at	-6.44751	4.33752	-14.5396	8.02862e-11	4.69572e-08	15.0977
262369_at	-6.23381	6.13761	-14.3762	9.54746e-11	5.44444e-08	14.9324
263083_at	-2.26588	8.77181	-13.7594	1.86531e-10	1.03775e-07	14.2902
266765_at	-2.58127	4.76965	-13.6971	1.99865e-10	1.08546e-07	14.2238
253379_at	-1.49952	5.06995	-13.5507	2.35352e-10	1.24846e-07	14.0663
267451_at	-1.67737	3.04989	-13.4975	2.49825e-10	1.29512e-07	14.0087
252414_at	-4.52112	8.21977	-13.4479	2.6418e-10	1.3116e-07	13.9548
246104_at	1.59621	5.60061	13.4468	2.64506e-10	1.3116e-07	13.9536
262231_at	-2.26622	6.52283	-13.3566	2.92945e-10	1.3968e-07	13.855
261814_at	-3.06971	5.76241	-13.3536	2.93934e-10	1.3968e-07	13.8517
260475_at	2.12466	6.10822	13.1518	3.70128e-10	1.72298e-07	13.6287
259026_at	-1.84641	4.70345	-13.1158	3.85761e-10	1.75984e-07	13.5886
256014_at	-3.77916	6.38775	-13.0451	4.18567e-10	1.87206e-07	13.5095
253042_at	1.77908	7.62486	12.8764	5.09358e-10	2.22122e-07	13.319
255681_at	-1.43198	6.96196	-12.8652	5.16111e-10	2.22122e-07	13.3062
260393_at	1.25801	9.01919	12.8179	5.45516e-10	2.3043e-07	13.2524
260758_at	-1.35212	5.18793	-12.6302	6.80934e-10	2.78532e-07	13.0367
259195_at	-1.70181	4.1816	-12.6267	6.83815e-10	2.78532e-07	13.0325
262099_s_at	1.87534	5.00273	12.6005	7.05456e-10	2.82306e-07	13.0022
259842_at	2.26873	9.75028	12.5596	7.4073e-10	2.91311e-07	12.9547
263491_at	-1.88917	9.66195	-12.4878	8.07152e-10	3.12053e-07	12.8709
262248_at	-1.43327	6.32956	-12.4336	8.61507e-10	3.27516e-07	12.8074
251100_at	1.53129	5.45446	12.3143	9.95138e-10	3.72116e-07	12.6666
259635_at	-2.0947	2.89281	-12.2191	1.11744e-09	4.11112e-07	12.5533
246617_at	-1.40623	5.35354	-12.0656	1.34915e-09	4.80919e-07	12.3689
253353_at	-1.60066	4.97316	-12.0604	1.35791e-09	4.80919e-07	12.3626
264363_at	-1.13026	3.14759	-12.0419	1.38929e-09	4.80919e-07	12.3402
248652_at	-1.26455	5.88206	-12.0336	1.4035e-09	4.80919e-07	12.3302
254417_at	-1.90872	8.47988	-12.0284	1.41261e-09	4.80919e-07	12.3239
260549_at	-2.45688	8.39609	-12.0071	1.45028e-09	4.86483e-07	12.2981
259008_at	1.87758	9.56636	11.9401	1.57619e-09	5.21056e-07	12.2165
263876_at	-1.0363	6.85411	-11.9109	1.63452e-09	5.32621e-07	12.1809
245912_at	1.59171	6.28389	11.8793	1.70037e-09	5.41933e-07	12.1421
253380_at	-1.49016	4.27955	-11.8599	1.74209e-09	5.41933e-07	12.1184
257668_at	-1.62692	4.76929	-11.853	1.75723e-09	5.41933e-07	12.1099
258845_at	-1.02859	10.2803	-11.8525	1.75814e-09	5.41933e-07	12.1094
245353_at	2.50341	6.78298	11.8285	1.81183e-09	5.51039e-07	12.0798
255016_at	-2.96688	6.41463	-11.8035	1.86964e-09	5.55661e-07	12.049
264988_at	-2.20301	5.54063	-11.8009	1.87575e-09	5.55661e-07	12.0458
258629_at	3.21163	5.9866	11.7736	1.94118e-09	5.67671e-07	12.0121
262313_at	-1.62539	7.68209	-11.6572	2.24888e-09	6.49329e-07	11.8676
256676_at	-1.59888	7.86222	-11.6323	2.32087e-09	6.53691e-07	11.8366
257526_s_at	-1.48682	4.51435	-11.6322	2.3213e-09	6.53691e-07	11.8364
259681_at	1.49142	10.494	11.5953	2.43299e-09	6.76787e-07	11.7902
251741_at	-2.83382	6.2376	-11.5338	2.63142e-09	7.18396e-07	11.7131
260320_at	-1.19371	4.49999	-11.5264	2.65654e-09	7.18396e-07	11.7037
267126_s_at	1.70079	8.96457	11.5167	2.6899e-09	7.18396e-07	11.6914
263295_at	1.99281	3.99579	11.5113	2.70855e-09	7.18396e-07	11.6846
250173_at	-1.64425	4.3012	-11.4578	2.90084e-09	7.60554e-07	11.6171
245621_at	-1.62194	7.03405	-11.4396	2.96965e-09	7.69747e-07	11.594
246251_at	-2.08295	5.08294	-11.376	3.22386e-09	8.2625e-07	11.5131
252882_at	3.78797	7.19133	11.3408	3.37403e-09	8.55128e-07	11.4682
262728_at	1.6117	8.97072	11.2968	3.57239e-09	8.95453e-07	11.4119
245967_at	-1.56615	3.61846	-11.2569	3.76298e-09	9.32191e-07	11.3606
262507_at	1.84045	6.80926	11.2478	3.80773e-09	9.32191e-07	11.3489
256100_at	-2.06743	8.12582	-11.2363	3.86545e-09	9.32191e-07	11.3341
246991_at	-1.10811	6.62053	-11.2329	3.88243e-09	9.32191e-07	11.3298
262284_at	-1.12323	8.59963	-11.1743	4.19208e-09	9.92799e-07	11.254
266109_at	-1.63389	5.88388	-11.1633	4.25324e-09	9.92799e-07	11.2397
253519_at	-2.19161	6.6134	-11.1611	4.26542e-09	9.92799e-07	11.2369
258832_at	-1.45107	4.63855	-11.1296	4.44589e-09	1.02435e-06	11.196
261550_at	-1.20196	4.79281	-11.1066	4.58253e-09	1.04528e-06	11.1661
255005_at	-1.26864	6.80047	-11.0716	4.79881e-09	1.08377e-06	11.1205
262217_at	1.54033	3.99076	10.9938	5.31952e-09	1.18959e-06	11.0187
263553_at	-1.99993	8.54769	-10.9614	5.55399e-09	1.22565e-06	10.976
248382_at	-1.48757	7.36404	-10.9568	5.58823e-09	1.22565e-06	10.97
254194_at	-1.29051	7.41089	-10.9387	5.72426e-09	1.24353e-06	10.9462
255677_at	-1.56944	6.63681	-10.8581	6.37608e-09	1.37206e-06	10.8395
261185_at	-1.33395	3.03634	-10.826	6.65678e-09	1.41673e-06	10.7968
250204_at	-1.24228	4.38028	-10.8203	6.7079e-09	1.41673e-06	10.7892
267049_at	-2.71559	3.25738	-10.7955	6.93617e-09	1.45151e-06	10.7561
246045_at	-1.73369	7.19663	-10.7834	7.05002e-09	1.46192e-06	10.74
247116_at	1.25388	5.51115	10.7455	7.4202e-09	1.52482e-06	10.6893
245650_at	-1.68919	5.08451	-10.705	7.83811e-09	1.5923e-06	10.635
254188_at	-1.0773	6.47355	-10.7003	7.88822e-09	1.5923e-06	10.6286
259064_at	-1.65168	4.14186	-10.6606	8.3251e-09	1.6395e-06	10.5752
248128_at	1.51627	10.8313	10.6585	8.34909e-09	1.6395e-06	10.5724
255632_at	-1.23485	5.50911	-10.6565	8.37162e-09	1.6395e-06	10.5697
255958_at	-2.93103	3.22096	-10.6532	8.40951e-09	1.6395e-06	10.5652
262732_at	-1.40291	4.14232	-10.6084	8.93835e-09	1.72783e-06	10.5047
256358_at	-1.56941	4.35336	-10.4649	1.08836e-08	2.08618e-06	10.3093
264602_at	-1.11002	4.06576	-10.4568	1.10067e-08	2.09219e-06	10.2981
255587_at	-1.18613	9.24944	-10.4502	1.11066e-08	2.09374e-06	10.2891
265183_at	-1.1528	7.51664	-10.4291	1.1435e-08	2.13663e-06	10.2602
267327_at	-1.95368	3.98978	-10.4237	1.15215e-08	2.13663e-06	10.2527
250472_at	2.39775	6.16591	10.3848	1.21595e-08	2.2352e-06	10.1992
264790_at	1.46663	7.29346	10.3766	1.2298e-08	2.2352e-06	10.1879
247444_at	1.24794	8.14565	10.3738	1.2347e-08	2.2352e-06	10.184
266911_at	-1.19712	6.93997	-10.354	1.26898e-08	2.27917e-06	10.1567
258746_at	1.96943	6.72347	10.3288	1.31427e-08	2.33877e-06	10.1219
260618_at	-1.1898	6.58846	-10.3243	1.32267e-08	2.33877e-06	10.1155
261221_at	1.32373	9.19212	10.3036	1.36137e-08	2.38868e-06	10.0869
257405_at	-0.976382	5.24948	-10.2816	1.40387e-08	2.44445e-06	10.0563
249721_at	-1.80559	6.01886	-10.2647	1.43743e-08	2.48392e-06	10.0328
246149_at	3.08777	5.74807	10.2411	1.48572e-08	2.54019e-06	9.99994
262045_at	-1.18798	5.44688	-10.238	1.49227e-08	2.54019e-06	9.99557
265962_at	1.10175	8.39785	10.1921	1.59142e-08	2.68891e-06	9.93156
254467_at	-1.33914	3.95529	-10.1413	1.70965e-08	2.84676e-06	9.86023
251226_at	-1.39445	5.64409	-10.1382	1.71726e-08	2.84676e-06	9.85581
264029_at	-1.31278	5.02293	-10.1361	1.72228e-08	2.84676e-06	9.8529
264404_at	-1.58838	4.25902	-10.1231	1.75422e-08	2.87358e-06	9.83461
246967_at	1.9208	4.31419	10.1162	1.7713e-08	2.87358e-06	9.82496
246652_at	-1.45929	4.71303	-10.1142	1.7763e-08	2.87358e-06	9.82215
253288_at	-1.04147	6.14167	-10.1035	1.8036e-08	2.8972e-06	9.80696
267255_at	-1.17231	4.3325	-10.0596	1.91947e-08	3.06176e-06	9.74495
247338_at	-1.42885	8.59484	-9.99831	2.09437e-08	3.29943e-06	9.65806
247918_at	-1.77586	6.83508	-9.99729	2.0974e-08	3.29943e-06	9.65662
258035_at	-1.08083	4.76922	-9.98953	2.12078e-08	3.30406e-06	9.64558
255647_at	-1.23448	5.82462	-9.98672	2.12931e-08	3.30406e-06	9.64157
251094_at	0.921105	8.78133	9.97013	2.18038e-08	3.36043e-06	9.61795
266828_at	-1.31391	4.93074	-9.9214	2.33802e-08	3.57922e-06	9.54836
257832_at	1.90433	8.85285	9.90095	2.4077e-08	3.65679e-06	9.51907
255438_at	-1.10468	5.26509	-9.89718	2.42076e-08	3.65679e-06	9.51368
249102_at	-1.28264	2.47894	-9.83132	2.66176e-08	3.99439e-06	9.41901
259221_s_at	-3.80603	3.96925	-9.80867	2.75037e-08	4.10039e-06	9.38633
252340_at	-1.01633	3.48961	-9.75019	2.99379e-08	4.43431e-06	9.30168
253931_at	-1.49815	4.07436	-9.68438	3.29501e-08	4.84141e-06	9.20595
266565_at	-1.48936	3.82215	-9.68105	3.31109e-08	4.84141e-06	9.20109
249527_at	-2.50114	5.86054	-9.66496	3.38984e-08	4.92498e-06	9.17761
258218_at	-1.87344	8.26639	-9.65548	3.43717e-08	4.96215e-06	9.16376
261099_at	-1.43192	5.66857	-9.64262	3.50253e-08	5.0247e-06	9.14494
253244_at	-1.24913	5.82192	-9.63588	3.53729e-08	5.04285e-06	9.13507
260741_at	-1.66773	5.38952	-9.62529	3.59262e-08	5.08992e-06	9.11956
253506_at	0.824274	5.68211	9.568	3.90828e-08	5.48844e-06	9.0354
249047_at	1.5645	4.70005	9.56562	3.92203e-08	5.48844e-06	9.03189
258071_s_at	1.30236	7.2688	9.55954	3.95728e-08	5.504e-06	9.02295
254044_at	-1.52475	6.12913	-9.51709	4.21321e-08	5.814e-06	8.96029
249143_at	-1.19936	3.62866	-9.51422	4.23114e-08	5.814e-06	8.95605
261335_at	1.05392	9.25125	9.50705	4.27625e-08	5.84079e-06	8.94544
253054_at	1.65998	5.03551	9.49342	4.36343e-08	5.92439e-06	8.92526
251285_at	-1.20747	7.52065	-9.4823	4.43593e-08	5.98719e-06	8.90878
257135_at	1.65526	7.32644	9.46346	4.56169e-08	6.12071e-06	8.88082
253059_s_at	-1.40746	8.34556	-9.44137	4.71391e-08	6.23617e-06	8.84798
245096_at	1.6324	8.89512	9.44036	4.72096e-08	6.23617e-06	8.84649
261956_at	-1.96607	6.89418	-9.43703	4.74443e-08	6.23617e-06	8.84153
260774_at	2.29528	8.6118	9.43524	4.75709e-08	6.23617e-06	8.83886
256627_at	-2.03996	6.05605	-9.4225	4.84816e-08	6.31922e-06	8.81989
258070_at	-1.67432	3.70269	-9.38852	5.10011e-08	6.60986e-06	8.7692
261562_at	-1.29521	5.5185	-9.3789	5.1739e-08	6.621e-06	8.75482
258721_at	-1.3003	6.72543	-9.37623	5.19458e-08	6.621e-06	8.75083
261998_at	1.91626	2.61203	9.37607	5.19579e-08	6.621e-06	8.75059
246076_at	-1.61675	8.55748	-9.34666	5.42953e-08	6.85019e-06	8.70655
257375_at	0.978542	7.08564	9.3459	5.4357e-08	6.85019e-06	8.70541
249756_at	-1.52577	4.41895	-9.30846	5.74964e-08	7.206e-06	8.6492
266415_at	1.51917	8.81965	9.28965	5.91454e-08	7.37217e-06	8.62089
263376_at	-1.48459	2.86189	-9.27296	6.06496e-08	7.51857e-06	8.59574
261596_at	1.18745	5.46048	9.26845	6.10637e-08	7.52899e-06	8.58892
266703_at	-1.45043	7.00139	-9.22689	6.50148e-08	7.97305e-06	8.52612
251154_at	1.67177	7.1815	9.21218	6.64779e-08	8.10888e-06	8.50383
256601_s_at	-1.91551	5.39348	-9.1914	6.8602e-08	8.32347e-06	8.47232
257194_at	-0.994304	9.87463	-9.17822	6.99869e-08	8.44656e-06	8.45229
248770_at	-2.15269	4.81641	-9.16836	7.10417e-08	8.52875e-06	8.4373
254409_at	1.32482	6.23033	9.12619	7.57458e-08	9.02096e-06	8.37304
262638_at	1.63182	6.6696	9.12457	7.59327e-08	9.02096e-06	8.37057
253569_at	-1.24766	5.43582	-9.10158	7.86403e-08	9.29422e-06	8.33545
258854_at	-1.96852	3.8651	-9.09053	7.99779e-08	9.40359e-06	8.31854
250281_at	-1.09088	7.99286	-9.07212	8.22593e-08	9.62223e-06	8.29034
262138_at	-1.42733	4.86167	-9.05935	8.3883e-08	9.7621e-06	8.27074
259964_at	-1.07874	7.364	-9.05364	8.46183e-08	9.79768e-06	8.26198
259070_at	-1.10507	7.67773	-9.03924	8.65063e-08	9.9657e-06	8.23986
246215_at	-1.11031	6.93718	-9.03499	8.70719e-08	9.98045e-06	8.23332
251026_at	-2.05505	5.65931	-9.02811	8.79959e-08	1.00359e-05	8.22273
256156_at	-1.18192	9.65334	-9.01675	8.95438e-08	1.01383e-05	8.20524
247475_at	-1.335	3.21451	-9.01501	8.97826e-08	1.01383e-05	8.20257
251964_at	-0.752203	5.53558	-9.00762	9.08077e-08	1.02036e-05	8.19118
264519_at	-1.7415	3.99712	-9.00231	9.15517e-08	1.02367e-05	8.183
254496_at	1.23545	7.6118	8.98619	9.38494e-08	1.0408e-05	8.15813
259264_at	1.09646	6.06959	8.98518	9.39961e-08	1.0408e-05	8.15657
260059_at	1.00065	6.18565	8.96471	9.70061e-08	1.06745e-05	8.12494
255580_at	-1.39825	4.8418	-8.96249	9.73387e-08	1.06745e-05	8.12151
253615_at	0.773935	6.34415	8.94893	9.93976e-08	1.08481e-05	8.10051
256913_at	-1.5125	5.79746	-8.94371	1.00201e-07	1.08837e-05	8.09243
260974_at	1.18576	6.9435	8.93641	1.01336e-07	1.09549e-05	8.08112
254090_at	-1.49859	3.93125	-8.9265	1.02901e-07	1.10715e-05	8.06575
254837_at	-1.55626	4.53545	-8.91352	1.04988e-07	1.12026e-05	8.0456
256563_at	-1.75537	4.66969	-8.91282	1.05101e-07	1.12026e-05	8.04451
258151_at	-1.05995	9.07002	-8.89647	1.07796e-07	1.14364e-05	8.0191
259544_at	0.868817	11.6798	8.88102	1.10411e-07	1.16596e-05	7.99505
262656_at	1.32226	7.30796	8.875	1.11447e-07	1.17147e-05	7.98567
256351_at	-1.03631	4.9216	-8.86641	1.12943e-07	1.18175e-05	7.97229
266913_at	-1.11618	5.03847	-8.86208	1.13705e-07	1.1843e-05	7.96553
259015_at	-2.79288	7.55935	-8.85465	1.15026e-07	1.19261e-05	7.95394
249151_at	-2.01351	3.76687	-8.8501	1.15842e-07	1.19564e-05	7.94684
253866_at	-1.25145	5.19759	-8.84344	1.17048e-07	1.20264e-05	7.93644
252746_at	-1.233	4.98407	-8.83585	1.18438e-07	1.21147e-05	7.92459
254520_at	-1.19161	7.31385	-8.82268	1.20893e-07	1.23106e-05	7.90399
251072_at	2.10446	6.33844	8.8073	1.23827e-07	1.25533e-05	7.87991
253837_at	-1.09929	3.47486	-8.79599	1.26032e-07	1.27151e-05	7.86218
253734_at	-1.65996	5.045	-8.79343	1.26538e-07	1.27151e-05	7.85816
254976_at	1.52137	4.51335	8.78759	1.27697e-07	1.27753e-05	7.84901
257611_at	1.40765	8.36787	8.76729	1.31816e-07	1.31298e-05	7.81712
264403_at	-1.06642	2.57413	-8.7621	1.32891e-07	1.31794e-05	7.80896
261504_at	0.977943	4.82042	8.75664	1.34032e-07	1.32349e-05	7.80037
251869_at	1.21106	7.88279	8.75385	1.34619e-07	1.32349e-05	7.79598
260745_at	-1.98198	9.46441	-8.75113	1.35193e-07	1.32349e-05	7.79171
254551_at	0.965807	9.4134	8.74736	1.35994e-07	1.32565e-05	7.78577
261157_at	-2.33436	3.29802	-8.7361	1.38416e-07	1.33827e-05	7.76804
262039_at	1.07358	8.63343	8.73589	1.38462e-07	1.33827e-05	7.76771
248286_at	1.18424	4.23478	8.72005	1.41948e-07	1.36617e-05	7.74273
250515_at	-2.88002	4.17847	-8.71266	1.43605e-07	1.37436e-05	7.73106
264527_at	1.07806	4.70681	8.71007	1.4419e-07	1.37436e-05	7.72698
266150_s_at	1.3497	5.99412	8.70824	1.44606e-07	1.37436e-05	7.72409
264734_at	2.87197	4.92598	8.68103	1.50933e-07	1.42854e-05	7.68106
258727_at	1.64426	8.6755	8.67562	1.52224e-07	1.43481e-05	7.6725
264815_at	1.19629	5.17468	8.65852	1.56385e-07	1.46796e-05	7.6454
253101_at	-1.11469	6.35535	-8.64065	1.60861e-07	1.50046e-05	7.61704
255550_at	1.39975	4.46757	8.63946	1.61163e-07	1.50046e-05	7.61515
247393_at	-2.92349	5.5251	-8.63641	1.61942e-07	1.50158e-05	7.6103
247288_at	-0.917555	7.09194	-8.62822	1.64053e-07	1.51057e-05	7.59728
247074_at	-1.31293	8.02808	-8.62751	1.64236e-07	1.51057e-05	7.59617
258217_at	-2.17838	6.12585	-8.59748	1.72235e-07	1.57778e-05	7.54836
248590_at	0.875273	7.5775	8.58525	1.75608e-07	1.60223e-05	7.52886
260254_at	-1.50233	9.00198	-8.58274	1.76309e-07	1.60223e-05	7.52486
248394_at	1.11809	6.36674	8.55489	1.84284e-07	1.66807e-05	7.48037
245251_at	-1.3496	6.79603	-8.54366	1.87609e-07	1.69144e-05	7.46239
256340_at	-2.10932	4.82683	-8.53656	1.89741e-07	1.70393e-05	7.45103
264470_at	2.21873	5.03732	8.52436	1.93467e-07	1.73058e-05	7.43147
249848_at	1.54657	4.46934	8.51225	1.9724e-07	1.75744e-05	7.41204
245845_at	0.851195	7.74594	8.50662	1.99021e-07	1.75998e-05	7.40301
261803_at	-1.47648	7.3902	-8.50526	1.99453e-07	1.75998e-05	7.40083
266100_at	-1.48461	5.9133	-8.50404	1.9984e-07	1.75998e-05	7.39887
256416_at	-1.13846	4.64486	-8.49169	2.03824e-07	1.78816e-05	7.37902
252833_at	-1.12311	5.06647	-8.47935	2.07883e-07	1.81369e-05	7.35918
266920_at	-1.10098	6.47995	-8.47785	2.08382e-07	1.81369e-05	7.35677
254037_at	-1.98432	5.18649	-8.47455	2.09487e-07	1.81369e-05	7.35145
250944_at	0.697246	9.21546	8.47122	2.10606e-07	1.81369e-05	7.34609
252501_at	2.01758	6.34732	8.47091	2.10709e-07	1.81369e-05	7.3456
260522_x_at	-1.34996	5.88486	-8.44906	2.18219e-07	1.87127e-05	7.31037
261199_at	-1.60991	4.84768	-8.443	2.2035e-07	1.87892e-05	7.30059
263458_at	-0.937931	3.55667	-8.44184	2.20759e-07	1.87892e-05	7.29873
245456_at	1.18128	8.30344	8.43069	2.24747e-07	1.90576e-05	7.28071
264014_at	2.43867	7.36543	8.42715	2.26026e-07	1.9095e-05	7.275
263296_at	1.25534	9.74907	8.40816	2.33032e-07	1.96143e-05	7.24429
266222_at	1.87063	5.38855	8.39809	2.3684e-07	1.98615e-05	7.22798
266798_at	1.33646	5.73203	8.38965	2.40078e-07	2.00593e-05	7.21431
256537_at	1.64991	6.12647	8.38349	2.42473e-07	2.01855e-05	7.20432
252692_at	-1.33347	6.90849	-8.3811	2.4341e-07	2.01898e-05	7.20044
245807_at	1.51118	5.97904	8.36859	2.48372e-07	2.04712e-05	7.18013
246854_at	2.22688	6.21682	8.36727	2.48901e-07	2.04712e-05	7.17799
253049_at	1.54978	8.98736	8.36579	2.49495e-07	2.04712e-05	7.17559
265192_at	0.916463	7.75259	8.35729	2.52944e-07	2.06797e-05	7.16177
251073_at	1.09041	10.7297	8.35304	2.54686e-07	2.07478e-05	7.15486
249152_s_at	-1.25521	7.43516	-8.33985	2.60171e-07	2.11015e-05	7.13341
253671_at	1.60428	4.65495	8.33817	2.60878e-07	2.11015e-05	7.13068
266075_s_at	-1.03766	9.97085	-8.31055	2.7281e-07	2.19887e-05	7.08566
245853_at	-0.774898	7.79827	-8.30819	2.73853e-07	2.1995e-05	7.08182
254173_at	-1.09596	3.79795	-8.29687	2.78927e-07	2.2324e-05	7.06334
257766_at	1.29673	8.13806	8.29363	2.80397e-07	2.23414e-05	7.05804
247922_at	-0.709153	5.13469	-8.29208	2.81103e-07	2.23414e-05	7.05551
259750_at	-1.71002	7.17855	-8.27804	2.87587e-07	2.27773e-05	7.03255
250063_at	0.809155	6.5842	8.27532	2.88858e-07	2.27988e-05	7.02811
258352_at	-0.815386	2.89848	-8.25792	2.97148e-07	2.33722e-05	6.99962
265275_at	-1.21484	4.11326	-8.24934	3.01329e-07	2.36196e-05	6.98555
265958_at	-0.770188	8.39624	-8.2469	3.0253e-07	2.36326e-05	6.98154
252858_at	1.44584	6.74665	8.22791	3.12039e-07	2.4276e-05	6.95038
266965_at	-2.85629	5.13063	-8.22592	3.13051e-07	2.4276e-05	6.94712
267137_at	-0.913243	3.88145	-8.22415	3.13959e-07	2.4276e-05	6.9442
266183_at	-1.30166	3.0579	-8.19969	3.26754e-07	2.50392e-05	6.90397
252730_at	-3.0211	5.34627	-8.1994	3.26909e-07	2.50392e-05	6.90349
252636_at	-1.81925	5.09872	-8.19706	3.28161e-07	2.50392e-05	6.89964
252635_at	-1.69486	6.04333	-8.19695	3.28221e-07	2.50392e-05	6.89946
260060_at	-1.10398	5.56615	-8.19046	3.31723e-07	2.5222e-05	6.88877
245783_s_at	-1.1169	5.37758	-8.1865	3.33876e-07	2.52532e-05	6.88225
256236_at	-0.977168	7.46039	-8.18425	3.35107e-07	2.52532e-05	6.87854
267228_at	2.28711	4.21612	8.18362	3.35454e-07	2.52532e-05	6.8775
261606_at	2.32811	5.6211	8.16907	3.43539e-07	2.57768e-05	6.85351
256784_at	-0.737571	6.08709	-8.16281	3.47085e-07	2.59574e-05	6.84316
264383_at	0.944607	9.28799	8.15224	3.53154e-07	2.6325e-05	6.8257
259751_at	2.35192	7.38561	8.14908	3.54989e-07	2.63756e-05	6.82048
247026_at	-2.56499	4.8321	-8.1402	3.60198e-07	2.65457e-05	6.8058
264148_at	1.9938	5.08691	8.13986	3.60402e-07	2.65457e-05	6.80523
264053_at	-0.942121	5.81669	-8.13924	3.6077e-07	2.65457e-05	6.80421
253934_at	-1.0568	4.06594	-8.1194	3.72724e-07	2.73228e-05	6.77136
261267_at	-0.627547	8.52729	-8.11777	3.73727e-07	2.73228e-05	6.76865
259552_at	-1.04267	3.03801	-8.09499	3.88004e-07	2.8276e-05	6.73088
254290_at	-2.18456	5.34879	-8.08937	3.91619e-07	2.84485e-05	6.72153
255651_at	1.15274	4.96552	8.08608	3.93747e-07	2.85123e-05	6.71607
253613_at	-1.38283	5.94255	-8.07962	3.97967e-07	2.87266e-05	6.70533
264893_at	-1.41415	8.25863	-8.06697	4.06362e-07	2.92402e-05	6.68429
245510_at	-1.20705	5.98958	-8.0484	4.19021e-07	3.00562e-05	6.65337
263121_at	-0.929571	3.75777	-8.03119	4.31128e-07	3.08277e-05	6.62466
259591_at	0.856465	7.75003	8.02777	4.33578e-07	3.0906e-05	6.61895
259991_at	-2.01109	4.19494	-8.01871	4.40134e-07	3.12586e-05	6.60382
251842_at	-1.24983	5.06373	-8.01716	4.41266e-07	3.12586e-05	6.60123
267488_at	1.1048	7.47029	8.00865	4.47541e-07	3.1605e-05	6.587
260960_at	-0.70998	3.26793	-8.00463	4.50534e-07	3.17181e-05	6.58028
248864_at	1.02739	6.7757	7.99976	4.5419e-07	3.18772e-05	6.57213
263975_at	-0.731582	6.79268	-7.99471	4.5801e-07	3.20467e-05	6.56369
247871_at	-1.30166	4.52917	-7.98435	4.65962e-07	3.24236e-05	6.54634
250095_at	-0.945954	8.22698	-7.98399	4.6624e-07	3.24236e-05	6.54574
255675_at	-1.1608	6.43202	-7.97481	4.73412e-07	3.28223e-05	6.53035
247941_at	-0.800551	2.61821	-7.97079	4.7659e-07	3.29425e-05	6.5236
266176_at	-1.15932	3.40884	-7.96405	4.81966e-07	3.31929e-05	6.51229
259334_at	-1.91549	7.60208	-7.96261	4.83124e-07	3.31929e-05	6.50987
262262_at	0.766877	9.9778	7.94739	4.95529e-07	3.3943e-05	6.48431
264010_at	-1.32879	4.69292	-7.9309	5.09343e-07	3.47848e-05	6.45658
260004_at	0.833073	6.76508	7.92901	5.10948e-07	3.47902e-05	6.45341
248612_at	-0.750104	7.51335	-7.9253	5.14122e-07	3.49022e-05	6.44717
253243_at	1.32373	6.37664	7.91558	5.2254e-07	3.52842e-05	6.43079
250079_at	0.820723	8.25537	7.91523	5.22844e-07	3.52842e-05	6.4302
250723_at	-1.09234	7.72357	-7.91331	5.24524e-07	3.52932e-05	6.42697
255945_at	1.66599	4.23012	7.90999	5.27441e-07	3.53851e-05	6.42138
248979_at	1.49675	6.47201	7.90387	5.32869e-07	3.56444e-05	6.41105
261968_at	1.10144	3.49495	7.89823	5.3792e-07	3.56705e-05	6.40154
260885_at	-0.98337	3.99769	-7.89796	5.38155e-07	3.56705e-05	6.4011
267484_at	0.685103	10.8975	7.89795	5.3817e-07	3.56705e-05	6.40107
248319_at	1.62848	6.00073	7.89646	5.39514e-07	3.56705e-05	6.39855
266265_at	1.74534	7.15867	7.88066	5.53977e-07	3.65209e-05	6.37187
251393_at	0.794153	6.5902	7.87624	5.5809e-07	3.6686e-05	6.36441
265475_at	0.961254	10.1743	7.87146	5.62578e-07	3.68748e-05	6.35633
267104_at	0.832438	11.3119	7.85423	5.79077e-07	3.78474e-05	6.32718
251958_at	-1.01494	8.21909	-7.84796	5.85204e-07	3.81386e-05	6.31656
258483_at	-0.803649	8.64763	-7.83317	5.99935e-07	3.89872e-05	6.29149
260366_at	-1.21911	4.90506	-7.82356	6.09704e-07	3.95095e-05	6.27519
249027_at	0.855743	8.13444	7.82075	6.12597e-07	3.9517e-05	6.27042
261574_at	1.32112	7.3054	7.8197	6.13678e-07	3.9517e-05	6.26864
259057_at	-0.998274	7.32552	-7.81808	6.15362e-07	3.9517e-05	6.26587
264687_at	-0.712109	7.73163	-7.81674	6.1675e-07	3.9517e-05	6.2636
252205_at	-1.15761	7.92871	-7.80958	6.24226e-07	3.9884e-05	6.25145
251801_at	-0.55236	11.6223	-7.78001	6.56139e-07	4.18059e-05	6.20114
263168_at	-1.11829	4.55212	-7.77085	6.66372e-07	4.20226e-05	6.18553
248374_at	0.882873	4.55307	7.77053	6.66738e-07	4.20226e-05	6.18498
254729_at	-1.25852	2.89173	-7.76898	6.68485e-07	4.20226e-05	6.18234
253127_at	1.50483	4.86955	7.76883	6.68647e-07	4.20226e-05	6.18209
263594_at	-1.35756	6.22638	-7.76874	6.68751e-07	4.20226e-05	6.18193
265588_at	-1.29381	6.73314	-7.76648	6.71312e-07	4.20676e-05	6.17808
253096_at	1.14713	6.50268	7.76443	6.73642e-07	4.2098e-05	6.17458
265427_at	0.713778	6.75409	7.75421	6.8538e-07	4.27145e-05	6.15715
266561_at	-1.24867	5.50981	-7.74076	7.01159e-07	4.35789e-05	6.13418
258967_at	-1.00285	4.87213	-7.7216	7.24299e-07	4.48765e-05	6.10142
258814_at	-0.744499	6.78205	-7.72024	7.25972e-07	4.48765e-05	6.09909
263164_at	-0.948968	5.87749	-7.71552	7.31811e-07	4.51151e-05	6.09101
250213_at	-1.30386	4.96252	-7.71266	7.35374e-07	4.52126e-05	6.08611
259441_at	1.11847	6.94457	7.70911	7.39815e-07	4.52723e-05	6.08003
263919_at	1.64911	5.84816	7.70871	7.40314e-07	4.52723e-05	6.07935
260812_at	1.19757	6.35689	7.69934	7.52192e-07	4.58757e-05	6.06329
255456_at	0.965942	8.77601	7.6965	7.55835e-07	4.59749e-05	6.05841
246759_at	0.763355	7.34555	7.67009	7.90558e-07	4.79591e-05	6.01308
264284_at	-0.840764	4.10774	-7.66846	7.92751e-07	4.79646e-05	6.01028
267343_at	-1.69383	5.43371	-7.66592	7.9619e-07	4.80452e-05	6.00591
251082_at	1.23299	9.79329	7.65103	8.16659e-07	4.91504e-05	5.98029
254025_at	-1.40911	5.98836	-7.64674	8.22656e-07	4.9381e-05	5.97291
266228_at	0.728371	10.0103	7.64028	8.31773e-07	4.97972e-05	5.96178
245037_at	-1.1285	3.7823	-7.62923	8.47611e-07	5.06126e-05	5.94274
263365_at	1.01782	5.91212	7.62297	8.56718e-07	5.10228e-05	5.93195
264375_at	1.20683	4.00677	7.6179	8.64183e-07	5.1252e-05	5.9232
259293_at	-1.02386	5.35441	-7.61174	8.73327e-07	5.1252e-05	5.91257
267262_at	1.6001	7.01921	7.61148	8.73719e-07	5.1252e-05	5.91212
262482_at	1.16109	4.85166	7.60928	8.77007e-07	5.1252e-05	5.90833
265952_at	0.882292	7.58718	7.60913	8.77239e-07	5.1252e-05	5.90806
262526_at	-1.57921	7.48637	-7.60903	8.77379e-07	5.1252e-05	5.9079
246962_s_at	0.927116	8.26555	7.60826	8.78538e-07	5.1252e-05	5.90657
246522_at	1.74589	6.43097	7.6071	8.80279e-07	5.1252e-05	5.90457
261572_at	1.64494	7.84688	7.60628	8.81526e-07	5.1252e-05	5.90314
265121_at	-1.62661	6.32382	-7.60528	8.83036e-07	5.1252e-05	5.90141
251961_at	-1.61455	8.80577	-7.59868	8.93067e-07	5.17027e-05	5.89001
250576_at	-1.39795	3.67286	-7.58582	9.12946e-07	5.27197e-05	5.86778
261651_at	-1.38579	7.48551	-7.58317	9.17113e-07	5.28267e-05	5.86318
252509_at	-0.835589	3.72862	-7.56689	9.43083e-07	5.41857e-05	5.83499
254410_at	0.919891	6.43944	7.55987	9.54515e-07	5.45948e-05	5.82283
258765_at	-1.29537	4.50506	-7.55958	9.5499e-07	5.45948e-05	5.82232
264098_at	-0.622479	7.69459	-7.55785	9.57822e-07	5.46198e-05	5.81933
245733_at	0.690127	6.81373	7.55162	9.68129e-07	5.50699e-05	5.80853
266413_at	-1.4046	8.35981	-7.54434	9.8033e-07	5.56252e-05	5.79588
253305_at	1.18025	8.49303	7.53734	9.92199e-07	5.60001e-05	5.78373
266001_at	0.825354	8.43463	7.53576	9.94901e-07	5.60001e-05	5.78098
251735_at	-1.52031	8.87976	-7.53538	9.95543e-07	5.60001e-05	5.78033
263593_at	1.19436	5.21756	7.53467	9.96757e-07	5.60001e-05	5.7791
265419_at	-0.681958	6.42859	-7.5322	1.00101e-06	5.60176e-05	5.77481
262356_at	-0.965554	2.99086	-7.53164	1.00198e-06	5.60176e-05	5.77383
247612_at	-1.05403	6.07162	-7.52984	1.00509e-06	5.60538e-05	5.7707
252382_at	-1.23677	3.08464	-7.52637	1.01111e-06	5.62521e-05	5.76467
264752_at	-1.05586	4.45872	-7.51359	1.03361e-06	5.72506e-05	5.74244
252208_at	0.749821	6.96398	7.51333	1.03407e-06	5.72506e-05	5.74199
254215_at	-3.01085	5.54303	-7.50008	1.05797e-06	5.84317e-05	5.71892
254543_at	-2.3111	5.0586	-7.49856	1.06074e-06	5.84431e-05	5.71628
255250_at	-1.10849	3.74386	-7.49522	1.06687e-06	5.86396e-05	5.71046
266172_at	-0.845344	7.58511	-7.49033	1.07592e-06	5.89944e-05	5.70193
254767_s_at	1.25235	3.06867	7.47753	1.09997e-06	6.01684e-05	5.67961
255365_at	-0.854796	8.85401	-7.4723	1.10996e-06	6.05699e-05	5.67047
249747_at	-2.07854	4.01181	-7.45901	1.13577e-06	6.18305e-05	5.64726
264905_at	0.828404	3.95836	7.45349	1.14666e-06	6.22748e-05	5.63762
250391_at	-1.3483	5.26248	-7.43897	1.17587e-06	6.37092e-05	5.61222
250748_at	1.02402	6.58052	7.43717	1.17955e-06	6.3757e-05	5.60906
253393_at	-0.920732	6.88906	-7.43342	1.18724e-06	6.40212e-05	5.60249
252105_at	-0.962391	5.93191	-7.43003	1.19424e-06	6.42467e-05	5.59656
249427_at	0.970319	7.41857	7.4255	1.20367e-06	6.46014e-05	5.58862
247199_at	0.661967	8.16637	7.41719	1.22115e-06	6.53857e-05	5.57405
262933_at	-1.23527	8.34206	-7.40374	1.25002e-06	6.67749e-05	5.55045
260284_at	2.53959	9.3717	7.3816	1.29908e-06	6.92337e-05	5.51156
264078_at	-0.958063	8.38873	-7.37463	1.31496e-06	6.99106e-05	5.49929
258257_at	1.35617	5.5173	7.37334	1.31791e-06	6.99106e-05	5.49702
262325_at	3.20751	3.98671	7.36031	1.34818e-06	7.1271e-05	5.47408
251282_at	1.67739	6.35281	7.35962	1.34981e-06	7.1271e-05	5.47287
255500_at	-0.9454	6.02261	-7.35739	1.35506e-06	7.13834e-05	5.46894
267646_at	-1.82244	4.19335	-7.35096	1.37034e-06	7.20216e-05	5.45762
262218_at	1.52462	6.23756	7.34766	1.37825e-06	7.22545e-05	5.4518
262014_at	0.775442	4.52145	7.34648	1.3811e-06	7.22545e-05	5.44971
257377_at	0.784056	8.74425	7.34401	1.38708e-06	7.24011e-05	5.44535
262468_at	0.649764	9.88795	7.33195	1.41661e-06	7.37736e-05	5.42407
249055_at	1.52659	6.0149	7.3294	1.42294e-06	7.39343e-05	5.41956
259758_s_at	2.07743	5.27416	7.32625	1.43078e-06	7.41731e-05	5.41401
250872_at	-0.805475	5.68754	-7.32376	1.43703e-06	7.4328e-05	5.40961
261250_at	1.08248	6.61837	7.31442	1.46069e-06	7.53811e-05	5.3931
261617_s_at	-0.810407	2.39384	-7.3067	1.48057e-06	7.62342e-05	5.37945
249650_at	0.86284	6.23254	7.30076	1.49605e-06	7.68577e-05	5.36894
249063_at	-1.23923	7.93401	-7.29083	1.52232e-06	7.80315e-05	5.35135
246325_at	0.717273	5.42276	7.28695	1.5327e-06	7.83235e-05	5.34448
260451_at	1.91747	7.31941	7.28577	1.53588e-06	7.83235e-05	5.34239
261821_at	2.04308	8.75725	7.28486	1.53831e-06	7.83235e-05	5.34079
254540_s_at	-2.09908	4.59487	-7.27498	1.56522e-06	7.95162e-05	5.32327
257311_at	-1.28831	7.81168	-7.27168	1.57431e-06	7.98e-05	5.31742
255924_at	-1.57518	5.96515	-7.27001	1.57892e-06	7.98564e-05	5.31446
253786_at	-0.896368	5.88694	-7.26871	1.58254e-06	7.98623e-05	5.31215
246781_at	1.07574	8.2955	7.2593	1.60893e-06	8.09731e-05	5.29544
266477_at	1.62498	4.63882	7.25745	1.61417e-06	8.09731e-05	5.29216
264937_at	-1.27569	4.82072	-7.25708	1.6152e-06	8.09731e-05	5.29151
253125_at	1.92657	10.7022	7.25543	1.6199e-06	8.10306e-05	5.28857
256225_at	1.38949	10.7879	7.25206	1.62953e-06	8.13337e-05	5.28259
259060_at	-0.76436	6.44241	-7.24666	1.64508e-06	8.19307e-05	5.27299
267254_at	1.78115	5.97756	7.22126	1.7203e-06	8.54902e-05	5.22781
249920_at	-0.949815	6.66053	-7.2172	1.73267e-06	8.5918e-05	5.22056
261868_s_at	-1.01491	5.09153	-7.2151	1.7391e-06	8.60495e-05	5.21682
252364_at	1.38035	5.15225	7.21217	1.7481e-06	8.62069e-05	5.21161
262630_at	0.881396	3.64147	7.21161	1.74984e-06	8.62069e-05	5.2106
262158_at	-0.607732	6.13569	-7.20323	1.77589e-06	8.73019e-05	5.19567
257066_at	0.81043	9.11071	7.19238	1.81022e-06	8.87982e-05	5.17632
260344_at	-1.26629	4.76183	-7.18738	1.82631e-06	8.9395e-05	5.16738
246344_at	0.854589	5.33092	7.18389	1.83761e-06	8.96302e-05	5.16114
264536_at	-0.966417	4.52356	-7.18347	1.83897e-06	8.96302e-05	5.16039
258293_at	0.927614	7.64688	7.18086	1.84745e-06	8.97001e-05	5.15574
253272_at	0.575977	8.19982	7.18061	1.84827e-06	8.97001e-05	5.1553
247582_at	1.67556	5.70155	7.16461	1.90135e-06	9.20014e-05	5.12668
263673_at	0.703792	6.95366	7.16389	1.90376e-06	9.20014e-05	5.1254
253763_at	-1.33063	2.96234	-7.16008	1.91663e-06	9.24276e-05	5.11859
266276_at	1.27125	5.18141	7.15174	1.94515e-06	9.36051e-05	5.10366
253600_at	-0.730268	8.77613	-7.14849	1.95639e-06	9.3606e-05	5.09784
261755_at	-0.775556	3.76876	-7.1482	1.95742e-06	9.3606e-05	5.09731
255160_at	1.07191	7.67042	7.14818	1.95748e-06	9.3606e-05	5.09727
253822_at	1.1894	5.56029	7.14233	1.97787e-06	9.43142e-05	5.0868
260230_at	-1.13648	5.51583	-7.14157	1.98056e-06	9.43142e-05	5.08543
264157_at	-1.70873	5.34383	-7.13475	2.00464e-06	9.52621e-05	5.07321
265710_at	-0.968167	4.05416	-7.13141	2.01656e-06	9.56296e-05	5.06722
260608_at	-0.875481	3.15022	-7.12258	2.0484e-06	9.69377e-05	5.05139
248577_at	-1.21283	4.90381	-7.11958	2.05936e-06	9.72547e-05	5.04599
262733_s_at	-0.637391	6.9129	-7.11097	2.09111e-06	9.855e-05	5.03053
250822_at	0.712792	5.70184	7.1047	2.11452e-06	9.94479e-05	5.01927
252468_at	-0.780521	8.89279	-7.10249	2.12286e-06	9.94881e-05	5.01529
258604_at	-1.37228	6.00542	-7.10112	2.12803e-06	9.94881e-05	5.01283
249393_at	1.42537	6.75037	7.10101	2.12846e-06	9.94881e-05	5.01263
250438_at	0.986542	7.75477	7.09125	2.16574e-06	0.000101024	4.99508
258323_at	0.896399	5.79301	7.08827	2.17727e-06	0.000101225	4.98971
253684_at	-1.16899	5.22366	-7.08753	2.18013e-06	0.000101225	4.98839
262362_at	0.671079	5.19586	7.0867	2.18336e-06	0.000101225	4.98689
249955_at	-1.01947	4.79544	-7.08003	2.20945e-06	0.000102045	4.97488
254932_at	-0.633738	7.52999	-7.07989	2.21e-06	0.000102045	4.97463
265025_at	-1.26928	7.47739	-7.07676	2.22235e-06	0.000102408	4.969
251023_at	-1.80633	4.29545	-7.07033	2.24798e-06	0.00010338	4.95741
250537_at	-1.02691	6.26815	-7.06255	2.27935e-06	0.000104612	4.9434
264581_at	-0.620002	7.61167	-7.05655	2.30391e-06	0.000105526	4.93256
254228_at	-0.792884	7.94339	-7.05225	2.32164e-06	0.000105945	4.92481
253920_at	-0.53444	8.9105	-7.05209	2.32233e-06	0.000105945	4.92452
267509_at	0.656846	7.52091	7.04934	2.33375e-06	0.000106253	4.91955
251681_at	0.936179	3.36683	7.0472	2.34269e-06	0.000106448	4.91569
245540_at	0.866979	5.16267	7.03204	2.407e-06	0.000109152	4.88831
256413_at	0.791544	6.85655	7.02924	2.41908e-06	0.000109483	4.88325
248519_at	-2.30193	6.50048	-7.02373	2.44303e-06	0.000110348	4.87329
251170_at	-0.846298	8.27095	-7.02201	2.45057e-06	0.000110469	4.87018
264366_at	-0.939724	7.17914	-7.01972	2.46066e-06	0.000110536	4.86602
256022_at	-0.865777	7.98377	-7.01947	2.46175e-06	0.000110536	4.86558
266005_at	0.852935	9.12706	7.01527	2.48031e-06	0.000111151	4.85798
255469_at	0.854057	7.64662	7.01209	2.4945e-06	0.000111568	4.85222
252006_at	-1.84147	5.69825	-7.0091	2.50788e-06	0.000111947	4.84681
248690_at	-0.64545	9.13437	-7.00547	2.52424e-06	0.000112457	4.84023
256948_at	0.939191	4.09547	7.00316	2.53468e-06	0.000112702	4.83606
251934_at	2.29856	4.60022	7.0013	2.54316e-06	0.000112832	4.83269
258925_at	-1.34636	7.85397	-7.00035	2.54751e-06	0.000112832	4.83096
267542_at	0.777997	2.62465	6.99758	2.56017e-06	0.000112985	4.82595
255028_at	1.16755	7.14189	6.99732	2.56136e-06	0.000112985	4.82548
256983_at	-0.816002	8.36053	-6.99635	2.56582e-06	0.000112985	4.82371
253249_at	1.00067	7.23125	6.99298	2.5814e-06	0.000113452	4.8176
267504_at	0.633218	7.36862	6.9909	2.59101e-06	0.000113656	4.81384
262909_at	0.63311	8.49329	6.98168	2.63426e-06	0.000115331	4.7971
260641_at	0.675948	5.79474	6.97368	2.67233e-06	0.000116595	4.78259
267312_at	0.695986	8.30584	6.97347	2.67335e-06	0.000116595	4.78221
251940_at	-0.830001	3.71781	-6.97048	2.68775e-06	0.000116999	4.77678
265713_at	1.24902	6.5209	6.9668	2.70556e-06	0.00011755	4.7701
266118_at	-0.824775	10.2714	-6.96222	2.72795e-06	0.000118298	4.76177
245193_at	-1.98741	6.89205	-6.9568	2.75465e-06	0.000119229	4.75192
258637_at	-0.529225	8.97745	-6.94641	2.80664e-06	0.000121249	4.73302
248273_at	-1.00244	5.49748	-6.94383	2.8197e-06	0.000121583	4.72832
258729_at	-0.537719	7.49877	-6.94223	2.82781e-06	0.000121703	4.72542
249359_at	0.591163	7.35509	6.93557	2.86193e-06	0.000122761	4.71329
246616_at	-0.777804	4.45188	-6.93533	2.86317e-06	0.000122761	4.71285
255255_at	1.46075	9.9338	6.93054	2.88797e-06	0.000123592	4.70414
247005_at	1.3453	5.82257	6.92413	2.92156e-06	0.000124795	4.69244
258882_at	0.967912	8.28321	6.92276	2.92877e-06	0.00012487	4.68995
252104_at	-0.83719	8.02198	-6.91661	2.9614e-06	0.000126025	4.67875
255980_at	0.84439	8.36533	6.91477	2.97126e-06	0.000126209	4.67539
256482_at	-0.520142	7.81752	-6.91344	2.97842e-06	0.000126279	4.67295
249321_at	0.98705	5.1776	6.90787	3.00848e-06	0.000127289	4.6628
267493_at	1.08199	3.98778	6.90696	3.01343e-06	0.000127289	4.66114
250951_at	-1.13587	2.62804	-6.89792	3.06302e-06	0.000129145	4.64463
262913_at	0.641788	8.6497	6.89409	3.08426e-06	0.000129801	4.63764
259724_at	0.668148	8.11092	6.88815	3.11758e-06	0.000130962	4.62678
265132_at	0.84332	7.25601	6.88251	3.1495e-06	0.000132025	4.61648
260697_at	0.628892	6.45053	6.88164	3.15448e-06	0.000132025	4.61488
261864_s_at	0.631909	9.52803	6.87495	3.1929e-06	0.000133388	4.60264
250218_at	0.514829	7.70559	6.866	3.24503e-06	0.000134921	4.58627
250766_at	1.04562	4.45204	6.865	3.25092e-06	0.000134921	4.58443
261151_at	-0.880975	6.02426	-6.86485	3.25181e-06	0.000134921	4.58416
246826_at	-1.10136	5.84773	-6.8646	3.25326e-06	0.000134921	4.5837
264054_at	0.527212	9.64576	6.86131	3.27268e-06	0.000135452	4.57769
249066_at	0.976377	6.13211	6.86043	3.27792e-06	0.000135452	4.57607
254294_at	-1.24739	4.83493	-6.84267	3.38517e-06	0.00013963	4.54351
264594_at	0.995089	7.26898	6.83833	3.41188e-06	0.000140478	4.53556
247443_at	1.0178	8.74455	6.82545	3.49263e-06	0.000143544	4.51191
258359_s_at	1.59635	8.79522	6.82147	3.51793e-06	0.000144324	4.50461
258314_at	-0.910623	8.64452	-6.81933	3.53162e-06	0.000144625	4.50068
257232_at	0.801114	7.6411	6.81699	3.54669e-06	0.000144982	4.49638
247755_at	0.903769	7.01112	6.81491	3.56012e-06	0.000145271	4.49256
267191_at	-1.57035	4.43766	-6.81185	3.57999e-06	0.000145821	4.48693
248267_at	0.847591	8.99109	6.80929	3.59671e-06	0.000146241	4.48222
264743_at	-0.719892	3.92193	-6.80537	3.62239e-06	0.000147023	4.47502
260048_at	0.878802	7.3731	6.80326	3.63636e-06	0.000147328	4.47113
256024_at	1.30023	5.09507	6.78723	3.74403e-06	0.000151421	4.44162
261509_at	-0.877611	6.3145	-6.78538	3.75667e-06	0.000151663	4.43821
252880_at	-0.961623	10.3958	-6.78271	3.77493e-06	0.000151906	4.43331
263333_at	0.807504	7.41093	6.78256	3.776e-06	0.000151906	4.43302
266439_s_at	1.00735	4.23911	6.7786	3.80336e-06	0.000152737	4.42572
256803_at	0.6292	5.11342	6.77709	3.81384e-06	0.000152889	4.42294
249824_at	1.43748	5.96012	6.7738	3.83673e-06	0.000153536	4.41689
255608_at	-1.06052	5.13099	-6.77096	3.85668e-06	0.000154064	4.41165
263551_at	0.769821	5.56123	6.76505	3.89847e-06	0.000155262	4.40075
264454_at	0.762942	5.26446	6.7648	3.90027e-06	0.000155262	4.40028
259650_at	-1.10459	5.34883	-6.75792	3.94955e-06	0.00015695	4.38758
251298_at	1.11043	6.86415	6.75623	3.96169e-06	0.000157159	4.38448
252036_at	1.23083	7.37553	6.75116	3.99855e-06	0.000158345	4.37511
251660_at	-0.698605	6.10524	-6.74985	4.00811e-06	0.000158449	4.3727
259352_at	-0.723512	5.87024	-6.73924	4.08659e-06	0.000161272	4.35309
261581_at	-1.62605	6.42529	-6.73725	4.10148e-06	0.00016158	4.34941
251863_at	-1.10721	4.13766	-6.72466	4.19706e-06	0.00016506	4.32611
263693_at	0.801041	5.49496	6.72284	4.21101e-06	0.000165324	4.32276
261432_at	-1.15528	4.74282	-6.70966	4.3139e-06	0.00016864	4.29834
249927_at	-1.49212	6.58156	-6.70964	4.31408e-06	0.00016864	4.2983
257810_at	0.843748	5.32477	6.70918	4.31766e-06	0.00016864	4.29746
263198_at	2.96384	4.31955	6.70653	4.33869e-06	0.000168846	4.29255
249348_at	-1.06016	3.28218	-6.70588	4.34387e-06	0.000168846	4.29134
255545_at	-0.862835	3.8789	-6.70545	4.34731e-06	0.000168846	4.29054
265561_s_at	1.23362	7.62181	6.70479	4.35253e-06	0.000168846	4.28933
259801_at	-0.728248	7.49762	-6.69819	4.4055e-06	0.00017061	4.27709
267287_at	-1.22838	5.58684	-6.69365	4.44238e-06	0.000171747	4.26866
261414_at	-1.10367	6.0469	-6.691	4.46401e-06	0.0001721	4.26375
251491_at	1.47408	5.27223	6.69068	4.4666e-06	0.0001721	4.26316
262483_at	1.01454	8.26889	6.68965	4.47504e-06	0.000172134	4.26125
251144_at	0.987814	7.83157	6.68841	4.48524e-06	0.000172236	4.25895
263213_at	-1.68594	4.0339	-6.68448	4.51776e-06	0.000173052	4.25164
260528_at	0.927112	6.28229	6.68401	4.52165e-06	0.000173052	4.25078
245432_at	-0.633219	8.97391	-6.68074	4.54883e-06	0.000173732	4.24471
258880_at	-0.958785	7.60138	-6.68004	4.55466e-06	0.000173732	4.24342
254822_at	0.659004	6.60856	6.67113	4.6298e-06	0.000176167	4.22687
245370_at	0.61739	6.48528	6.67065	4.63395e-06	0.000176167	4.22596
257204_at	-0.80428	6.74442	-6.66926	4.64581e-06	0.000176324	4.22338
249247_at	0.74156	6.23862	6.66609	4.67289e-06	0.000177057	4.2175
252083_at	0.84219	4.83962	6.66223	4.70621e-06	0.000178024	4.21031
267628_at	1.46807	6.23673	6.65844	4.73905e-06	0.00017897	4.20328
254153_at	-1.76263	5.73239	-6.65512	4.76809e-06	0.000179769	4.1971
253123_at	1.44696	4.48549	6.64775	4.83323e-06	0.000181924	4.18338
255567_at	-0.848248	9.5225	-6.64216	4.8832e-06	0.000183502	4.17298
266941_at	-0.79342	6.3404	-6.63261	4.96985e-06	0.000186451	4.15519
264698_at	0.891027	6.35917	6.62321	5.05668e-06	0.000189397	4.13767
247356_at	-0.668326	9.13249	-6.61786	5.10678e-06	0.00019096	4.1277
265102_at	-1.10733	6.13504	-6.61616	5.12286e-06	0.000191248	4.12452
254331_s_at	1.9993	9.59795	6.60644	5.21555e-06	0.00019439	4.10638
261411_at	-0.725036	8.84263	-6.60366	5.24237e-06	0.000194954	4.1012
260509_at	-0.648818	7.25117	-6.60311	5.24777e-06	0.000194954	4.10016
252973_s_at	-0.766224	11.4205	-6.59489	5.32806e-06	0.000197615	4.0848
250157_at	-0.624629	5.87366	-6.59345	5.34223e-06	0.000197819	4.08211
245689_at	-2.33055	3.64556	-6.5914	5.36254e-06	0.000198249	4.07827
260562_at	0.831275	7.42849	6.59032	5.37318e-06	0.000198321	4.07627
254211_at	1.15004	7.75396	6.58614	5.41488e-06	0.000199472	4.06845
246110_at	-1.02368	7.4075	-6.58544	5.42186e-06	0.000199472	4.06715
254008_at	0.930106	3.64107	6.57807	5.49634e-06	0.000201875	4.05335
260067_at	-1.09212	4.38064	-6.57723	5.50489e-06	0.000201875	4.05178
259866_at	-0.916126	4.11542	-6.56931	5.58612e-06	0.000204495	4.03696
256937_at	-1.14523	7.45615	-6.56852	5.59426e-06	0.000204495	4.03549
246814_at	-0.909642	3.79514	-6.55975	5.68586e-06	0.000207511	4.01906
248373_at	1.03572	3.62977	6.55692	5.71581e-06	0.000208271	4.01375
247105_at	1.26618	4.01781	6.55223	5.76562e-06	0.000209176	4.00497
261819_at	0.768223	5.4177	6.55208	5.76727e-06	0.000209176	4.00468
251996_at	1.30755	7.14389	6.552	5.76816e-06	0.000209176	4.00453
261456_at	0.780747	8.45725	6.5492	5.79818e-06	0.000209766	3.99928
257641_s_at	-1.59802	7.2663	-6.54876	5.80282e-06	0.000209766	3.99847
259814_at	-1.1881	3.14201	-6.54097	5.88725e-06	0.000211648	3.98386
261285_at	-0.844246	11.1327	-6.5406	5.89131e-06	0.000211648	3.98316
247476_at	-1.31917	5.7622	-6.54057	5.89166e-06	0.000211648	3.9831
262349_at	-1.2949	5.52274	-6.54054	5.89199e-06	0.000211648	3.98304
257530_at	0.764891	6.46635	6.53342	5.97035e-06	0.000214125	3.96968
257213_at	-0.880916	8.74393	-6.52876	6.02218e-06	0.000215645	3.96094
250017_at	0.81597	7.4549	6.52323	6.08436e-06	0.00021753	3.95055
262820_at	-0.643538	9.2318	-6.52097	6.10994e-06	0.000218103	3.94631
248099_at	0.661657	6.51964	6.51469	6.18164e-06	0.000220317	3.93451
264324_at	-0.969036	5.41805	-6.50558	6.28725e-06	0.000223732	3.91737
262341_at	0.591906	11.4755	6.49824	6.3737e-06	0.000226455	3.90356
266566_at	-0.624158	7.80351	-6.49568	6.40417e-06	0.000226946	3.89874
250034_at	-0.71442	7.32191	-6.4954	6.40743e-06	0.000226946	3.89822
247133_at	-0.667532	2.94325	-6.49175	6.45115e-06	0.000228112	3.89135
262446_at	0.990356	7.03735	6.49099	6.46034e-06	0.000228112	3.88991
262238_at	1.05042	10.1414	6.48205	6.56875e-06	0.000231581	3.87307
267223_at	-0.539835	6.65851	-6.4799	6.59509e-06	0.000232151	3.86903
251411_at	0.652349	7.96122	6.4722	6.69043e-06	0.000234926	3.85451
264877_at	-0.771913	4.82454	-6.47187	6.69451e-06	0.000234926	3.85389
250299_at	0.772654	7.2026	6.46903	6.73017e-06	0.000235815	3.84852
262010_at	1.45391	8.31253	6.46709	6.75452e-06	0.000236305	3.84487
256600_at	-0.860161	5.85329	-6.466	6.76825e-06	0.000236422	3.84281
258850_at	-0.646793	7.85051	-6.46165	6.82336e-06	0.000237983	3.83461
263970_at	-1.19924	4.16378	-6.4601	6.8432e-06	0.000238102	3.83168
262565_at	0.541449	6.68643	6.45975	6.84764e-06	0.000238102	3.83102
260481_at	-0.841129	7.62681	-6.45698	6.88318e-06	0.000238973	3.82578
266674_at	-0.757332	2.71106	-6.45265	6.93894e-06	0.000240543	3.81762
245172_at	-1.11932	5.51079	-6.44982	6.97581e-06	0.000241394	3.81226
258987_at	-0.635901	6.99484	-6.44914	6.98464e-06	0.000241394	3.81098
244978_at	0.682821	10.1987	6.448	6.99946e-06	0.00024154	3.80884
253302_at	-0.778882	6.98861	-6.44416	7.04991e-06	0.000242913	3.80158
258103_at	0.764403	3.89548	6.43647	7.15187e-06	0.000246055	3.78705
249566_at	1.27915	4.20609	6.43482	7.17396e-06	0.000246443	3.78394
255175_at	-1.16352	3.38786	-6.42789	7.26753e-06	0.00024839	3.77083
248208_at	1.03052	3.2679	6.42784	7.26822e-06	0.00024839	3.77073
250778_at	-1.11859	5.83925	-6.42774	7.26962e-06	0.00024839	3.77054
257881_at	0.84689	4.1358	6.4263	7.28922e-06	0.00024839	3.76781
245926_at	0.643501	6.49611	6.42586	7.29522e-06	0.00024839	3.76698
255111_at	1.08704	5.23759	6.42535	7.30225e-06	0.00024839	3.76601
258849_at	-0.946086	10.1078	-6.42393	7.32166e-06	0.00024839	3.76332
265049_at	-0.787706	6.79081	-6.42383	7.323e-06	0.00024839	3.76314
261745_at	-0.672513	6.65364	-6.42342	7.32864e-06	0.00024839	3.76236
266809_at	0.806303	7.51686	6.42032	7.37125e-06	0.000249463	3.7565
251024_at	-1.13432	6.09229	-6.41305	7.47227e-06	0.000252507	3.74273
249199_at	0.796945	8.3064	6.41051	7.50786e-06	0.000253335	3.73792
263276_at	0.680681	5.21717	6.40841	7.53745e-06	0.000253958	3.73395
246611_at	0.852197	8.1553	6.40546	7.57926e-06	0.000254649	3.72835
261691_at	-0.794041	4.60972	-6.40538	7.58029e-06	0.000254649	3.72821
253237_at	1.17724	6.87713	6.40164	7.63369e-06	0.000256065	3.72111
261973_at	0.929748	6.24161	6.39972	7.66112e-06	0.000256608	3.71749
265935_at	0.708154	7.04593	6.39517	7.72687e-06	0.000258431	3.70884
253696_at	0.870024	7.76236	6.3863	7.85647e-06	0.000262381	3.69202
253764_s_at	0.865289	7.07956	6.38312	7.90346e-06	0.000263564	3.68599
245966_at	-1.22603	5.19325	-6.38136	7.92956e-06	0.000264048	3.68265
260753_at	1.04583	7.86722	6.37917	7.96225e-06	0.000264451	3.67849
259146_at	-0.639523	7.28624	-6.379	7.96483e-06	0.000264451	3.67817
248312_at	-0.900016	5.38278	-6.37678	7.99796e-06	0.000265165	3.67397
250013_at	0.611987	6.29796	6.36908	8.11449e-06	0.000268638	3.65934
254013_at	1.49227	5.58827	6.36315	8.20548e-06	0.000271256	3.64806
253476_at	1.20724	6.71876	6.36143	8.23198e-06	0.000271739	3.6448
249195_s_at	-0.930401	6.27444	-6.35907	8.26854e-06	0.000272258	3.64032
245410_at	-0.579358	4.54677	-6.35888	8.27158e-06	0.000272258	3.63995
258196_at	0.751049	6.68011	6.3528	8.36658e-06	0.000274988	3.6284
250740_at	-0.801235	6.66987	-6.35111	8.39323e-06	0.000275467	3.62518
252554_s_at	1.35336	4.91697	6.34399	8.50652e-06	0.000278715	3.61162
252539_at	2.24671	5.05624	6.34335	8.51664e-06	0.000278715	3.61042
250597_at	1.51358	4.37269	6.34175	8.54236e-06	0.000279156	3.60737
259897_at	0.998334	3.0305	6.33918	8.58389e-06	0.000279758	3.60246
250443_at	1.26627	5.60813	6.33833	8.5975e-06	0.000279758	3.60086
249110_at	0.757739	3.43077	6.33756	8.61006e-06	0.000279758	3.59938
260640_at	0.681988	4.55808	6.33706	8.61824e-06	0.000279758	3.59842
265050_at	-0.965434	5.93997	-6.33682	8.62208e-06	0.000279758	3.59797
255307_at	-0.801445	5.18638	-6.3354	8.64517e-06	0.000280108	3.59527
266560_at	-1.026	5.75557	-6.33445	8.66069e-06	0.000280213	3.59345
249723_at	-0.474374	7.35461	-6.32884	8.75257e-06	0.000282785	3.58278
264696_at	-0.646317	7.31196	-6.3262	8.79629e-06	0.0002835	3.57774
245393_at	2.12227	7.75661	6.32548	8.80826e-06	0.0002835	3.57637
246027_at	-0.526083	7.54096	-6.32525	8.81198e-06	0.0002835	3.57594
249398_at	0.669973	6.82317	6.32332	8.84407e-06	0.000284131	3.57226
246188_at	-0.70269	4.51571	-6.31594	8.96809e-06	0.000287711	3.55818
252724_at	0.770108	7.18575	6.31195	9.03574e-06	0.000289034	3.55058
250518_at	0.592779	7.51599	6.31152	9.0431e-06	0.000289034	3.54976
253909_at	-0.550866	7.42676	-6.31127	9.04737e-06	0.000289034	3.54928
263513_at	-0.705042	8.30746	-6.3103	9.06399e-06	0.00028916	3.54742
255127_at	1.91156	7.04547	6.30741	9.1134e-06	0.000289679	3.54192
247151_at	-0.971895	7.07191	-6.30722	9.11668e-06	0.000289679	3.54156
247792_at	1.11679	7.05075	6.30713	9.11835e-06	0.000289679	3.54137
259685_at	0.905907	7.82326	6.30157	9.21449e-06	0.000292326	3.53077
252520_at	-1.44847	6.38624	-6.30041	9.23472e-06	0.000292561	3.52855
255452_at	0.801498	6.85818	6.29782	9.27989e-06	0.000293584	3.52361
247817_at	0.634285	9.33767	6.29552	9.32039e-06	0.000294457	3.51921
261487_at	0.707302	6.83046	6.29231	9.37694e-06	0.000295834	3.51309
261663_at	1.01836	7.10456	6.29033	9.41219e-06	0.000296439	3.5093
251796_at	-0.679525	9.3967	-6.28977	9.4221e-06	0.000296439	3.50823
260089_at	-0.86366	7.70183	-6.28784	9.45657e-06	0.000297113	3.50454
256223_at	0.999315	10.1373	6.27534	9.68269e-06	0.000303799	3.48064
249265_at	0.660423	11.2433	6.27069	9.76824e-06	0.000306063	3.47175
258509_at	0.825499	4.53428	6.26612	9.85304e-06	0.000308296	3.46301
262658_at	-1.71018	6.05242	-6.26343	9.90327e-06	0.000309295	3.45786
257949_at	-1.20524	6.11973	-6.26296	9.91209e-06	0.000309295	3.45696
262762_at	0.505117	7.77725	6.25272	1.01062e-05	0.000314921	3.43735
253522_at	0.78475	9.47134	6.25004	1.01576e-05	0.00031609	3.43222
251360_at	1.24632	6.45552	6.24205	1.03127e-05	0.00032048	3.41689
256151_at	-0.514708	6.8276	-6.24005	1.03518e-05	0.000321257	3.41307
251502_at	-0.713561	3.01294	-6.23878	1.03767e-05	0.000321593	3.41064
262603_at	1.74663	7.45548	6.23747	1.04026e-05	0.000321957	3.40812
255923_at	0.853543	6.84254	6.23568	1.04378e-05	0.000322611	3.4047
246818_at	0.556231	6.06793	6.22646	1.06222e-05	0.000327428	3.38699
265481_at	1.4549	7.06884	6.22607	1.06301e-05	0.000327428	3.38624
246951_at	0.952048	4.92047	6.22573	1.06368e-05	0.000327428	3.38561
262567_at	0.739011	7.20242	6.22218	1.07088e-05	0.000329201	3.37878
259642_at	-0.636892	8.08503	-6.21895	1.07747e-05	0.00032999	3.37258
255345_at	-1.43507	5.85145	-6.21884	1.07769e-05	0.00032999	3.37237
248302_at	0.787933	8.84215	6.21879	1.07778e-05	0.00032999	3.37228
262303_at	1.21968	4.49628	6.20926	1.09748e-05	0.000335571	3.35396
261872_s_at	0.775495	7.23442	6.20813	1.09984e-05	0.000335841	3.3518
250526_at	-0.899066	9.15387	-6.20701	1.10218e-05	0.000336106	3.34965
250541_at	-1.79095	5.53987	-6.20467	1.1071e-05	0.000337155	3.34514
259934_at	0.599199	6.61051	6.20285	1.11093e-05	0.000337398	3.34165
252240_at	0.988254	4.51086	6.2025	1.11166e-05	0.000337398	3.34098
255900_at	-1.75559	4.64381	-6.20219	1.11233e-05	0.000337398	3.34037
260984_at	-0.640562	8.21245	-6.20111	1.11462e-05	0.000337642	3.3383
257552_at	0.846296	2.72699	6.20016	1.11662e-05	0.000337765	3.33648
262802_at	-0.791276	6.79888	-6.19952	1.11799e-05	0.000337765	3.33524
264509_at	0.597113	7.09146	6.19808	1.12106e-05	0.000338246	3.33247
261067_at	-1.21525	2.94394	-6.19349	1.13088e-05	0.000340758	3.32365
253267_at	0.47017	8.86699	6.18535	1.14854e-05	0.000345622	3.30798
257020_at	-0.580313	7.9117	-6.1816	1.15676e-05	0.000347637	3.30077
247303_at	-0.522427	7.85064	-6.17853	1.16355e-05	0.000349217	3.29485
253638_at	-0.9067	6.43878	-6.17735	1.16617e-05	0.000349544	3.29258
245602_at	0.750144	9.70809	6.17582	1.16956e-05	0.0003501	3.28964
257026_at	1.06571	5.53951	6.1737	1.17429e-05	0.000351055	3.28556
249616_s_at	0.63802	4.03414	6.16485	1.19426e-05	0.000356558	3.26851
260180_at	0.540517	9.53133	6.16224	1.20023e-05	0.000357794	3.26346
264040_at	0.79333	8.24902	6.16167	1.20154e-05	0.000357794	3.26236
263907_at	-0.628597	4.77569	-6.15181	1.22434e-05	0.000364111	3.24335
252939_at	0.542723	6.00114	6.14773	1.23392e-05	0.00036648	3.23547
258008_at	-1.50004	6.39565	-6.14401	1.2427e-05	0.000368607	3.2283
247503_at	-0.754347	4.18508	-6.14283	1.24551e-05	0.000368962	3.22602
261787_at	-0.678935	6.41483	-6.13759	1.25803e-05	0.000371873	3.2159
261481_at	1.27807	6.9568	6.13735	1.2586e-05	0.000371873	3.21545
247774_at	0.870556	3.68791	6.13318	1.26866e-05	0.000373886	3.2074
262153_at	1.18215	5.20345	6.13262	1.27004e-05	0.000373886	3.2063
251689_at	-1.30591	4.67288	-6.1325	1.27033e-05	0.000373886	3.20607
267160_at	-0.975724	3.42403	-6.13053	1.27511e-05	0.000374492	3.20227
258656_at	0.626886	8.74323	6.1303	1.27567e-05	0.000374492	3.20182
260717_at	0.765052	4.846	6.12861	1.2798e-05	0.00037504	3.19855
259816_at	0.750764	7.39931	6.12819	1.28083e-05	0.00037504	3.19775
267596_s_at	0.865773	6.46377	6.11966	1.30188e-05	0.00038025	3.18126
258211_at	0.704967	4.78517	6.11963	1.30195e-05	0.00038025	3.1812
259891_at	-0.638225	6.85695	-6.11766	1.30687e-05	0.000381198	3.17739
266231_at	0.834689	6.40411	6.11494	1.31369e-05	0.000382697	3.17213
251923_at	-0.575527	6.89856	-6.11308	1.31837e-05	0.000383571	3.16854
264828_at	0.601803	6.75979	6.11234	1.32023e-05	0.000383611	3.16711
260293_at	0.757819	5.81772	6.1117	1.32187e-05	0.000383611	3.16585
253900_at	0.729263	9.41875	6.11071	1.32435e-05	0.000383843	3.16396
257615_at	-0.998593	7.69462	-6.10995	1.32629e-05	0.000383916	3.16248
257771_at	1.07134	9.67836	6.10827	1.33057e-05	0.000384667	3.15922
261953_at	-0.724051	7.76953	-6.10758	1.33231e-05	0.000384685	3.15789
264386_at	-0.576639	8.73645	-6.10123	1.34861e-05	0.000388897	3.1456
246322_at	0.582949	6.09311	6.09763	1.35794e-05	0.000391095	3.13863
261657_at	1.01438	5.42561	6.09678	1.36015e-05	0.000391235	3.13699
253041_at	0.916247	9.57415	6.0927	1.37083e-05	0.000393812	3.12908
251995_at	-0.701957	7.78381	-6.08748	1.38462e-05	0.000396932	3.11896
263327_at	-0.714479	4.13074	-6.08727	1.38517e-05	0.000396932	3.11855
267610_at	0.79785	7.35424	6.07499	1.41817e-05	0.000405877	3.09475
252612_at	1.01831	9.17938	6.0738	1.42142e-05	0.000405983	3.09244
266606_at	0.887199	5.15012	6.07355	1.4221e-05	0.000405983	3.09196
258803_at	0.664907	7.18999	6.0711	1.42879e-05	0.000407072	3.08721
255767_at	-0.479782	8.92751	-6.07085	1.42948e-05	0.000407072	3.08672
255479_at	1.77303	10.2103	6.06373	1.44914e-05	0.000412157	3.07291
252876_at	0.912468	7.35359	6.06281	1.45171e-05	0.000412373	3.07112
267636_at	-0.716286	5.88975	-6.06111	1.45646e-05	0.000413207	3.06781
258184_at	-0.767142	6.33772	-6.06038	1.45849e-05	0.00041327	3.0664
245513_at	0.804915	7.12363	6.05954	1.46087e-05	0.000413429	3.06476
247513_at	-0.856814	7.99679	-6.0582	1.46462e-05	0.000413978	3.06216
255957_at	-0.822498	7.13986	-6.05266	1.48029e-05	0.000417783	3.0514
260051_at	0.627518	7.70139	6.05215	1.48175e-05	0.000417783	3.05041
245968_at	-0.800778	3.9219	-6.05073	1.48577e-05	0.000418401	3.04767
253629_at	0.825564	8.8616	6.04747	1.49512e-05	0.00042032	3.04133
254102_at	1.10208	8.16234	6.04707	1.49627e-05	0.00042032	3.04055
248082_at	-0.771108	6.53804	-6.04426	1.50439e-05	0.00042208	3.03508
264998_at	-0.710323	8.22359	-6.04282	1.50856e-05	0.000422731	3.03228
247110_at	0.709525	5.31316	6.04208	1.5107e-05	0.00042281	3.03085
257173_at	-0.99518	9.97414	-6.04097	1.51392e-05	0.000423193	3.02869
256520_at	-0.748068	2.95756	-6.03953	1.51812e-05	0.000423673	3.02589
266070_at	-2.43049	6.92621	-6.03911	1.51935e-05	0.000423673	3.02507
248315_at	0.642834	3.46346	6.03653	1.52692e-05	0.00042474	3.02005
254277_at	1.32107	3.54531	6.03626	1.5277e-05	0.00042474	3.01953
259525_at	-1.1984	6.32359	-6.0353	1.53054e-05	0.00042474	3.01766
252542_at	0.657592	7.49724	6.03526	1.53063e-05	0.00042474	3.0176
266712_at	1.56664	4.70228	6.0332	1.53672e-05	0.000425912	3.01358
262159_at	0.752102	8.45702	6.0323	1.53939e-05	0.000426135	3.01182
255626_at	0.610222	8.55761	6.02982	1.54674e-05	0.000427652	3.00701
263940_at	-0.720836	2.53618	-6.02697	1.55525e-05	0.000429481	3.00147
256962_at	-0.682035	7.12293	-6.0262	1.55757e-05	0.000429604	2.99995
254510_at	-0.965016	5.97475	-6.01909	1.57904e-05	0.000434949	2.98611
261445_at	1.02321	7.90682	6.01797	1.58243e-05	0.000434949	2.98395
245568_at	-1.01483	5.38214	-6.01789	1.58267e-05	0.000434949	2.98379
254971_at	-0.666574	7.83601	-6.01541	1.59027e-05	0.00043651	2.97895
263808_at	-0.524652	7.34663	-6.01401	1.59456e-05	0.000437162	2.97623
248102_at	0.673875	7.42611	6.0125	1.5992e-05	0.000437908	2.97329
247797_at	-1.02643	2.84193	-6.01038	1.60576e-05	0.000439177	2.96915
248432_at	1.49265	5.63954	6.00944	1.60866e-05	0.000439444	2.96733
265700_at	0.549897	7.40418	6.00814	1.61271e-05	0.000440022	2.96479
263237_at	0.914853	4.7484	6.00342	1.62743e-05	0.000443449	2.9556
261567_at	2.67615	5.58062	6.00287	1.62916e-05	0.000443449	2.95453
264334_at	-1.0567	2.54971	-5.99976	1.63894e-05	0.000445582	2.94847
258679_at	-0.816813	8.7894	-5.99839	1.64328e-05	0.000446228	2.9458
246992_at	-1.61293	4.44949	-5.98809	1.67626e-05	0.000454644	2.92571
262180_at	0.642169	6.69868	5.98646	1.68156e-05	0.000455539	2.92252
247282_at	1.18309	7.56939	5.98559	1.68439e-05	0.000455766	2.92082
255837_at	-0.904644	4.74399	-5.98484	1.68681e-05	0.000455878	2.91937
259290_at	-0.752247	6.0617	-5.982	1.69609e-05	0.000457845	2.91382
254998_at	-0.745755	7.16264	-5.98089	1.69973e-05	0.000458284	2.91166
248969_at	1.57158	4.55813	5.98019	1.70202e-05	0.000458361	2.91029
248663_at	0.899409	8.37726	5.97838	1.70801e-05	0.00045943	2.90675
261344_at	-0.61297	5.33472	-5.97687	1.71298e-05	0.000460225	2.90381
248237_at	0.783761	5.73271	5.97534	1.71806e-05	0.000461047	2.90081
260637_at	0.552096	10.2521	5.97453	1.72074e-05	0.000461224	2.89923
266922_s_at	0.590942	7.58635	5.97069	1.73356e-05	0.000464113	2.89174
246024_at	-0.699791	3.28452	-5.96647	1.74774e-05	0.000467181	2.8835
250665_at	0.845335	8.04712	5.96607	1.74911e-05	0.000467181	2.88271
256455_at	1.23987	6.51819	5.96466	1.75387e-05	0.000467903	2.87996
260098_at	-0.460649	4.86402	-5.96374	1.75701e-05	0.000468195	2.87815
247246_at	-0.801107	8.19856	-5.96081	1.76699e-05	0.000470304	2.87242
266238_at	0.701881	8.9095	5.95888	1.77358e-05	0.000471506	2.86867
257838_at	0.654044	5.50502	5.95721	1.77934e-05	0.000472069	2.86539
256930_at	1.14671	6.70898	5.95706	1.77983e-05	0.000472069	2.86511
252175_at	1.39315	6.62485	5.95494	1.78716e-05	0.000473463	2.86095
259196_at	-0.484561	7.98089	-5.95213	1.79688e-05	0.000475092	2.85547
263298_at	-0.485485	8.17759	-5.95196	1.79748e-05	0.000475092	2.85513
265431_at	-0.610886	5.70127	-5.94843	1.80982e-05	0.000476955	2.84822
257947_at	-0.948778	3.7265	-5.9478	1.81203e-05	0.000476955	2.84698
265382_at	0.600141	6.19941	5.94762	1.81265e-05	0.000476955	2.84664
262346_at	0.609847	8.42768	5.94755	1.81289e-05	0.000476955	2.8465
253780_at	1.22776	8.8843	5.94364	1.82666e-05	0.000480025	2.83885
256256_at	-0.726965	8.51114	-5.94255	1.83052e-05	0.000480485	2.83672
249337_at	-1.42472	6.18714	-5.94174	1.8334e-05	0.000480688	2.83513
260975_at	1.20658	7.23981	5.94045	1.83798e-05	0.000480706	2.83261
264137_at	0.670874	5.17008	5.94024	1.83874e-05	0.000480706	2.83219
252611_at	-0.752822	5.39044	-5.93994	1.83979e-05	0.000480706	2.83161
259038_at	0.604985	6.82855	5.93923	1.84235e-05	0.000480823	2.83021
253608_at	-1.19092	7.50303	-5.93054	1.87362e-05	0.000487878	2.8132
252101_at	-0.662842	5.59044	-5.93053	1.87366e-05	0.000487878	2.81318
265586_at	-1.20078	5.98152	-5.92904	1.87905e-05	0.000488725	2.81027
266746_s_at	1.60039	10.1568	5.92726	1.88554e-05	0.000489854	2.80679
250032_at	1.49538	8.39102	5.92606	1.88994e-05	0.000490438	2.80443
259701_at	-0.549222	7.71005	-5.92231	1.90374e-05	0.000493458	2.79708
245571_at	-1.03446	4.32136	-5.91753	1.92145e-05	0.000497483	2.78772
258871_at	-0.755426	6.29886	-5.91229	1.94111e-05	0.000502003	2.77743
267069_at	1.31208	6.77851	5.91023	1.94887e-05	0.00050299	2.77339
245838_at	1.10084	3.91467	5.90996	1.9499e-05	0.00050299	2.77286
264128_at	0.645994	5.98927	5.90952	1.95154e-05	0.00050299	2.77201
267441_at	1.62362	3.75765	5.9088	1.95428e-05	0.000503128	2.77059
252507_at	-0.531948	7.16829	-5.90672	1.96217e-05	0.00050459	2.76652
256081_at	0.924291	4.79592	5.90317	1.97577e-05	0.000507053	2.75954
259874_at	0.575795	5.97389	5.90305	1.9762e-05	0.000507053	2.75932
254585_at	-0.573041	6.31631	-5.89961	1.98946e-05	0.000509882	2.75256
251886_at	0.7926	8.13664	5.8989	1.99222e-05	0.000510017	2.75116
260985_at	-0.770486	8.14434	-5.89236	2.01766e-05	0.000515951	2.73833
250007_at	-0.847186	6.34284	-5.89131	2.02179e-05	0.000516427	2.73627
256982_at	0.606795	8.9245	5.89043	2.02524e-05	0.000516702	2.73454
261757_at	0.687706	7.04917	5.88989	2.02739e-05	0.000516702	2.73347
245762_at	-0.74603	4.74286	-5.88746	2.03695e-05	0.000518559	2.72871
254218_at	-0.896842	6.28227	-5.88632	2.0415e-05	0.000519138	2.72646
248181_at	0.496044	8.25931	5.88521	2.04592e-05	0.000519681	2.72428
250343_at	-0.669147	7.90552	-5.88355	2.05252e-05	0.000520778	2.72102
259117_at	0.540272	7.32048	5.88	2.06671e-05	0.000523795	2.71406
263096_at	1.05755	7.45068	5.87321	2.09419e-05	0.000530172	2.70071
263828_at	-0.704371	3.10999	-5.86997	2.10744e-05	0.000531523	2.69433
260908_at	-0.559393	2.98297	-5.86982	2.10806e-05	0.000531523	2.69404
250224_at	-0.914779	5.52608	-5.86963	2.10885e-05	0.000531523	2.69366
265250_at	0.764999	6.69386	5.86931	2.11016e-05	0.000531523	2.69303
254111_at	-2.04202	3.76877	-5.86906	2.11118e-05	0.000531523	2.69254
249377_at	-1.06877	7.83898	-5.868	2.11552e-05	0.000532029	2.69047
258493_at	0.673328	6.30147	5.86483	2.12863e-05	0.000534737	2.68422
267307_at	-0.606776	5.31009	-5.86246	2.13847e-05	0.000536106	2.67956
256251_at	-0.63057	6.83807	-5.86238	2.13878e-05	0.000536106	2.67941
245060_at	-0.509607	10.6162	-5.85933	2.15153e-05	0.00053871	2.67341
254999_at	0.84268	9.03371	5.85746	2.1594e-05	0.000540086	2.66972
261447_at	0.741401	6.50322	5.85671	2.16255e-05	0.000540282	2.66824
255516_at	-0.843649	6.70491	-5.85531	2.16844e-05	0.000541161	2.6655
250663_at	-0.664507	7.20318	-5.85459	2.1715e-05	0.000541334	2.66407
248480_at	0.781583	9.82922	5.8529	2.17866e-05	0.000542189	2.66074
248536_at	1.33727	5.79319	5.85265	2.17969e-05	0.000542189	2.66026
246055_at	-1.07618	7.30805	-5.85016	2.19032e-05	0.00054424	2.65535
264314_at	1.34013	6.72135	5.84747	2.2018e-05	0.000546387	2.65006
261881_at	-1.10851	6.60381	-5.84702	2.20375e-05	0.000546387	2.64917
247403_at	0.674504	8.54294	5.84595	2.20835e-05	0.000546932	2.64707
246233_at	0.877805	6.31614	5.84397	2.21689e-05	0.000547993	2.64316
265321_at	1.0602	8.5732	5.84384	2.21744e-05	0.000547993	2.64291
245291_at	-0.748923	7.85664	-5.84277	2.22211e-05	0.000548552	2.64079
252281_at	-0.635521	5.97016	-5.84031	2.23275e-05	0.000550546	2.63596
259788_at	1.83987	8.1479	5.83979	2.23501e-05	0.000550546	2.63494
246582_at	-0.634923	4.0814	-5.83647	2.24954e-05	0.000553527	2.62839
261690_at	1.25848	4.86815	5.83303	2.26469e-05	0.00055656	2.6216
250868_at	0.689977	2.96787	5.83257	2.26674e-05	0.00055656	2.62069
262730_at	-0.909137	5.71379	-5.82984	2.27881e-05	0.00055892	2.61533
250030_at	0.665558	8.2643	5.82426	2.30378e-05	0.000564361	2.60431
253201_at	0.808122	10.5451	5.82378	2.30594e-05	0.000564361	2.60336
248354_at	1.0782	2.73296	5.82281	2.31029e-05	0.000564819	2.60146
265034_at	0.773195	7.20113	5.82179	2.31489e-05	0.00056534	2.59945
250124_at	0.683907	5.60063	5.82088	2.31902e-05	0.000565741	2.59765
263844_at	0.632173	9.7544	5.81478	2.34679e-05	0.000571696	2.58562
263318_at	-0.774751	7.21214	-5.81443	2.34844e-05	0.000571696	2.58491
247076_at	-0.5389	9.44087	-5.81324	2.35388e-05	0.000572409	2.58257
262746_at	0.566291	6.53557	5.81209	2.35915e-05	0.000573081	2.58031
246906_at	0.830872	6.45817	5.81078	2.36524e-05	0.000573948	2.57771
267513_at	0.60414	7.86849	5.80965	2.37046e-05	0.000574146	2.57548
266335_at	0.770893	6.18306	5.80951	2.37109e-05	0.000574146	2.57521
253622_at	-0.624234	5.06633	-5.80686	2.38342e-05	0.000576521	2.56997
254893_at	0.855111	4.67226	5.80533	2.39056e-05	0.000576951	2.56694
253907_at	0.813466	4.15266	5.80467	2.39361e-05	0.000576951	2.56566
246203_at	-1.23921	5.98166	-5.80462	2.39384e-05	0.000576951	2.56556
251075_at	-0.519586	7.34076	-5.80378	2.39782e-05	0.000576951	2.56388
264261_at	-1.23208	6.03694	-5.80377	2.39785e-05	0.000576951	2.56387
250832_at	1.59008	8.77856	5.80319	2.40058e-05	0.000576998	2.56272
245572_at	0.794502	6.55756	5.80155	2.40825e-05	0.000578233	2.5595
262894_at	0.677718	3.69077	5.79893	2.42062e-05	0.000580591	2.55432
251020_at	-1.09888	8.75859	-5.79661	2.43162e-05	0.000582619	2.54974
258452_at	-0.877399	8.16244	-5.79273	2.45017e-05	0.000586447	2.54206
254504_at	0.872172	6.49212	5.78965	2.46495e-05	0.000589366	2.53598
265340_at	-0.482217	6.85095	-5.78661	2.47969e-05	0.000591995	2.52996
258996_at	-0.515936	6.47271	-5.78535	2.48578e-05	0.000591995	2.52748
252952_at	-0.559429	7.70816	-5.78526	2.48621e-05	0.000591995	2.5273
249830_at	-0.790875	7.32248	-5.78524	2.48633e-05	0.000591995	2.52726
265910_at	-0.499266	9.54414	-5.78189	2.50269e-05	0.000595269	2.52063
267029_at	0.691794	6.92304	5.78024	2.5108e-05	0.000596577	2.51736
252372_at	0.51429	9.65134	5.77781	2.52277e-05	0.000598796	2.51256
264280_at	1.18398	5.02918	5.77465	2.53842e-05	0.000601886	2.5063
267582_at	-1.10505	5.04565	-5.76981	2.56257e-05	0.000606981	2.49674
257117_at	-1.10216	4.11336	-5.76877	2.56783e-05	0.000607595	2.49467
248138_at	1.135	8.43732	5.76502	2.58674e-05	0.000611436	2.48725
262234_at	-0.562412	6.06036	-5.76129	2.60572e-05	0.000615285	2.47987
263350_at	1.99515	10.0718	5.76071	2.60869e-05	0.000615348	2.47872
258361_at	0.483457	7.71669	5.75202	2.65351e-05	0.000624967	2.4615
254644_at	1.47517	5.90732	5.75141	2.65668e-05	0.000624967	2.4603
246181_at	-0.84657	3.25023	-5.75122	2.65769e-05	0.000624967	2.45992
259188_at	-0.537998	6.57463	-5.74591	2.6855e-05	0.000630858	2.4494
259316_at	2.06548	4.27612	5.74528	2.68886e-05	0.000630997	2.44813
250206_at	-0.541439	10.2436	-5.74108	2.7111e-05	0.000635561	2.43981
247120_at	-0.830528	6.15485	-5.73959	2.71904e-05	0.00063677	2.43686
254131_at	-0.631773	8.35995	-5.73872	2.7237e-05	0.000636816	2.43513
248903_at	-0.638409	9.6993	-5.73851	2.72482e-05	0.000636816	2.43471
250755_at	0.791436	7.35597	5.73655	2.73532e-05	0.000638614	2.43083
256255_at	0.767078	8.98605	5.7344	2.74686e-05	0.000640653	2.42657
253732_at	0.679763	5.48819	5.73249	2.75718e-05	0.000642403	2.42279
248050_at	2.38091	7.89458	5.72917	2.77524e-05	0.00064595	2.41619
255788_at	0.661813	8.65632	5.72711	2.78647e-05	0.000647903	2.41211
267013_at	-0.633858	4.92583	-5.72144	2.81772e-05	0.000654504	2.40084
252707_at	0.643625	6.30469	5.72032	2.82392e-05	0.000654679	2.39862
248585_at	0.857898	3.02654	5.72027	2.82422e-05	0.000654679	2.39852
247033_at	0.517822	7.95295	5.71934	2.82936e-05	0.000655205	2.39668
258367_at	-0.968013	4.41348	-5.7183	2.83514e-05	0.000655687	2.39462
252647_at	-0.571214	7.75718	-5.71793	2.83719e-05	0.000655687	2.39389
253022_at	0.897893	8.04392	5.71492	2.85405e-05	0.000658394	2.3879
248130_at	-1.51818	4.39955	-5.71481	2.85467e-05	0.000658394	2.38768
266229_at	0.809216	10.4512	5.71379	2.86041e-05	0.00065905	2.38565
257217_at	-0.945494	7.3727	-5.70915	2.88662e-05	0.000664418	2.37644
261636_at	-0.953973	6.48719	-5.70785	2.89403e-05	0.000665451	2.37385
260007_at	0.672672	10.9435	5.70434	2.91408e-05	0.000669388	2.36687
261258_at	-0.551379	8.88234	-5.70378	2.91727e-05	0.000669446	2.36577
265073_at	-1.32194	7.5469	-5.70091	2.93377e-05	0.00067233	2.36007
257608_at	-0.592377	8.70729	-5.70057	2.93573e-05	0.00067233	2.3594
246506_at	0.964241	9.66038	5.69838	2.94843e-05	0.00067456	2.35504
260683_at	-0.583357	6.86027	-5.69122	2.99027e-05	0.000682972	2.3408
254258_at	0.794025	6.1298	5.69107	2.99118e-05	0.000682972	2.3405
258693_at	-0.55441	8.58409	-5.69046	2.9948e-05	0.000683114	2.33927
245594_at	-0.449259	6.49239	-5.68762	3.01155e-05	0.000686248	2.33364
267553_s_at	0.62816	8.13813	5.68653	3.01802e-05	0.000686373	2.33147
262093_at	0.605418	5.90703	5.68652	3.01812e-05	0.000686373	2.33144
260840_at	-0.541548	7.08205	-5.68562	3.02348e-05	0.000686508	2.32965
258612_at	-0.549743	7.55053	-5.68516	3.02621e-05	0.000686508	2.32873
257755_at	-0.526916	8.28818	-5.6846	3.02952e-05	0.000686508	2.32763
263777_at	0.809945	7.08338	5.68428	3.03142e-05	0.000686508	2.327
255830_at	0.544844	9.55147	5.68279	3.04037e-05	0.000686508	2.32402
264433_at	0.977437	3.74551	5.68276	3.04054e-05	0.000686508	2.32396
255645_at	0.590341	9.15207	5.68258	3.04165e-05	0.000686508	2.3236
246933_at	1.06859	6.12477	5.68238	3.04279e-05	0.000686508	2.32322
267169_at	-0.95017	8.17164	-5.68132	3.04916e-05	0.000687266	2.3211
258997_at	-0.767943	7.14538	-5.67694	3.07559e-05	0.00069254	2.31239
253445_at	-0.484985	7.68914	-5.67583	3.08233e-05	0.000693372	2.31018
255130_at	-0.525399	7.09577	-5.6741	3.09286e-05	0.000695056	2.30673
259284_at	0.649122	7.35232	5.67282	3.10067e-05	0.000695613	2.30418
261585_at	0.841097	5.98519	5.67228	3.10399e-05	0.000695613	2.3031
251857_at	-0.825445	5.66343	-5.67174	3.10729e-05	0.000695613	2.30203
262629_at	1.03792	7.36536	5.6717	3.10754e-05	0.000695613	2.30195
265559_at	0.993395	4.17303	5.66946	3.12129e-05	0.000698006	2.29749
246699_at	0.542414	7.92023	5.66842	3.12772e-05	0.000698759	2.29541
251320_at	0.515345	5.64189	5.66457	3.15158e-05	0.000703401	2.28773
261136_at	0.6306	9.01086	5.65865	3.18857e-05	0.000710961	2.27595
248703_at	1.01372	7.0573	5.64897	3.25008e-05	0.000723969	2.25665
260590_at	-0.953982	10.0174	-5.64828	3.25451e-05	0.000724247	2.25528
249752_at	-1.93547	8.01878	-5.64743	3.26001e-05	0.000724765	2.25357
261913_at	-1.17227	6.0786	-5.64556	3.27206e-05	0.000726736	2.24984
254812_at	0.618999	5.95095	5.64301	3.28855e-05	0.000729083	2.24477
255095_at	0.512754	6.55301	5.64294	3.28903e-05	0.000729083	2.24462
255474_at	0.510736	9.12677	5.63722	3.32643e-05	0.000736659	2.2332
252244_at	-0.956765	2.77854	-5.63462	3.34358e-05	0.000738486	2.22801
246229_at	-1.32155	5.12405	-5.63443	3.3448e-05	0.000738486	2.22764
267251_at	0.517526	9.90131	5.63404	3.34737e-05	0.000738486	2.22686
261695_at	0.484361	7.83658	5.63373	3.34941e-05	0.000738486	2.22624
250512_at	-0.505349	6.25267	-5.63351	3.35087e-05	0.000738486	2.22581
253672_at	0.718013	6.4184	5.63192	3.36144e-05	0.000740101	2.22263
249797_at	-0.821757	6.37579	-5.63006	3.3738e-05	0.000742106	2.21892
256799_at	1.26914	7.61145	5.62774	3.38933e-05	0.000744805	2.21428
262148_at	-0.887955	2.85779	-5.62653	3.39744e-05	0.000745867	2.21187
252703_at	0.596767	8.08154	5.62309	3.42067e-05	0.000750245	2.20499
258931_at	0.77952	4.67944	5.62217	3.42687e-05	0.000750882	2.20316
249640_at	-0.887045	7.88442	-5.61729	3.46016e-05	0.000757449	2.19339
255798_at	-0.584623	8.09115	-5.61096	3.50376e-05	0.000766258	2.18075
248144_at	-0.537303	8.70739	-5.61011	3.50962e-05	0.000766804	2.17906
260969_at	-0.915205	8.6963	-5.60958	3.51333e-05	0.00076688	2.178
255142_at	-0.832747	9.25177	-5.6079	3.52504e-05	0.0007687	2.17464
265953_at	0.626819	9.04418	5.60653	3.53463e-05	0.000770057	2.17189
257022_at	1.10635	7.947	5.60271	3.56148e-05	0.000775167	2.16425
263221_at	-0.661759	7.69971	-5.6008	3.57498e-05	0.000777018	2.16043
245055_at	0.64641	5.20205	5.60054	3.5768e-05	0.000777018	2.15991
250139_at	0.611759	6.34585	5.59704	3.60167e-05	0.000781674	2.15292
266418_at	-1.01184	6.64983	-5.59611	3.60834e-05	0.000782378	2.15105
266405_at	-0.486238	6.71049	-5.59355	3.62668e-05	0.000784309	2.14593
253958_at	0.631412	8.35594	5.59303	3.63043e-05	0.000784309	2.14489
245162_at	-0.714617	3.04149	-5.59252	3.63411e-05	0.000784309	2.14386
250602_s_at	0.506424	6.61025	5.59251	3.63414e-05	0.000784309	2.14386
258608_at	0.788861	5.76263	5.59247	3.63444e-05	0.000784309	2.14377
257193_at	-0.690576	7.54455	-5.59007	3.65177e-05	0.000787306	2.13897
253828_at	0.732491	5.63102	5.58805	3.66643e-05	0.00078972	2.13492
252419_at	0.809186	7.42542	5.58645	3.67811e-05	0.000791487	2.13171
264144_at	-0.804132	5.48365	-5.58411	3.69519e-05	0.000794414	2.12703
260331_at	-0.713763	7.7395	-5.58091	3.71869e-05	0.000798714	2.12063
250966_at	0.519627	6.5683	5.57999	3.72552e-05	0.000799428	2.11878
245698_at	-0.75555	7.61808	-5.57937	3.73006e-05	0.000799649	2.11755
261028_at	0.61782	4.96707	5.57831	3.73795e-05	0.000800587	2.11542
249172_at	0.545508	7.43707	5.57732	3.74528e-05	0.000801405	2.11344
248150_at	-0.504373	6.85547	-5.57673	3.74964e-05	0.000801588	2.11226
263290_at	-0.660726	4.87128	-5.57313	3.77652e-05	0.000806578	2.10505
256226_at	0.584382	11.0957	5.57211	3.78423e-05	0.000807467	2.10299
266062_at	-0.709009	8.24745	-5.57141	3.78948e-05	0.000807832	2.10159
253333_at	0.56462	9.55031	5.56898	3.80777e-05	0.000810973	2.09673
255295_at	-0.885364	5.37063	-5.56804	3.81489e-05	0.000811731	2.09485
259388_at	-0.787028	5.79043	-5.56646	3.8269e-05	0.000813226	2.09167
246996_at	0.864047	9.23259	5.56578	3.83205e-05	0.000813226	2.09031
265119_at	-1.21713	7.05549	-5.56571	3.83261e-05	0.000813226	2.09017
258322_at	-0.840382	6.95759	-5.56233	3.85838e-05	0.000817934	2.0834
247698_at	0.665609	6.81941	5.55914	3.88293e-05	0.000822374	2.077
267425_at	-1.07758	5.41356	-5.55801	3.8916e-05	0.00082294	2.07474
246534_at	-0.854734	4.82052	-5.55748	3.8957e-05	0.00082294	2.07368
249895_at	1.24593	6.04148	5.55739	3.89643e-05	0.00082294	2.07349
254159_at	0.84094	6.2239	5.55631	3.90483e-05	0.000823951	2.07132
261253_at	0.780068	7.66881	5.55278	3.93231e-05	0.000828983	2.06424
253011_at	0.82396	5.05258	5.5515	3.94225e-05	0.000829844	2.06169
260213_at	-0.900162	4.13656	-5.55132	3.94367e-05	0.000829844	2.06133
248756_at	1.33841	7.58925	5.54792	3.97042e-05	0.000834704	2.0545
248380_at	-0.818996	7.31715	-5.54565	3.98841e-05	0.000837257	2.04994
249904_at	0.60122	6.06552	5.54546	3.98991e-05	0.000837257	2.04956
247987_at	0.467769	6.75663	5.54374	4.00354e-05	0.000839111	2.04611
263837_at	-0.712077	4.42054	-5.54342	4.0061e-05	0.000839111	2.04547
267063_at	0.815594	5.59646	5.54291	4.01014e-05	0.000839186	2.04445
256283_at	-1.21035	4.63402	-5.54207	4.01687e-05	0.000839825	2.04276
245043_at	0.647111	7.73333	5.54117	4.02408e-05	0.000840498	2.04095
257713_at	-0.498526	9.13533	-5.54075	4.02746e-05	0.000840498	2.0401
244982_at	0.491375	9.26198	5.53844	4.046e-05	0.000842843	2.03546
258146_at	-0.449063	9.20758	-5.53843	4.04609e-05	0.000842843	2.03544
251658_at	-0.936125	6.79651	-5.53356	4.0854e-05	0.000850256	2.02568
254372_at	0.714128	8.12477	5.52955	4.11813e-05	0.000856286	2.01762
256827_at	-0.564482	3.74803	-5.52759	4.13423e-05	0.000858851	2.01369
253886_at	0.731531	6.73712	5.52674	4.14124e-05	0.000859524	2.01198
257297_at	-0.543081	7.02804	-5.52542	4.15216e-05	0.000859744	2.00932
261248_at	-1.06667	6.66989	-5.52533	4.15288e-05	0.000859744	2.00914
262718_at	-0.509582	3.93559	-5.52524	4.15363e-05	0.000859744	2.00896
264114_at	-0.805731	6.05605	-5.52459	4.15898e-05	0.000859744	2.00766
261779_at	0.641476	2.25228	5.52433	4.16114e-05	0.000859744	2.00714
264285_at	0.628019	8.3602	5.52309	4.1715e-05	0.000860651	2.00463
255674_at	-0.441682	10.02	-5.52246	4.17672e-05	0.000860651	2.00336
248868_at	1.0808	8.33204	5.52244	4.17685e-05	0.000860651	2.00333
256757_at	-0.516354	4.63255	-5.51664	4.22541e-05	0.00086987	1.99166
251885_at	-1.23313	7.26775	-5.51389	4.24854e-05	0.000873119	1.98615
254779_at	0.673094	7.16145	5.51386	4.24885e-05	0.000873119	1.98608
264253_at	-0.85694	4.57969	-5.51286	4.25728e-05	0.000874064	1.98408
265672_at	-0.631199	5.19452	-5.51187	4.26568e-05	0.000875002	1.98209
250545_at	-0.468003	8.90178	-5.50952	4.28574e-05	0.000877929	1.97735
258690_at	-0.586343	4.1765	-5.5093	4.28765e-05	0.000877929	1.9769
253596_s_at	0.53397	7.06591	5.50606	4.31541e-05	0.000882185	1.97039
251405_at	-0.841138	5.84719	-5.50597	4.31617e-05	0.000882185	1.97021
245659_at	1.01058	6.36906	5.5036	4.3366e-05	0.000885568	1.96544
264727_at	-0.4169	11.0414	-5.5022	4.34869e-05	0.000887243	1.96263
248029_at	0.529984	5.24476	5.50077	4.36114e-05	0.000888987	1.95975
246319_at	0.544491	8.65341	5.49437	4.41713e-05	0.000899596	1.94687
247478_at	2.41588	8.64812	5.49282	4.43079e-05	0.000901473	1.94376
247597_at	-0.745791	6.50513	-5.49243	4.43425e-05	0.000901473	1.94297
250467_at	-1.03526	4.86241	-5.48855	4.46874e-05	0.000906683	1.93515
265087_at	0.757069	5.81574	5.48823	4.47156e-05	0.000906683	1.93451
247989_at	-0.590997	8.58609	-5.4882	4.4718e-05	0.000906683	1.93446
257724_at	-0.611828	6.08566	-5.48706	4.48201e-05	0.000907946	1.93216
263936_at	0.581689	6.90873	5.48489	4.50143e-05	0.000911071	1.92779
254675_at	0.513422	6.07973	5.48351	4.51389e-05	0.000912781	1.925
251057_at	0.506592	6.2149	5.48245	4.5234e-05	0.000913722	1.92288
249719_at	1.28015	8.5218	5.48201	4.52744e-05	0.000913722	1.92198
255955_at	0.832418	6.99046	5.48166	4.53055e-05	0.000913722	1.92128
254762_at	-0.693914	3.88178	-5.47783	4.56531e-05	0.000919917	1.91357
264120_at	-0.481613	9.29678	-5.47586	4.58333e-05	0.000922734	1.90959
264082_at	1.75379	5.78141	5.47536	4.58793e-05	0.000922846	1.90858
249475_at	-0.6611	7.72016	-5.47455	4.59537e-05	0.000923396	1.90695
260077_at	-0.694561	8.54971	-5.47405	4.59992e-05	0.000923396	1.90595
246493_at	0.777668	5.7078	5.47374	4.60281e-05	0.000923396	1.90531
245934_at	0.490993	8.09442	5.47206	4.61824e-05	0.000924893	1.90194
254268_at	-0.509755	6.41052	-5.47205	4.61838e-05	0.000924893	1.90191
245784_at	-0.559865	6.25665	-5.47084	4.62949e-05	0.000926305	1.89948
251067_at	-0.749442	5.42454	-5.46825	4.65352e-05	0.000930297	1.89425
251361_at	-0.644199	2.8085	-5.46668	4.66812e-05	0.000932399	1.89109
258143_at	-0.852571	6.92285	-5.46078	4.72352e-05	0.000942638	1.87919
247072_at	0.810796	8.14789	5.45664	4.76278e-05	0.000949641	1.87084
247677_at	0.540259	9.04897	5.45429	4.78514e-05	0.000953266	1.86611
251173_at	-0.506224	6.2469	-5.45005	4.82596e-05	0.00096056	1.85754
259069_at	-0.495253	9.47417	-5.44722	4.85328e-05	0.000965156	1.85184
259017_at	1.15911	8.87046	5.44377	4.88693e-05	0.000970391	1.84487
247617_at	-0.918959	4.96078	-5.44365	4.88812e-05	0.000970391	1.84462
247790_at	0.741378	7.74535	5.43937	4.93015e-05	0.000977694	1.83598
246452_at	-0.395628	8.93322	-5.43867	4.9371e-05	0.000977694	1.83456
247313_at	-0.760877	9.00883	-5.4386	4.93776e-05	0.000977694	1.83443
254298_at	0.585777	9.05898	5.43653	4.9582e-05	0.00098024	1.83026
260468_at	0.489545	5.15336	5.43643	4.95922e-05	0.00098024	1.83005
262372_at	0.557718	5.41424	5.43407	4.98269e-05	0.000984026	1.82529
266656_at	1.94547	9.35768	5.43287	4.99468e-05	0.000984861	1.82286
263180_at	-0.659313	8.50572	-5.43279	4.99555e-05	0.000984861	1.82268
253579_at	-0.823694	5.89243	-5.4308	5.01548e-05	0.000987937	1.81867
260208_s_at	0.654869	7.95059	5.42919	5.03165e-05	0.000990268	1.81542
252224_at	0.72109	6.58961	5.42526	5.07139e-05	0.000997228	1.80748
259197_at	1.30135	6.53848	5.42071	5.11783e-05	0.00100549	1.79828
253698_at	-0.693414	8.17535	-5.41993	5.12584e-05	0.00100557	1.7967
257467_at	1.1277	6.1564	5.41945	5.13076e-05	0.00100557	1.79574
260338_at	-0.469894	7.58998	-5.41939	5.13143e-05	0.00100557	1.7956
256433_at	1.13449	9.18907	5.41643	5.16196e-05	0.00100963	1.78962
246528_at	-0.508027	7.78101	-5.41626	5.16367e-05	0.00100963	1.78929
259149_at	0.660128	6.70268	5.41609	5.16544e-05	0.00100963	1.78894
245592_at	0.640884	5.80027	5.41514	5.17528e-05	0.00101052	1.78702
260744_at	1.58968	5.81379	5.41479	5.17888e-05	0.00101052	1.78632
265257_at	-0.428534	10.2873	-5.41306	5.19685e-05	0.00101316	1.78282
248147_at	-0.478718	9.11797	-5.41133	5.21492e-05	0.00101534	1.77932
246803_at	0.493136	3.61956	5.41115	5.21689e-05	0.00101534	1.77894
255536_at	-0.674485	5.6296	-5.40975	5.23153e-05	0.00101663	1.77611
258663_at	-0.722446	6.42818	-5.40966	5.23247e-05	0.00101663	1.77593
265712_s_at	0.616714	8.83453	5.40917	5.23759e-05	0.00101676	1.77495
252093_at	0.854024	6.06048	5.40654	5.2653e-05	0.00102127	1.76962
257529_at	-0.5011	2.68571	-5.40527	5.27869e-05	0.001023	1.76706
260459_at	0.639307	3.59824	5.40386	5.29362e-05	0.00102502	1.76421
258253_at	0.655403	6.25644	5.40127	5.32123e-05	0.00102879	1.75896
263557_at	0.680943	6.77489	5.40119	5.32213e-05	0.00102879	1.75879
266818_at	0.544613	6.76865	5.3996	5.33911e-05	0.0010312	1.75558
250584_at	-0.561494	6.42453	-5.39819	5.35421e-05	0.00103302	1.75273
245780_at	-0.391534	8.87325	-5.39788	5.35757e-05	0.00103302	1.75209
247994_at	0.717427	8.48438	5.39616	5.37603e-05	0.0010357	1.74862
249751_at	-0.546951	8.45543	-5.39502	5.38839e-05	0.00103721	1.74631
252651_at	0.922975	3.67343	5.39431	5.39603e-05	0.0010378	1.74488
250629_at	1.33209	5.90922	5.39177	5.42367e-05	0.00104224	1.73972
245495_at	-1.02997	5.30882	-5.39069	5.43542e-05	0.00104362	1.73754
260529_at	1.53383	9.4113	5.38991	5.44389e-05	0.00104437	1.73597
256046_at	0.869077	6.28192	5.38896	5.45431e-05	0.00104548	1.73404
262972_at	-1.07645	4.3942	-5.38807	5.46404e-05	0.00104647	1.73224
254701_at	-0.517315	8.92879	-5.38755	5.46982e-05	0.0010467	1.73118
256092_at	-0.478537	10.5988	-5.38675	5.47856e-05	0.00104749	1.72956
264792_at	0.760766	6.62357	5.38579	5.48913e-05	0.00104864	1.72762
258973_at	-0.817248	3.43845	-5.38356	5.51378e-05	0.00105233	1.7231
260563_at	-0.579793	4.34328	-5.38321	5.5177e-05	0.00105233	1.72238
264091_at	-1.62726	6.53821	-5.38071	5.54544e-05	0.00105674	1.71732
263554_at	-0.660892	3.74992	-5.37946	5.55931e-05	0.00105847	1.7148
250978_at	-0.587828	8.75719	-5.3788	5.56675e-05	0.00105847	1.71346
264450_s_at	0.714055	4.82855	5.37865	5.56844e-05	0.00105847	1.71315
246644_at	0.467469	7.40896	5.37781	5.57786e-05	0.00105938	1.71144
261616_at	0.723021	6.47192	5.37612	5.59674e-05	0.00106208	1.70803
255591_at	1.39089	6.1326	5.37349	5.62639e-05	0.00106682	1.7027
255498_at	-0.413068	9.93346	-5.37273	5.63507e-05	0.00106757	1.70115
251723_at	-0.695185	5.97605	-5.37225	5.64052e-05	0.00106772	1.70017
262898_at	-0.880702	4.85865	-5.37104	5.65425e-05	0.00106943	1.69772
257920_at	0.762777	4.29338	5.36727	5.69723e-05	0.00107667	1.69008
263632_at	0.795999	7.37634	5.36481	5.72551e-05	0.00108017	1.68509
254914_at	1.00316	6.92403	5.36473	5.72635e-05	0.00108017	1.68494
264347_at	-1.04154	4.34648	-5.36442	5.72999e-05	0.00108017	1.6843
254463_at	0.477565	7.25593	5.36304	5.74592e-05	0.00108228	1.6815
261900_at	-0.639397	7.24656	-5.36181	5.76007e-05	0.00108363	1.67902
246724_at	0.649338	6.57132	5.3616	5.76258e-05	0.00108363	1.67858
257056_at	-0.772989	7.19712	-5.36048	5.77548e-05	0.00108452	1.67632
254952_at	-0.839481	6.64253	-5.36037	5.7768e-05	0.00108452	1.67609
266926_at	-0.551521	6.42597	-5.35989	5.78235e-05	0.00108467	1.67512
261967_at	-0.503665	4.98189	-5.35779	5.8069e-05	0.00108767	1.67085
247000_at	0.516824	8.60285	5.3577	5.80791e-05	0.00108767	1.67068
255221_at	0.690701	10.3884	5.35448	5.84565e-05	0.00109384	1.66414
248195_at	0.456588	7.9862	5.3529	5.8643e-05	0.00109643	1.66093
251623_at	0.689318	5.97629	5.35206	5.8742e-05	0.00109738	1.65923
256021_at	-0.973908	9	-5.35131	5.88303e-05	0.00109813	1.65771
251503_at	-1.00815	6.38649	-5.34955	5.90386e-05	0.00110112	1.65415
250174_at	-0.68399	3.68745	-5.34749	5.92839e-05	0.00110407	1.64997
263690_at	-0.762845	4.6038	-5.34728	5.93089e-05	0.00110407	1.64954
250489_s_at	0.728194	5.26437	5.34688	5.93573e-05	0.00110407	1.64872
262289_at	-0.531447	8.96636	-5.3466	5.93904e-05	0.00110407	1.64816
253110_at	0.536231	5.16032	5.34602	5.94605e-05	0.00110447	1.64697
262314_at	1.16076	8.51761	5.34381	5.97254e-05	0.00110849	1.64248
263596_at	0.903366	4.53943	5.34139	6.00167e-05	0.00111299	1.63758
256788_at	0.917236	5.11748	5.3392	6.02822e-05	0.00111701	1.63312
246142_at	0.936995	5.83606	5.3379	6.04396e-05	0.00111902	1.63049
255858_at	0.805816	5.54964	5.33415	6.08983e-05	0.00112659	1.62287
250135_at	-0.502397	3.46785	-5.33169	6.12006e-05	0.00113127	1.61787
256090_at	0.597188	5.21403	5.3295	6.14714e-05	0.00113535	1.61342
262806_at	-0.672096	9.96843	-5.32784	6.16777e-05	0.00113824	1.61004
257072_at	-0.448063	8.64339	-5.32704	6.17768e-05	0.00113915	1.60842
254766_at	1.16712	4.19126	5.32124	6.25035e-05	0.00115162	1.59663
252376_at	-0.469333	6.82503	-5.31498	6.3297e-05	0.0011653	1.58391
250721_at	0.534742	7.87207	5.31373	6.34563e-05	0.00116729	1.58137
258742_at	-1.02529	5.73223	-5.31286	6.35687e-05	0.00116842	1.57959
251815_at	0.468845	9.10107	5.31015	6.39161e-05	0.00117385	1.57409
251952_at	-0.911257	6.04987	-5.30588	6.447e-05	0.00118238	1.56539
245524_at	0.614637	9.09255	5.30577	6.44842e-05	0.00118238	1.56517
253749_at	0.548974	8.58999	5.30243	6.49199e-05	0.00118942	1.55838
250130_at	-0.514788	8.47539	-5.30144	6.50496e-05	0.00119084	1.55637
262845_at	0.702689	6.24195	5.30016	6.52183e-05	0.00119297	1.55375
250344_at	-1.14795	5.56528	-5.29789	6.5518e-05	0.00119703	1.54913
246454_at	0.575442	8.443	5.29768	6.55456e-05	0.00119703	1.54871
258560_at	-0.779834	5.36544	-5.29586	6.57869e-05	0.00120048	1.545
258890_at	-0.793839	6.51913	-5.29262	6.62181e-05	0.00120655	1.53841
254210_at	0.563903	6.02801	5.29257	6.62251e-05	0.00120655	1.53831
251768_at	-1.10565	5.56475	-5.29089	6.64506e-05	0.00120969	1.53488
262411_at	-1.18848	5.17995	-5.28817	6.68158e-05	0.00121537	1.52935
246054_at	0.943622	4.79498	5.28732	6.69305e-05	0.00121648	1.52762
264875_at	-0.45388	9.77548	-5.28643	6.70507e-05	0.0012177	1.52581
253524_at	0.465429	6.40724	5.28276	6.75499e-05	0.00122534	1.51834
261069_at	-0.532702	5.57928	-5.28255	6.75789e-05	0.00122534	1.5179
245979_at	-0.704867	4.61615	-5.28194	6.76627e-05	0.00122588	1.51665
255812_at	1.09848	5.13514	5.28073	6.78274e-05	0.00122789	1.5142
248994_at	0.892551	7.17711	5.27953	6.79928e-05	0.00122991	1.51175
262542_at	1.21432	4.56289	5.27515	6.85965e-05	0.00123985	1.50283
261659_at	0.698961	7.14795	5.27085	6.91953e-05	0.00124968	1.49407
245412_at	-1.02462	6.2156	-5.26891	6.94678e-05	0.00125361	1.49011
265664_at	0.641538	9.11786	5.26833	6.95493e-05	0.00125409	1.48893
256040_at	-0.66117	4.27648	-5.26663	6.97891e-05	0.00125742	1.48546
267472_at	0.729282	7.57648	5.26416	7.01379e-05	0.0012627	1.48043
246421_at	0.736775	8.7485	5.26349	7.02336e-05	0.00126343	1.47906
247170_at	-0.590666	5.87676	-5.26067	7.0635e-05	0.00126965	1.47331
247782_at	0.719204	3.42666	5.25993	7.07413e-05	0.0012703	1.4718
250256_at	0.518252	7.55286	5.25964	7.07828e-05	0.0012703	1.4712
258270_at	0.482633	6.36718	5.25883	7.08981e-05	0.00127137	1.46956
250737_at	0.564511	8.11676	5.25815	7.0997e-05	0.00127195	1.46816
253705_at	-0.764944	8.83336	-5.25783	7.1042e-05	0.00127195	1.46752
261887_at	0.585385	9.34938	5.25706	7.11537e-05	0.00127295	1.46593
258698_at	-0.572819	7.12006	-5.25551	7.1377e-05	0.00127595	1.46278
249629_at	-0.42391	4.79876	-5.25501	7.14483e-05	0.00127601	1.46177
245499_at	0.721652	6.59605	5.25471	7.14926e-05	0.00127601	1.46115
253344_at	-1.78651	6.24113	-5.25384	7.16185e-05	0.00127657	1.45937
258691_at	-0.541091	7.31332	-5.25372	7.16358e-05	0.00127657	1.45913
248146_at	0.728072	11.09	5.25246	7.1818e-05	0.00127882	1.45657
252424_at	0.676018	6.75845	5.25191	7.18988e-05	0.00127926	1.45543
266557_at	0.517961	8.07965	5.2515	7.1958e-05	0.00127932	1.4546
249934_at	-1.07284	4.52084	-5.24637	7.271e-05	0.00129028	1.44412
256065_at	-0.58581	8.65912	-5.24631	7.27185e-05	0.00129028	1.44401
251685_at	-0.653265	5.71108	-5.24613	7.27444e-05	0.00129028	1.44365
250761_at	-0.424681	7.1964	-5.24522	7.28789e-05	0.00129117	1.44179
250077_at	0.536566	7.90451	5.24503	7.29075e-05	0.00129117	1.44139
258651_at	0.851954	7.55558	5.24201	7.33542e-05	0.00129807	1.43523
247668_at	1.02931	5.665	5.23991	7.36664e-05	0.00130258	1.43095
255276_at	-0.889373	2.97043	-5.23921	7.37711e-05	0.00130342	1.42952
264335_s_at	0.414223	9.19583	5.23882	7.38302e-05	0.00130346	1.42871
249288_at	1.00973	6.54193	5.23413	7.45345e-05	0.00131487	1.41914
258336_at	-0.530803	7.10136	-5.2333	7.46598e-05	0.00131607	1.41745
264236_at	0.778758	6.05504	5.23273	7.47461e-05	0.00131657	1.41628
248467_at	-1.46429	6.38295	-5.2323	7.48117e-05	0.00131671	1.4154
248424_at	-0.801803	4.87821	-5.22961	7.52209e-05	0.00132289	1.4099
261091_at	1.10454	3.41054	5.22879	7.5345e-05	0.00132345	1.40824
263316_s_at	2.52674	4.21055	5.22864	7.53685e-05	0.00132345	1.40793
259501_at	0.470833	8.51496	5.22803	7.54623e-05	0.00132407	1.40667
260615_at	-0.527906	10.4431	-5.2263	7.57262e-05	0.001327	1.40315
246386_at	-0.625926	3.7536	-5.2261	7.57579e-05	0.001327	1.40273
264490_at	-0.549543	7.90747	-5.22544	7.58582e-05	0.001327	1.4014
258771_at	0.586242	9.35724	5.22542	7.58616e-05	0.001327	1.40135
259440_at	0.531827	10.2596	5.22459	7.59904e-05	0.00132823	1.39964
253205_at	-0.500038	9.63113	-5.22396	7.6087e-05	0.0013289	1.39836
267518_at	0.900839	7.43896	5.2209	7.6561e-05	0.00133616	1.3921
247641_at	0.696072	8.36841	5.21801	7.70104e-05	0.00134297	1.38621
261883_at	0.517151	6.82848	5.21693	7.71792e-05	0.00134401	1.384
264537_at	0.809543	3.40515	5.21688	7.71877e-05	0.00134401	1.38389
245627_at	-1.55404	5.42414	-5.21632	7.72745e-05	0.00134449	1.38276
257148_at	-0.477421	9.57967	-5.2159	7.73399e-05	0.00134461	1.3819
263712_at	-0.553789	6.91754	-5.21479	7.75152e-05	0.0013458	1.37962
260143_at	0.743687	8.07266	5.21471	7.75269e-05	0.0013458	1.37947
246870_at	-0.485203	8.99199	-5.21309	7.77825e-05	0.00134887	1.37615
246546_at	-0.408163	10.2768	-5.21284	7.78215e-05	0.00134887	1.37565
253195_at	-0.788492	5.327	-5.21173	7.79977e-05	0.00135036	1.37337
266091_at	0.662426	6.29284	5.21121	7.80797e-05	0.00135036	1.37231
264843_at	1.02969	6.95216	5.21118	7.80852e-05	0.00135036	1.37224
267110_at	0.720077	3.98903	5.20898	7.84342e-05	0.00135537	1.36774
249885_at	-0.750023	5.60502	-5.20664	7.88075e-05	0.00136079	1.36296
260823_at	0.457594	6.40381	5.20548	7.89925e-05	0.0013623	1.36059
265146_at	-0.700754	4.61946	-5.20535	7.90145e-05	0.0013623	1.36031
251133_at	0.653347	7.32644	5.20493	7.90821e-05	0.00136243	1.35945
264826_at	0.700963	4.54331	5.20286	7.94144e-05	0.00136713	1.35523
263974_at	-0.566281	3.48021	-5.20211	7.95355e-05	0.00136818	1.35369
257983_at	-0.517714	8.30488	-5.20164	7.96107e-05	0.00136844	1.35274
250463_at	0.620157	6.8238	5.20058	7.9782e-05	0.00137035	1.35057
251289_at	-0.471754	6.35975	-5.19936	7.99802e-05	0.00137272	1.34807
250211_at	0.62054	5.61675	5.19883	8.00673e-05	0.00137318	1.34697
257756_at	0.623991	7.92251	5.1977	8.02509e-05	0.0013753	1.34467
247479_at	0.741129	3.11208	5.19703	8.03594e-05	0.00137612	1.34331
249497_at	-0.68376	4.34504	-5.19546	8.06167e-05	0.0013788	1.34008
258912_at	-0.787491	6.3224	-5.19523	8.06537e-05	0.0013788	1.33962
246547_at	0.478805	8.129	5.19497	8.06968e-05	0.0013788	1.33908
246236_at	0.555662	5.06213	5.19401	8.08543e-05	0.00138028	1.33712
267626_at	-1.8002	5.93791	-5.1937	8.09046e-05	0.00138028	1.33649
249263_at	-0.836505	2.98685	-5.19173	8.12297e-05	0.00138479	1.33245
251385_at	-0.718819	2.88801	-5.19009	8.15001e-05	0.00138836	1.3291
250717_at	-0.834823	5.7634	-5.18925	8.16395e-05	0.0013897	1.32738
256905_at	-0.57879	8.8452	-5.18639	8.21156e-05	0.00139676	1.32152
251758_at	0.597273	10.1966	5.18492	8.23607e-05	0.00139977	1.31852
250701_at	0.577622	5.02179	5.1844	8.24481e-05	0.00139977	1.31745
264127_at	-0.776466	3.66409	-5.18423	8.24768e-05	0.00139977	1.3171
247678_at	-1.31008	6.71796	-5.18383	8.2543e-05	0.00139986	1.31629
258707_at	-0.604708	5.78412	-5.18211	8.28326e-05	0.00140372	1.31276
246077_at	0.574217	3.23972	5.18027	8.31427e-05	0.00140741	1.30899
261841_at	0.513196	7.23236	5.18009	8.31735e-05	0.00140741	1.30862
265760_at	0.558103	8.03335	5.17964	8.32497e-05	0.00140765	1.3077
259362_s_at	0.6217	7.0088	5.17512	8.40175e-05	0.00141958	1.29845
248628_at	-0.706125	7.10232	-5.17471	8.40884e-05	0.00141973	1.2976
248406_at	-0.645028	5.3886	-5.17294	8.43905e-05	0.00142378	1.29398
250975_at	0.613094	5.03103	5.17195	8.45606e-05	0.00142444	1.29196
261425_at	0.556965	8.31799	5.17148	8.4642e-05	0.00142444	1.29099
264332_at	-0.558214	6.06829	-5.17133	8.46685e-05	0.00142444	1.29067
247289_at	-0.523285	8.72234	-5.17126	8.46794e-05	0.00142444	1.29054
249703_at	0.453845	7.21811	5.16941	8.49998e-05	0.00142877	1.28674
249236_at	-0.470883	8.52909	-5.16877	8.51104e-05	0.00142958	1.28543
252604_at	1.01302	5.76967	5.16829	8.51936e-05	0.00142992	1.28444
260288_at	0.515539	7.4824	5.16671	8.54673e-05	0.00143287	1.28121
249839_at	0.687013	5.83624	5.16655	8.54946e-05	0.00143287	1.28089
251499_at	0.634661	5.61248	5.16599	8.55922e-05	0.00143345	1.27974
262295_at	0.664423	7.6109	5.16402	8.59356e-05	0.00143814	1.2757
263431_at	-0.62764	9.81603	-5.15816	8.6968e-05	0.00145351	1.26367
262038_at	1.07238	9.73503	5.15808	8.69809e-05	0.00145351	1.26352
260148_at	-1.57411	6.12415	-5.15709	8.71567e-05	0.00145538	1.26149
262978_at	-0.70899	7.67379	-5.15561	8.742e-05	0.00145836	1.25845
248279_at	-0.502255	5.62101	-5.15537	8.74631e-05	0.00145836	1.25795
263432_at	-0.584615	9.16261	-5.15432	8.76503e-05	0.00146041	1.2558
262986_at	1.57799	8.99991	5.15228	8.80148e-05	0.00146541	1.25162
258263_at	0.625144	6.22178	5.14853	8.86888e-05	0.00147556	1.24393
254234_at	1.35088	4.31944	5.14813	8.87613e-05	0.00147569	1.24311
259147_at	-0.666295	6.46669	-5.14675	8.90106e-05	0.00147876	1.24029
261400_at	0.549441	6.17657	5.14531	8.92724e-05	0.00148203	1.23733
264101_at	0.407129	7.43484	5.14433	8.94503e-05	0.00148336	1.23532
252196_at	0.713278	3.85497	5.14415	8.94827e-05	0.00148336	1.23496
266057_at	-0.431826	8.47322	-5.14286	8.97196e-05	0.0014862	1.23229
259475_at	-0.689433	7.17101	-5.14208	8.9861e-05	0.00148736	1.23071
245258_at	1.02456	5.15243	5.14172	8.99266e-05	0.00148736	1.22997
266783_at	1.00223	4.8033	5.14141	8.99847e-05	0.00148736	1.22932
264262_at	-0.578959	9.62029	-5.13856	9.05078e-05	0.00149492	1.22348
262715_at	-0.707598	3.65987	-5.1364	9.09081e-05	0.00149987	1.21904
246596_at	-1.45582	9.27627	-5.13623	9.09393e-05	0.00149987	1.21869
262100_s_at	-0.677853	4.46861	-5.13514	9.11417e-05	0.00150213	1.21645
256826_at	-0.506693	3.18707	-5.13417	9.13209e-05	0.00150399	1.21447
250682_x_at	-0.941524	6.52569	-5.13313	9.15154e-05	0.00150611	1.21233
260662_at	1.03757	5.42793	5.13272	9.15913e-05	0.00150611	1.21149
259053_at	-0.527958	6.98667	-5.13242	9.16477e-05	0.00150611	1.21087
256199_at	0.500274	6.21644	5.13081	9.19486e-05	0.00150906	1.20757
245810_at	-0.614411	6.56103	-5.13075	9.19594e-05	0.00150906	1.20745
250214_at	-0.77787	6.18832	-5.12996	9.2109e-05	0.00151029	1.20582
265459_at	-0.429324	9.67008	-5.12965	9.21669e-05	0.00151029	1.20518
247225_at	-0.891314	5.29204	-5.1276	9.25528e-05	0.00151553	1.20097
247465_at	0.659397	9.21131	5.12646	9.27688e-05	0.00151798	1.19863
264907_at	-1.45412	6.61339	-5.12597	9.28599e-05	0.00151838	1.19764
249793_at	0.801414	5.0311	5.12406	9.3223e-05	0.00152322	1.19371
253855_at	-0.628219	8.04359	-5.12356	9.33183e-05	0.00152367	1.19268
249897_at	0.809873	3.43385	5.12321	9.33842e-05	0.00152367	1.19197
250378_at	0.77666	3.70852	5.12231	9.35564e-05	0.00152539	1.19011
255037_at	0.994769	8.2847	5.12157	9.36976e-05	0.0015262	1.18859
246280_at	-0.449199	7.62116	-5.12135	9.37396e-05	0.0015262	1.18814
246486_at	-0.607327	7.80227	-5.12031	9.39395e-05	0.00152658	1.186
245795_at	0.578741	7.92435	5.12013	9.39735e-05	0.00152658	1.18563
261317_at	0.753514	6.37848	5.11991	9.4015e-05	0.00152658	1.18519
254313_at	-0.954459	6.09281	-5.11983	9.40308e-05	0.00152658	1.18502
266266_at	-0.473556	9.03211	-5.11833	9.43186e-05	0.00153016	1.18194
267460_at	1.63397	6.37804	5.1169	9.45937e-05	0.00153353	1.17901
251704_at	0.733421	10.0627	5.11637	9.46968e-05	0.00153412	1.17791
252287_at	-0.654757	8.44932	-5.11584	9.47993e-05	0.00153469	1.17682
255775_at	-0.437934	7.40824	-5.11388	9.51796e-05	0.00153875	1.17279
258952_at	-0.626659	6.68254	-5.11385	9.51852e-05	0.00153875	1.17273
258872_at	-0.948144	3.18336	-5.11293	9.53634e-05	0.00154054	1.17084
247020_at	-0.725555	4.34828	-5.11216	9.55128e-05	0.00154186	1.16927
258538_at	0.536564	7.0438	5.1109	9.57596e-05	0.00154475	1.16667
261125_at	-0.89364	5.96425	-5.11007	9.5921e-05	0.00154626	1.16497
258017_at	0.584573	6.6156	5.10969	9.59964e-05	0.00154638	1.16418
264257_at	0.526296	5.83005	5.10601	9.67203e-05	0.00155694	1.15661
260495_at	1.34294	5.94992	5.10474	9.69699e-05	0.00155952	1.15402
253330_at	-0.489068	7.49857	-5.10451	9.70171e-05	0.00155952	1.15353
259118_at	0.700373	8.64711	5.10358	9.72006e-05	0.00156137	1.15163
264941_at	0.736686	6.42956	5.10219	9.74769e-05	0.00156471	1.14877
263373_at	-0.59077	7.02736	-5.10173	9.75676e-05	0.00156506	1.14783
260796_at	1.21571	4.07252	5.10008	9.78981e-05	0.00156926	1.14442
246901_at	0.645982	6.46233	5.09776	9.83633e-05	0.00157561	1.13965
256927_at	-1.04519	5.52977	-5.09583	9.87513e-05	0.00158071	1.13568
253521_at	-0.492457	10.0764	-5.09523	9.88712e-05	0.00158152	1.13446
257874_at	-0.904208	5.35727	-5.09269	9.93868e-05	0.00158768	1.12922
257418_at	-0.922813	4.02477	-5.09265	9.93953e-05	0.00158768	1.12914
251006_at	0.511017	6.19854	5.09218	9.94903e-05	0.00158808	1.12818
265159_at	0.862869	4.50709	5.09138	9.96525e-05	0.00158956	1.12654
264121_at	0.575856	8.41234	5.08996	9.99412e-05	0.00159305	1.12362
258134_at	-0.590058	6.92075	-5.0887	0.000100199	0.00159525	1.12102
253957_at	-0.587071	7.66608	-5.08861	0.000100219	0.00159525	1.12083
247101_at	-0.565216	9.48798	-5.08727	0.000100494	0.00159851	1.11807
258013_at	-0.744986	4.40972	-5.08566	0.000100823	0.00160263	1.11478
264348_at	0.558826	9.38581	5.08502	0.000100956	0.00160362	1.11345
263772_at	0.6955	2.9245	5.08384	0.000101199	0.00160614	1.11102
257239_at	0.470113	7.87214	5.08357	0.000101255	0.00160614	1.11047
261211_at	1.13473	8.18649	5.08263	0.000101451	0.00160813	1.10852
245948_at	0.518019	8.33977	5.0813	0.000101725	0.00161136	1.1058
259193_at	0.701763	7.73291	5.08077	0.000101836	0.00161199	1.10471
260830_at	-0.452757	10.0987	-5.08001	0.000101995	0.00161338	1.10314
248687_at	-0.849576	7.99773	-5.07872	0.000102265	0.00161654	1.10048
252493_at	-0.641032	2.43281	-5.07755	0.00010251	0.00161928	1.09807
262631_at	0.623928	5.82948	5.07608	0.000102817	0.00162302	1.09506
247250_at	-0.651958	5.44535	-5.0748	0.000103088	0.00162616	1.09241
262129_at	0.701938	5.68526	5.07428	0.000103197	0.00162675	1.09135
246767_at	-0.528272	7.18832	-5.07372	0.000103315	0.0016275	1.09019
252192_at	0.387069	9.30179	5.07319	0.000103428	0.00162761	1.0891
259977_at	1.96234	7.29201	5.07301	0.000103465	0.00162761	1.08873
262189_at	0.609102	6.06766	5.07096	0.000103899	0.00163331	1.08452
250230_at	-1.26612	5.18536	-5.06954	0.000104202	0.00163695	1.08158
253587_at	-0.411948	2.33904	-5.06817	0.000104494	0.0016404	1.07877
263488_at	0.756675	6.47873	5.06509	0.000105155	0.00164965	1.07241
260907_at	-0.839601	4.6438	-5.06083	0.000106075	0.00166293	1.06365
263475_at	1.38135	5.58458	5.05846	0.000106591	0.00166827	1.05876
247908_at	-0.434811	7.57644	-5.0583	0.000106625	0.00166827	1.05844
261834_at	-0.899588	5.42201	-5.05817	0.000106654	0.00166827	1.05817
245386_at	0.668273	8.84778	5.05792	0.000106708	0.00166827	1.05766
263614_at	-1.25518	4.71934	-5.05499	0.00010735	0.00167716	1.05162
254289_at	0.859104	4.22989	5.05357	0.000107663	0.00168071	1.04869
256099_at	1.22353	6.93216	5.05299	0.000107791	0.00168071	1.0475
262704_at	0.850167	6.10335	5.05296	0.000107798	0.00168071	1.04742
253614_at	0.678638	6.96984	5.04901	0.000108672	0.00169317	1.0393
250999_at	0.578131	6.06638	5.04727	0.00010906	0.00169532	1.03571
264434_at	1.6313	7.79188	5.04723	0.000109069	0.00169532	1.03563
251352_at	-0.385734	9.10108	-5.04723	0.000109071	0.00169532	1.03561
264068_at	-0.625875	3.51565	-5.04706	0.000109107	0.00169532	1.03527
257267_at	-0.680979	6.25019	-5.04619	0.000109302	0.00169719	1.03348
252081_at	1.22402	5.82	5.04462	0.000109654	0.00170147	1.03024
267116_at	-0.661006	6.54333	-5.04344	0.000109919	0.00170147	1.02781
265873_at	-0.54481	5.7402	-5.04343	0.000109922	0.00170147	1.02779
256953_at	-0.753986	4.87898	-5.04309	0.000109997	0.00170147	1.02709
256350_at	-0.709411	2.99423	-5.04307	0.000110003	0.00170147	1.02704
253986_at	-0.427078	8.64924	-5.04297	0.000110025	0.00170147	1.02684
255011_at	-0.820978	7.87403	-5.04063	0.000110555	0.00170851	1.02201
249868_at	-0.684961	3.03533	-5.03852	0.000111033	0.00171414	1.01766
246392_at	0.565244	3.45669	5.03836	0.00011107	0.00171414	1.01733
254163_s_at	0.881065	7.44701	5.03785	0.000111185	0.00171476	1.01628
266666_at	-0.611817	3.45372	-5.03617	0.000111568	0.0017195	1.01282
248826_at	0.540765	7.58575	5.03558	0.000111704	0.0017202	1.01159
262001_at	1.09165	5.82757	5.03532	0.000111764	0.0017202	1.01105
255792_at	0.463213	7.63696	5.03235	0.000112447	0.00172908	1.00493
258135_at	0.433565	6.4466	5.03193	0.000112542	0.00172908	1.00407
267259_at	0.397635	10.873	5.03182	0.000112569	0.00172908	1.00383
257892_at	0.548189	11.2895	5.03016	0.000112952	0.00173381	1.00041
247696_at	1.01336	9.21338	5.02981	0.000113032	0.00173386	0.999703
262884_at	0.889145	10.2008	5.02902	0.000113217	0.00173481	0.998056
248558_at	0.508771	6.62385	5.02889	0.000113246	0.00173481	0.997799
264246_at	0.925202	7.74115	5.02842	0.000113354	0.00173503	0.996834
260920_at	-0.560758	2.27722	-5.02817	0.000113412	0.00173503	0.996322
245331_at	0.438899	8.31546	5.0242	0.000114341	0.00174714	0.98811
247078_at	-0.484929	5.62791	-5.02413	0.000114357	0.00174714	0.987968
253955_at	0.459649	9.4536	5.02144	0.000114988	0.00175561	0.982428
253995_at	-0.439459	7.10295	-5.02019	0.000115285	0.00175896	0.979836
247154_at	-0.495099	6.04599	-5.0172	0.000115992	0.00176822	0.973678
249652_at	0.59421	9.02572	5.01698	0.000116047	0.00176822	0.973207
265097_at	-0.589194	6.43417	-5.01564	0.000116364	0.00177172	0.97046
257769_at	-0.67436	8.46647	-5.01504	0.000116507	0.00177172	0.969219
253203_at	-0.796908	7.81584	-5.01503	0.000116509	0.00177172	0.969201
250828_at	1.64132	6.92385	5.0145	0.000116637	0.00177248	0.968097
256920_at	0.63302	6.65955	5.01319	0.000116951	0.00177607	0.965391
264709_at	0.521482	8.41585	5.01254	0.000117107	0.00177686	0.964051
256922_at	1.31931	9.01731	5.01232	0.000117159	0.00177686	0.963603
262355_at	0.77023	7.64354	5.01182	0.00011728	0.00177751	0.962566
257661_at	0.509163	7.41953	5.01134	0.000117396	0.00177809	0.961574
251924_at	-0.506305	10.4126	-5.01066	0.00011756	0.00177939	0.960168
265898_at	-0.958856	5.0898	-5.00602	0.000118685	0.00179307	0.950581
255553_at	0.585932	7.71291	5.00599	0.000118692	0.00179307	0.950521
258852_at	-0.507255	8.67791	-5.00578	0.000118744	0.00179307	0.950082
267043_at	-0.968988	3.45012	-5.00563	0.000118778	0.00179307	0.94979
252431_at	-0.394798	6.75921	-5.00451	0.000119053	0.00179604	0.947463
263398_at	-0.650571	6.64267	-5.00242	0.000119564	0.00180254	0.943159
267533_at	0.518489	7.8689	4.99986	0.000120194	0.00181085	0.937865
254752_at	0.66458	5.00625	4.99742	0.000120799	0.00181876	0.932814
247345_at	0.592053	6.54141	4.99704	0.000120893	0.00181898	0.932031
250790_at	0.551322	6.88946	4.99511	0.000121374	0.00182438	0.928038
267340_at	0.501699	9.53396	4.99495	0.000121412	0.00182438	0.927721
250064_at	0.488514	5.46095	4.99444	0.00012154	0.00182511	0.926657
263946_at	0.863188	5.84054	4.99322	0.000121846	0.00182849	0.924133
257793_at	1.23496	6.45683	4.9924	0.000122049	0.00183033	0.922455
252293_at	0.651785	10.2621	4.99186	0.000122186	0.00183118	0.921328
248900_at	0.657041	4.65854	4.99069	0.000122478	0.00183337	0.918923
253075_at	0.804036	6.1416	4.99029	0.00012258	0.00183337	0.918088
249788_at	-0.560079	5.29678	-4.98989	0.00012268	0.00183337	0.917269
258163_at	-0.482485	8.81219	-4.98969	0.000122731	0.00183337	0.91685
249943_at	0.448165	7.19446	4.98968	0.000122734	0.00183337	0.916824
262133_at	0.772499	7.2641	4.98836	0.000123066	0.00183713	0.914106
259381_s_at	-0.543892	9.65272	-4.98803	0.00012315	0.00183718	0.913421
246911_at	-0.743466	6.1844	-4.98645	0.000123552	0.00184176	0.910142
261975_at	-0.795867	7.5871	-4.98619	0.000123618	0.00184176	0.909601
252380_at	-0.546542	2.52454	-4.98533	0.000123836	0.00184379	0.907832
263441_at	-0.700522	5.11889	-4.98405	0.000124162	0.00184745	0.905181
264198_at	-0.399436	6.5097	-4.98355	0.00012429	0.00184815	0.904144
250674_at	-1.20601	5.64394	-4.98132	0.00012486	0.00185541	0.899544
263032_at	0.767663	6.39451	4.98084	0.000124984	0.00185604	0.898546
267502_at	1.05827	5.4521	4.97886	0.000125493	0.00186239	0.894454
264486_at	0.418701	9.15913	4.97846	0.000125595	0.0018627	0.893635
251994_at	0.44758	7.19654	4.97554	0.000126351	0.00187269	0.887598
244936_at	0.685807	8.16412	4.97483	0.000126538	0.0018738	0.886112
260391_at	-0.582495	8.19443	-4.97444	0.000126639	0.0018738	0.88531
246461_at	-0.609836	5.45189	-4.97431	0.000126672	0.0018738	0.885042
254679_at	0.638206	7.89537	4.97399	0.000126756	0.00187382	0.884378
245544_at	0.629717	5.4234	4.97356	0.000126868	0.00187426	0.883493
264391_at	-0.841594	4.00741	-4.97251	0.000127142	0.00187639	0.881317
261999_at	-0.739133	6.599	-4.97184	0.000127316	0.00187639	0.879943
261097_at	-0.599223	4.20899	-4.97164	0.000127368	0.00187639	0.879531
246399_at	0.550896	7.60844	4.97136	0.000127443	0.00187639	0.878944
262605_at	0.679215	5.77861	4.97116	0.000127496	0.00187639	0.878526
248205_at	0.717252	4.66378	4.97112	0.000127506	0.00187639	0.878445
250706_at	-0.487891	6.2082	-4.96908	0.000128042	0.00188152	0.874224
265150_at	0.508396	10.734	4.96897	0.000128072	0.00188152	0.873991
248271_at	-0.934171	7.62864	-4.96885	0.000128102	0.00188152	0.873754
256023_at	-0.462639	2.86786	-4.96848	0.000128199	0.00188173	0.872993
251993_at	-0.598245	9.8014	-4.96785	0.000128367	0.00188299	0.871672
265511_at	0.72315	6.1001	4.96692	0.000128611	0.00188535	0.869765
261080_at	-0.563804	8.59541	-4.96447	0.000129262	0.00189369	0.864679
253537_at	0.688621	6.70243	4.96297	0.00012966	0.00189801	0.861589
245603_at	-0.642501	4.17195	-4.96273	0.000129724	0.00189801	0.861094
252046_at	-0.776386	3.82373	-4.96094	0.000130205	0.00190325	0.857373
246241_at	1.13402	4.41216	4.96077	0.000130249	0.00190325	0.85703
258655_at	-0.5558	8.26293	-4.96024	0.000130391	0.00190411	0.855932
258555_at	-0.52324	7.92716	-4.95935	0.00013063	0.00190449	0.85409
252231_at	-0.458048	9.76036	-4.9593	0.000130644	0.00190449	0.853984
251736_at	-0.525238	8.17788	-4.95909	0.0001307	0.00190449	0.853552
263223_at	-0.428967	9.69629	-4.9589	0.000130751	0.00190449	0.85316
263472_at	0.569603	7.84277	4.95762	0.000131096	0.00190713	0.85051
256535_at	-0.670159	3.80694	-4.95761	0.000131099	0.00190713	0.850483
266092_at	-0.743103	4.46291	-4.95576	0.000131599	0.00191318	0.846656
259472_at	0.787581	7.25913	4.95499	0.000131808	0.001915	0.845059
252934_at	-0.547548	7.17473	-4.95453	0.000131931	0.00191557	0.844118
253281_at	0.923617	5.46827	4.95404	0.000132066	0.00191631	0.843091
249627_at	-0.429989	9.95936	-4.95332	0.000132262	0.00191792	0.841602
250513_at	-0.559837	8.66654	-4.95288	0.000132382	0.00191844	0.840689
262280_at	0.805025	7.90807	4.94945	0.000133318	0.00193067	0.833598
264725_at	0.784571	7.63129	4.94917	0.000133395	0.00193067	0.833022
251840_at	-0.936371	9.03464	-4.94768	0.000133805	0.00193538	0.829932
250409_at	0.55182	10.9128	4.9469	0.000134019	0.00193725	0.828323
257435_at	-0.576638	7.56381	-4.94626	0.000134198	0.0019386	0.826984
258662_at	-0.548027	7.61647	-4.94584	0.000134313	0.00193904	0.826119
258256_at	0.746723	7.54424	4.94448	0.00013469	0.00194326	0.823299
265685_at	0.668125	4.42177	4.94176	0.000135447	0.00195293	0.817668
265709_at	0.886094	4.27087	4.94103	0.00013565	0.00195464	0.816155
253388_at	0.538537	7.68957	4.94009	0.000135913	0.00195616	0.814213
267477_at	1.29898	8.26517	4.93989	0.000135969	0.00195616	0.813794
256075_at	-0.585733	7.97586	-4.93973	0.000136014	0.00195616	0.813464
251116_at	-0.680462	5.01451	-4.93814	0.000136458	0.00196132	0.810182
258567_at	-0.436678	6.46316	-4.93576	0.000137131	0.00196974	0.805237
248021_at	-0.447128	7.96771	-4.93477	0.00013741	0.00197118	0.803194
264621_at	-0.456305	6.06906	-4.93465	0.000137445	0.00197118	0.802936
261626_at	0.445293	6.65211	4.93449	0.00013749	0.00197118	0.802609
244960_at	1.06992	8.03404	4.93199	0.000138201	0.00198013	0.79742
247735_at	0.588094	7.77396	4.93102	0.000138477	0.00198283	0.795415
251590_at	-0.484087	5.498	-4.92971	0.000138851	0.00198694	0.792702
260878_at	0.874602	7.74154	4.92893	0.000139074	0.00198795	0.791086
248975_at	0.791771	6.09454	4.92882	0.000139106	0.00198795	0.790857
260101_at	1.85376	7.75527	4.92855	0.000139182	0.00198795	0.790301
247333_at	0.782061	7.07484	4.92783	0.00013939	0.00198967	0.788801
255540_at	0.695924	7.298	4.92646	0.000139783	0.00199402	0.785974
249442_at	0.546969	8.78295	4.9259	0.000139945	0.00199508	0.784809
259678_at	-0.547392	8.33995	-4.92173	0.000141153	0.00201106	0.776161
261165_at	-0.47871	8.45523	-4.91973	0.000141736	0.0020181	0.772018
259947_at	-0.765348	3.97382	-4.91938	0.000141838	0.00201829	0.771296
267520_at	-0.479213	7.02922	-4.91821	0.00014218	0.00202189	0.768873
265274_at	0.621079	7.30002	4.91748	0.000142396	0.00202371	0.767342
265992_at	0.627142	4.17042	4.91679	0.000142597	0.00202453	0.765923
261427_at	0.425611	6.32049	4.91668	0.000142631	0.00202453	0.765685
256007_at	-0.497656	6.24684	-4.91398	0.000143425	0.00203396	0.760101
246524_at	-0.668737	6.17827	-4.91382	0.000143474	0.00203396	0.759759
266659_at	0.500997	6.98987	4.91328	0.000143632	0.00203494	0.758651
250640_at	1.02586	4.74925	4.91271	0.000143803	0.00203565	0.757459
254890_at	-0.57832	10.9413	-4.91208	0.000143989	0.00203565	0.756157
263846_at	0.587348	6.693	4.91197	0.000144021	0.00203565	0.75593
265186_at	1.17919	4.25658	4.91191	0.00014404	0.00203565	0.755803
267033_at	0.45911	8.27953	4.91131	0.000144218	0.00203602	0.754556
253662_at	0.498691	7.02573	4.91122	0.000144244	0.00203602	0.754377
264729_at	1.43814	7.17812	4.90821	0.000145143	0.00204745	0.748127
264985_at	0.425222	6.95814	4.90745	0.000145371	0.00204939	0.746549
252717_at	-0.816133	2.85331	-4.90521	0.000146045	0.00205644	0.741901
248620_at	-0.552627	5.2508	-4.90519	0.000146051	0.00205644	0.741857
249381_at	-0.4998	3.99652	-4.90426	0.00014633	0.00205909	0.739941
259426_at	-0.617189	10.0399	-4.90053	0.000147461	0.00207373	0.732195
247694_at	-0.621623	6.97588	-4.89935	0.000147822	0.00207753	0.729736
245933_at	0.649947	5.1328	4.8981	0.000148203	0.00207962	0.727147
251112_s_at	-0.95523	6.99598	-4.89802	0.000148227	0.00207962	0.726987
266788_at	-0.676055	3.06727	-4.89777	0.000148305	0.00207962	0.726457
253914_at	-0.863397	5.06875	-4.89738	0.000148424	0.00207962	0.725654
247835_at	0.802464	6.63573	4.89737	0.000148427	0.00207962	0.725632
255561_at	-0.659904	7.58966	-4.89639	0.000148727	0.00208254	0.723605
250905_at	-0.593206	4.06344	-4.89534	0.000149049	0.00208577	0.721429
253301_at	1.25275	7.30922	4.89453	0.000149299	0.00208688	0.719742
248189_at	0.635679	6.34105	4.89449	0.000149311	0.00208688	0.719661
252017_at	-1.66743	3.94675	-4.89357	0.000149595	0.00208957	0.71775
260039_at	-1.02591	5.73554	-4.89236	0.000149969	0.0020926	0.715242
265521_at	0.631211	6.8912	4.89228	0.000149996	0.0020926	0.715062
245768_at	0.889358	9.2334	4.89097	0.000150399	0.00209695	0.712359
264304_at	0.557306	7.37188	4.8898	0.000150765	0.00209904	0.709919
254105_at	0.918644	9.15556	4.88971	0.000150792	0.00209904	0.709735
260645_at	-0.626008	6.70448	-4.8896	0.000150825	0.00209904	0.709516
248905_at	0.430113	9.01134	4.88885	0.00015106	0.00210102	0.707954
252274_at	-0.482629	9.42639	-4.88488	0.000152303	0.00211702	0.699715
260688_at	0.569851	3.35157	4.88357	0.000152716	0.00212088	0.696992
258527_at	0.764052	8.0189	4.88341	0.000152766	0.00212088	0.69666
266170_at	-0.762804	7.49184	-4.88013	0.000153807	0.00213403	0.689833
249136_at	0.894713	6.8778	4.87878	0.000154235	0.00213754	0.687043
265208_at	1.28342	5.75202	4.87865	0.000154277	0.00213754	0.686763
265706_at	0.674542	5.65883	4.87845	0.000154342	0.00213754	0.686344
254338_s_at	-0.896013	3.58789	-4.87557	0.000155261	0.00214897	0.680376
258678_at	0.567184	8.40682	4.87497	0.000155453	0.00215032	0.679133
249562_at	1.23702	4.75825	4.8727	0.000156186	0.00215915	0.674403
251109_at	-1.10025	10.1896	-4.87192	0.000156438	0.00216133	0.67278
257797_at	-0.551985	6.96578	-4.86981	0.00015712	0.00216944	0.668407
267225_at	-0.562562	2.79456	-4.86832	0.000157606	0.00217483	0.665306
265472_at	0.469236	8.01117	4.86716	0.000157984	0.00217872	0.662898
252613_at	0.459709	7.02325	4.86483	0.000158745	0.0021879	0.658064
249742_at	1.29441	9.67301	4.86421	0.000158949	0.00218938	0.656779
265437_at	-0.734971	5.38277	-4.8629	0.000159381	0.00219401	0.654047
244987_s_at	0.445456	10.9819	4.86227	0.000159588	0.00219443	0.652741
252302_at	-0.834923	5.26109	-4.86221	0.000159608	0.00219443	0.652617
256765_at	-0.444323	9.57012	-4.86194	0.0001597	0.00219443	0.652041
255678_at	-0.400464	5.63522	-4.86144	0.000159863	0.00219535	0.651014
261957_at	1.16743	5.58447	4.86037	0.000160218	0.00219849	0.648782
258162_at	-0.510007	9.20543	-4.86017	0.000160284	0.00219849	0.648366
250647_at	-0.453379	6.11917	-4.85821	0.000160933	0.00220606	0.644307
252936_at	0.519917	5.96943	4.85762	0.000161131	0.00220744	0.643072
251389_at	0.510604	5.66135	4.85546	0.000161851	0.00221598	0.638587
257158_at	-0.484099	4.13268	-4.85402	0.000162336	0.0022212	0.635581
257867_at	-0.49613	8.21761	-4.85375	0.000162427	0.0022212	0.63502
262505_at	1.00412	8.64402	4.85153	0.000163174	0.00222961	0.630408
245588_at	0.499565	5.10626	4.85125	0.000163266	0.00222961	0.629838
254134_at	-0.539909	9.06043	-4.85085	0.000163404	0.00222961	0.62899
255794_at	1.13964	6.7208	4.85076	0.000163433	0.00222961	0.62881
266583_at	0.945009	9.4427	4.84685	0.00016476	0.00224599	0.620684
253551_at	-0.505563	8.3171	-4.84665	0.000164831	0.00224599	0.620254
251079_at	-0.795535	3.95835	-4.84382	0.000165798	0.00225782	0.614373
253327_at	0.790108	3.02254	4.84185	0.000166475	0.00226568	0.61028
257879_at	-0.408738	8.40483	-4.84142	0.000166622	0.00226634	0.60939
261459_at	1.84728	5.94838	4.8384	0.000167668	0.00227921	0.603101
252713_at	-0.415146	10.0968	-4.83764	0.000167932	0.00227931	0.601518
246770_at	0.525653	6.15916	4.83736	0.000168028	0.00227931	0.600944
265216_at	-0.858673	4.94137	-4.83725	0.000168066	0.00227931	0.600719
251414_at	0.873351	6.97206	4.83707	0.000168132	0.00227931	0.600327
256682_at	-0.38592	8.30341	-4.83694	0.000168175	0.00227931	0.600067
264775_at	-0.709744	4.89695	-4.83592	0.00016853	0.00228276	0.597947
261387_at	0.562112	6.19402	4.83462	0.000168986	0.00228758	0.595234
252254_at	-0.538695	6.15444	-4.83202	0.000169898	0.00229828	0.589822
253165_at	-0.725336	7.3728	-4.83179	0.000169978	0.00229828	0.589352
247628_at	0.730486	5.59145	4.83138	0.000170124	0.00229889	0.588488
252290_at	0.487836	6.44125	4.8302	0.000170539	0.00230314	0.586039
266581_at	-0.634025	8.08948	-4.82971	0.000170713	0.00230413	0.585013
253208_at	-0.79808	6.29474	-4.82802	0.00017131	0.00231082	0.581505
258906_at	0.832513	7.68402	4.82759	0.000171463	0.00231151	0.580609
265243_at	-0.66979	5.4907	-4.82683	0.000171734	0.0023138	0.579022
255462_at	-0.730869	6.9691	-4.82607	0.000172005	0.00231608	0.577438
245661_at	-0.51496	4.3584	-4.82532	0.00017227	0.00231828	0.575891
255864_at	-0.60513	6.10532	-4.82492	0.000172416	0.00231887	0.575043
263552_x_at	-0.846306	6.95148	-4.82371	0.000172847	0.00231948	0.572533
249929_at	0.60332	7.79279	4.82366	0.000172863	0.00231948	0.572436
250935_at	0.588991	9.0048	4.82361	0.000172885	0.00231948	0.572313
266259_at	1.53825	8.25309	4.82338	0.000172966	0.00231948	0.571839
252484_at	0.780481	4.66354	4.82337	0.00017297	0.00231948	0.571817
259860_at	-0.484703	6.56792	-4.82227	0.000173364	0.0023234	0.569533
253404_at	-0.469201	7.1056	-4.82139	0.000173679	0.00232627	0.567704
266351_at	0.435609	9.38187	4.82097	0.000173831	0.00232693	0.566826
265101_at	0.529578	9.09539	4.82043	0.000174025	0.00232761	0.565707
266614_at	0.716872	9.73902	4.82008	0.000174152	0.00232761	0.564971
264565_at	-0.70162	4.10766	-4.81998	0.000174188	0.00232761	0.564765
261535_at	0.750516	7.20481	4.819	0.000174542	0.00233097	0.562726
261506_at	1.08767	7.99955	4.81851	0.000174721	0.00233099	0.561697
261790_at	-0.518725	7.90443	-4.81843	0.000174747	0.00233099	0.561545
249469_at	-0.700735	8.31388	-4.81689	0.000175305	0.00233706	0.558342
248636_at	-1.07008	5.81845	-4.81648	0.000175456	0.00233771	0.557477
261615_at	0.866696	7.85928	4.81534	0.000175871	0.002339	0.555102
261115_at	-0.572936	3.81932	-4.81528	0.000175891	0.002339	0.554988
247107_at	0.52279	10.6547	4.81527	0.000175897	0.002339	0.554953
262888_at	0.714246	6.65949	4.81509	0.000175963	0.002339	0.554579
259875_s_at	-1.02594	8.78616	-4.812	0.000177093	0.00235264	0.548149
256697_at	-0.939119	5.11523	-4.80922	0.000178117	0.00236487	0.542354
248313_at	-0.549531	8.30724	-4.80893	0.000178224	0.00236492	0.54175
246311_at	0.56028	8.65302	4.80862	0.00017834	0.00236507	0.541099
258061_at	0.655279	8.52924	4.80785	0.000178624	0.00236747	0.539498
251496_at	0.586504	7.65891	4.80593	0.000179336	0.00237552	0.535503
260932_s_at	0.958592	4.88198	4.80524	0.000179591	0.00237752	0.534074
255683_at	-0.466697	8.33213	-4.80139	0.000181031	0.00239519	0.526053
247754_at	1.77617	7.24138	4.80069	0.000181294	0.00239729	0.524591
253841_at	0.759949	6.89477	4.79879	0.000182009	0.00240414	0.52064
252955_at	-0.402726	10.1968	-4.79876	0.000182023	0.00240414	0.520559
259761_at	-0.705148	7.63307	-4.79751	0.000182494	0.00240896	0.517966
252926_at	-0.328821	10.9378	-4.79439	0.000183679	0.0024232	0.511464
247667_at	-0.675742	5.45482	-4.79334	0.000184078	0.00242662	0.509283
244972_at	-0.641562	4.63087	-4.79309	0.000184177	0.00242662	0.508742
265247_at	0.591381	10.0475	4.79288	0.000184257	0.00242662	0.508305
260957_at	-0.995269	4.96172	-4.79235	0.00018446	0.00242789	0.507202
258378_at	-0.349648	2.47708	-4.79167	0.00018472	0.0024299	0.505788
259679_at	0.497154	5.09165	4.79116	0.000184914	0.00243106	0.50473
245663_at	-0.806691	3.89318	-4.78994	0.000185385	0.00243585	0.502177
260151_at	-0.536225	7.70727	-4.78919	0.000185671	0.00243819	0.50063
265964_at	-0.649609	3.97905	-4.78761	0.000186282	0.00244371	0.497326
246978_at	-0.894632	5.01147	-4.78755	0.000186305	0.00244371	0.497203
258942_at	0.613256	5.54674	4.78607	0.000186876	0.00244979	0.494129
249079_at	0.597815	7.13572	4.78553	0.000187086	0.00245114	0.493002
264968_at	-1.02562	8.26627	-4.78439	0.000187532	0.00245557	0.490609
261108_at	0.501299	6.45805	4.78311	0.00018803	0.00246068	0.487945
246444_at	-0.455361	5.73047	-4.78245	0.000188287	0.00246263	0.486573
267434_at	-0.687248	5.9921	-4.78211	0.000188422	0.00246298	0.485854
260312_at	0.915589	6.60337	4.78058	0.000189022	0.00246941	0.482663
258919_at	-0.49585	7.32194	-4.77994	0.000189273	0.00247127	0.48133
250736_s_at	0.361696	7.2173	4.77944	0.000189468	0.00247241	0.480293
263284_at	-0.740583	7.32795	-4.77672	0.000190539	0.00248436	0.474634
266004_at	-0.403882	6.53228	-4.77656	0.000190602	0.00248436	0.4743
262597_at	-0.472247	7.55199	-4.77617	0.000190757	0.00248496	0.473485
266331_at	0.482938	8.06443	4.77568	0.000190954	0.00248611	0.472445
264605_at	0.461516	6.66471	4.77409	0.000191586	0.00249291	0.469129
245988_at	0.412219	6.7493	4.77341	0.000191855	0.00249443	0.46772
246776_at	-0.560722	5.1126	-4.77324	0.000191921	0.00249443	0.467372
251718_at	-0.632909	4.51108	-4.77208	0.000192387	0.00249828	0.464937
258570_at	-1.47736	5.65567	-4.77195	0.000192436	0.00249828	0.46468
248806_at	-0.629296	5.53315	-4.77111	0.000192772	0.00250121	0.462932
252221_at	0.536495	2.71701	4.76988	0.000193268	0.00250622	0.460348
254056_at	-0.970803	5.31718	-4.7647	0.000195358	0.00253188	0.449548
250575_at	1.15923	7.71524	4.76142	0.000196694	0.0025451	0.442704
250446_at	-0.790953	7.03388	-4.7614	0.0001967	0.0025451	0.442669
253860_at	1.26147	7.74964	4.76137	0.000196713	0.0025451	0.442607
259504_at	-0.424171	10.9688	-4.76066	0.000197006	0.00254745	0.441113
262499_at	0.718809	8.76235	4.75798	0.000198104	0.0025602	0.435531
248511_at	-0.514839	8.36124	-4.75731	0.000198381	0.00256233	0.434126
251372_at	0.747826	7.41606	4.75615	0.00019886	0.00256607	0.431704
262278_at	-0.623661	4.02298	-4.75606	0.000198895	0.00256607	0.431526
257238_at	-0.456541	7.4215	-4.75577	0.000199017	0.00256618	0.430913
252819_at	-0.518432	2.60263	-4.75477	0.00019943	0.00257005	0.428831
262502_at	0.541029	6.85737	4.75353	0.000199946	0.00257525	0.426237
247727_at	-1.06994	3.92997	-4.75321	0.000200078	0.0025755	0.425571
252559_at	0.451023	3.81108	4.75128	0.000200882	0.00258439	0.421546
260535_at	-1.46455	4.20335	-4.74993	0.000201448	0.00259021	0.418721
252526_at	0.913236	4.13265	4.749	0.000201837	0.00259375	0.416784
261156_s_at	-0.709695	2.87028	-4.74767	0.000202394	0.00259944	0.414018
260851_at	-0.48033	2.93221	-4.74621	0.000203012	0.00260591	0.410957
265032_at	-0.56066	7.76611	-4.74557	0.000203284	0.00260793	0.409613
256131_at	0.989842	4.36434	4.74372	0.000204066	0.00261649	0.405756
261888_at	0.514107	6.61465	4.74272	0.000204488	0.00261917	0.403681
266035_at	-0.551924	9.13062	-4.74269	0.000204505	0.00261917	0.4036
247606_at	-0.574785	6.52916	-4.74011	0.000205605	0.00263058	0.398213
263726_at	-0.568223	4.91355	-4.73977	0.000205749	0.00263058	0.397509
262904_at	-0.82841	3.66175	-4.73963	0.000205807	0.00263058	0.397227
255379_at	0.427735	10.7941	4.73952	0.000205857	0.00263058	0.396983
259194_at	0.472272	9.47167	4.73861	0.000206244	0.00263405	0.395097
262865_at	-0.691678	4.13732	-4.73787	0.000206563	0.00263666	0.393544
250786_at	0.544717	7.12802	4.7356	0.000207539	0.00264581	0.38881
253373_at	0.643237	7.1046	4.73541	0.000207622	0.00264581	0.388412
253293_at	-0.470159	3.82122	-4.7354	0.000207629	0.00264581	0.388379
261388_at	0.771365	5.95494	4.73435	0.000208083	0.00264869	0.386184
256337_at	1.91986	6.60286	4.73434	0.000208087	0.00264869	0.386166
245136_at	0.980461	6.48243	4.73236	0.000208945	0.00265814	0.382033
266224_at	0.595125	9.35694	4.7317	0.000209232	0.0026603	0.380656
249572_at	-0.502133	5.38368	-4.73133	0.000209393	0.00266087	0.379883
250127_at	0.495317	6.90377	4.72849	0.000210636	0.00267517	0.373942
248733_at	-0.437907	3.95234	-4.72579	0.000211822	0.00268873	0.368306
259594_at	0.567156	8.7218	4.72479	0.00021226	0.0026928	0.366229
249988_at	0.692582	9.44435	4.72293	0.000213087	0.00270179	0.362325
260030_at	-0.56738	4.41951	-4.72216	0.000213426	0.00270458	0.360731
248398_at	0.560409	9.58493	4.72135	0.000213789	0.00270692	0.359023
265189_at	1.1426	6.69382	4.72101	0.000213939	0.00270692	0.358322
255996_s_at	0.560177	3.80833	4.72088	0.000213997	0.00270692	0.35805
257127_at	0.627363	5.7992	4.72068	0.000214085	0.00270692	0.357636
248606_at	2.28492	7.31202	4.71907	0.000214807	0.00271454	0.354257
246786_at	0.627231	5.41349	4.718	0.000215286	0.00271908	0.352023
262315_at	-0.742315	5.00766	-4.71748	0.000215518	0.00272014	0.350938
246920_at	-0.619934	6.27914	-4.71716	0.00021566	0.00272014	0.350279
262097_at	-0.825723	3.62468	-4.71701	0.000215727	0.00272014	0.349967
244963_at	0.431615	9.79812	4.71645	0.000215982	0.00272185	0.34878
262432_at	0.620009	7.38865	4.71451	0.000216854	0.00273134	0.344735
260419_at	-0.862927	5.75869	-4.71383	0.000217163	0.00273363	0.343306
257670_at	0.764797	5.58367	4.71343	0.000217342	0.00273363	0.34248
254035_at	0.457876	9.12941	4.71331	0.000217396	0.00273363	0.342231
267381_at	0.89835	8.12608	4.71287	0.000217596	0.00273374	0.341307
260954_at	0.488289	7.31267	4.71258	0.000217728	0.00273374	0.340701
250102_at	-0.650846	7.84502	-4.7125	0.000217765	0.00273374	0.340531
253523_at	-0.396495	9.47144	-4.71175	0.000218103	0.00273649	0.338971
248762_at	-0.516697	6.62572	-4.7082	0.000219721	0.00275527	0.331553
263494_at	0.343945	9.8973	4.70726	0.000220153	0.00275917	0.329583
262905_at	0.803362	5.12714	4.70682	0.000220358	0.00276022	0.328649
265740_at	-0.814675	7.10036	-4.70629	0.000220597	0.00276171	0.327557
248260_at	-0.543244	2.73535	-4.70548	0.000220972	0.00276488	0.325855
267265_at	1.65254	6.047	4.70136	0.000222878	0.00278638	0.317237
251032_at	-0.530293	5.02443	-4.70082	0.000223129	0.00278638	0.316105
262908_at	0.526019	9.57115	4.70075	0.000223161	0.00278638	0.315962
253690_at	-0.473206	3.79505	-4.70067	0.000223198	0.00278638	0.315794
246043_at	-0.523203	6.61986	-4.70021	0.000223413	0.00278638	0.314827
245705_at	-0.698808	2.85689	-4.70003	0.000223495	0.00278638	0.314462
266313_at	1.01729	8.49018	4.69992	0.000223546	0.00278638	0.314234
245612_at	-0.871901	7.73457	-4.69893	0.000224007	0.0027906	0.312166
266088_at	-1.08793	4.62204	-4.69734	0.000224751	0.00279395	0.308838
248051_at	-0.503893	3.93836	-4.69728	0.000224778	0.00279395	0.308717
253996_at	0.553511	7.86728	4.69715	0.00022484	0.00279395	0.30844
253332_at	1.42258	7.12509	4.69707	0.00022488	0.00279395	0.308261
258074_at	0.580413	6.10693	4.69705	0.000224888	0.00279395	0.308226
249089_at	-0.636781	7.88095	-4.69647	0.000225162	0.00279583	0.307005
257140_at	0.831399	5.53716	4.69577	0.000225487	0.00279834	0.305555
249171_at	0.45407	7.43155	4.69343	0.000226592	0.00280986	0.30065
246654_s_at	0.566054	8.05202	4.69328	0.000226661	0.00280986	0.300342
263983_at	0.447899	7.36455	4.69245	0.000227053	0.00281318	0.298611
264022_at	0.586393	8.12306	4.69143	0.000227535	0.00281763	0.296481
266924_at	-0.465509	7.91556	-4.69023	0.000228105	0.00282316	0.29397
263387_at	-0.847812	5.41562	-4.68997	0.000228232	0.00282319	0.293414
257814_at	-0.629611	6.44779	-4.68874	0.000228815	0.00282887	0.290854
259669_at	-0.509583	7.28765	-4.68729	0.000229509	0.0028345	0.287814
249971_at	-0.749951	5.99484	-4.68727	0.000229519	0.0028345	0.287771
248817_at	0.402215	8.05295	4.68639	0.000229941	0.00283817	0.285927
255940_at	-1.58677	8.30698	-4.68444	0.000230876	0.00284817	0.281855
258633_at	-0.468317	7.77476	-4.68416	0.000231013	0.00284833	0.281257
256528_at	0.682221	7.49167	4.68336	0.000231398	0.00285154	0.279586
251554_at	0.543769	7.25936	4.68277	0.000231682	0.00285349	0.278357
265968_at	0.474857	9.3958	4.68215	0.000231985	0.00285568	0.277044
258005_at	-0.668895	6.89599	-4.68178	0.000232164	0.00285633	0.27627
245962_at	1.10294	4.58974	4.68152	0.000232288	0.00285633	0.275735
248337_at	-1.23741	7.94172	-4.68074	0.000232664	0.00285888	0.274111
247159_at	-0.708782	3.44689	-4.68058	0.000232746	0.00285888	0.273759
259892_at	-0.855497	8.66024	-4.67824	0.000233883	0.00286953	0.26887
257845_at	-0.469395	6.53328	-4.67818	0.000233911	0.00286953	0.268749
263804_at	0.774584	7.65575	4.67802	0.000233991	0.00286953	0.268406
247383_at	0.472409	7.41324	4.67527	0.000235335	0.00288447	0.262657
247781_at	-0.952386	4.7119	-4.67449	0.000235718	0.00288761	0.261025
254852_at	0.594447	6.26334	4.67412	0.0002359	0.00288829	0.260252
251380_at	1.13182	5.17064	4.67329	0.00023631	0.00289175	0.258513
251902_at	-0.358352	9.1086	-4.6726	0.000236649	0.00289435	0.257074
264986_at	0.441108	9.21288	4.67217	0.000236864	0.00289542	0.256163
249272_at	-0.483526	3.84905	-4.67073	0.000237578	0.00290259	0.253144
262351_at	0.462315	5.33525	4.67	0.000237937	0.00290543	0.251625
262570_at	0.482279	7.32858	4.6696	0.000238138	0.00290633	0.250779
253636_at	-0.631725	6.84021	-4.66902	0.000238426	0.00290829	0.249567
263616_at	-0.722896	3.83531	-4.66869	0.000238589	0.00290872	0.24888
248324_at	0.850712	4.79182	4.66804	0.000238915	0.00291114	0.24751
263708_at	0.618402	6.05596	4.66732	0.000239274	0.00291396	0.246005
260610_at	0.585217	8.27727	4.66674	0.000239563	0.00291591	0.244796
265354_at	0.582345	7.53662	4.66376	0.000241059	0.00293256	0.238548
251122_at	0.593781	9.02817	4.66328	0.000241296	0.00293389	0.23756
251145_at	0.507761	7.25582	4.66293	0.000241473	0.00293447	0.236828
245480_at	0.511482	6.79113	4.66267	0.000241608	0.00293455	0.236265
266942_at	-0.494553	6.80249	-4.66218	0.000241855	0.00293598	0.235243
253500_at	-0.514517	7.49146	-4.66079	0.000242558	0.00294295	0.23233
249785_at	-0.556886	7.84205	-4.65931	0.000243304	0.00294851	0.229249
261944_at	-0.521726	9.58623	-4.65913	0.000243396	0.00294851	0.228871
256403_at	0.463606	7.36015	4.65912	0.000243404	0.00294851	0.228835
264859_at	0.487208	7.52907	4.65677	0.000244602	0.00295968	0.223911
253609_at	0.557799	10.6886	4.65668	0.000244645	0.00295968	0.223734
260376_at	-0.640197	3.27785	-4.65654	0.000244716	0.00295968	0.223445
245769_at	-0.616005	4.88439	-4.65441	0.00024581	0.00297026	0.218967
261396_at	-0.532049	3.57492	-4.65433	0.000245851	0.00297026	0.218802
253387_at	-0.581983	9.84959	-4.65396	0.000246041	0.00297099	0.218025
246126_at	-0.671495	7.22373	-4.6536	0.000246222	0.0029716	0.217288
266799_at	1.24915	6.12888	4.65243	0.000246828	0.00297734	0.214823
253970_at	-0.545268	7.11356	-4.6517	0.000247203	0.00298028	0.213301
262975_at	0.575964	7.64978	4.65139	0.000247361	0.00298062	0.212659
260046_at	1.36972	6.5325	4.65078	0.000247677	0.00298285	0.211378
252433_at	1.01193	7.00595	4.64972	0.00024823	0.00298793	0.209141
245164_at	-0.649111	9.27659	-4.64807	0.000249085	0.00299566	0.205693
251942_at	0.68208	6.60715	4.64789	0.000249178	0.00299566	0.205318
267624_at	0.613423	7.33598	4.64749	0.000249386	0.00299566	0.20448
247251_at	-0.422034	8.97387	-4.64739	0.000249438	0.00299566	0.204272
259222_at	-0.734781	5.61327	-4.64722	0.000249529	0.00299566	0.203907
253300_at	-0.50982	9.14164	-4.64622	0.000250049	0.00299979	0.201818
248729_at	-1.10369	3.45024	-4.64605	0.000250136	0.00299979	0.20147
245642_at	1.30517	10.1336	4.64408	0.000251172	0.00300955	0.197325
251881_at	-0.517754	6.7981	-4.644	0.000251214	0.00300955	0.197157
255148_at	0.737047	7.32463	4.64253	0.000251984	0.00301719	0.194086
245021_at	0.911572	8.65593	4.64195	0.000252292	0.0030193	0.192861
252072_at	0.582039	4.11438	4.64084	0.000252873	0.00302361	0.190552
267093_at	-0.512856	9.64588	-4.64076	0.000252917	0.00302361	0.190378
265682_at	-0.784986	4.16572	-4.64035	0.000253133	0.0030246	0.189524
245522_at	-0.580574	5.61194	-4.63978	0.000253437	0.00302509	0.188319
245116_at	0.434656	7.28585	4.63977	0.000253439	0.00302509	0.188311
262106_at	-0.645434	5.38611	-4.63925	0.000253715	0.0030268	0.18722
262366_at	-0.975742	7.52663	-4.6374	0.000254702	0.00303698	0.183327
267357_at	1.27532	9.08492	4.63647	0.000255197	0.0030413	0.181376
262110_at	0.491285	9.56001	4.63581	0.000255548	0.00304389	0.179998
263954_at	-0.624371	7.93937	-4.63545	0.000255739	0.00304458	0.179249
248532_at	0.419428	9.15944	4.63376	0.000256642	0.00305373	0.175716
253015_at	-0.555908	3.85809	-4.6325	0.000257322	0.00305879	0.17306
260539_at	-0.842604	4.05379	-4.63247	0.000257335	0.00305879	0.17301
264576_at	-0.394316	7.21593	-4.63213	0.000257518	0.00305937	0.172297
248897_at	-0.645037	3.26014	-4.62975	0.000258805	0.00307306	0.167297
254858_at	0.693148	7.42653	4.62709	0.00026025	0.00308859	0.161713
253701_at	0.521236	6.63127	4.62684	0.000260384	0.00308859	0.161197
252925_at	0.511646	7.4448	4.62635	0.000260653	0.00308908	0.160162
253270_at	0.661607	7.53163	4.62627	0.000260696	0.00308908	0.159996
266695_at	0.778735	7.52838	4.62566	0.000261027	0.00309139	0.158726
259837_at	-0.498192	3.46818	-4.62518	0.000261287	0.00309247	0.157728
262449_at	-0.770055	4.07726	-4.625	0.000261389	0.00309247	0.157334
251397_at	-0.502511	2.78595	-4.62458	0.000261615	0.00309354	0.156468
246733_at	-0.636732	5.19447	-4.62396	0.000261954	0.00309594	0.15517
253806_at	1.3184	7.11179	4.62207	0.000262995	0.00310664	0.151191
260926_at	-1.9664	3.9664	-4.61785	0.000265327	0.00313256	0.142341
254030_at	-0.531576	9.06358	-4.61679	0.000265912	0.00313785	0.14013
259116_at	0.674179	5.64533	4.61606	0.000266322	0.00314106	0.138586
245228_at	0.736955	4.1139	4.61335	0.000267837	0.00315729	0.1329
263652_at	-0.826243	4.24222	-4.61291	0.000268083	0.00315856	0.131979
252374_at	1.38253	7.86236	4.61213	0.000268517	0.00316204	0.130357
250958_at	-0.543216	6.52944	-4.61149	0.000268879	0.00316384	0.129007
258006_at	0.489929	7.71742	4.61137	0.000268947	0.00316384	0.128752
260008_at	0.408917	8.12971	4.61008	0.000269674	0.00316995	0.126044
248973_at	0.528515	5.5488	4.60995	0.000269745	0.00316995	0.125783
246302_at	-1.16297	7.75827	-4.60954	0.00026998	0.00317108	0.12491
266480_at	0.51163	6.152	4.60887	0.000270356	0.00317386	0.123514
256684_at	-0.758342	5.99544	-4.60551	0.000272262	0.00319437	0.11647
263305_at	0.779026	6.55434	4.6053	0.000272383	0.00319437	0.116025
258108_at	0.411666	9.45198	4.6049	0.000272609	0.00319539	0.115191
258658_at	-0.420433	10.6031	-4.60446	0.000272862	0.0031967	0.114263
254707_at	0.991098	6.25116	4.60379	0.000273243	0.0031994	0.112865
262956_at	-0.37278	9.81422	-4.60357	0.000273373	0.0031994	0.112387
262260_at	0.495793	7.29835	4.60291	0.00027375	0.00320183	0.111005
264842_at	-1.32577	4.30534	-4.60261	0.00027392	0.00320183	0.110382
246919_at	-0.77385	9.76596	-4.60247	0.000274002	0.00320183	0.110084
258124_at	0.419352	7.85747	4.60163	0.000274482	0.00320581	0.108326
261212_at	0.513829	6.24746	4.60014	0.00027534	0.00321418	0.105199
261828_at	0.434561	7.42329	4.59894	0.000276031	0.00322059	0.102687
249978_at	0.793232	7.4616	4.59678	0.000277283	0.00323355	0.0981493
264672_at	-0.630508	9.54542	-4.59605	0.000277707	0.00323684	0.0966173
258809_at	-1.08945	5.97093	-4.59548	0.000278039	0.00323754	0.095418
259568_at	0.672443	4.95759	4.59546	0.000278051	0.00323754	0.0953765
245500_at	-0.429479	3.68258	-4.5932	0.000279367	0.00325121	0.0906426
249200_at	0.457237	7.34555	4.59288	0.000279556	0.00325172	0.0899637
264598_at	-0.667262	5.17012	-4.59264	0.000279696	0.00325172	0.0894625
263556_at	0.723571	6.90285	4.59196	0.000280093	0.00325289	0.0880399
260158_at	-0.540274	3.50634	-4.59194	0.00028011	0.00325289	0.0879805
245796_at	0.512495	8.92057	4.59174	0.000280225	0.00325289	0.0875685
264330_at	-0.468035	7.39745	-4.59016	0.000281155	0.00326203	0.0842475
261275_at	0.67011	4.63513	4.58616	0.000283521	0.00328781	0.0758457
266623_at	-0.560158	4.37468	-4.58518	0.000284098	0.00329204	0.073808
252043_at	-0.542635	5.8196	-4.58497	0.000284228	0.00329204	0.0733495
247581_at	-0.83383	3.40814	-4.58481	0.000284319	0.00329204	0.0730292
263075_at	0.551633	5.98085	4.58425	0.000284655	0.00329426	0.0718448
264567_s_at	-0.782528	7.42326	-4.58318	0.000285296	0.0033	0.0695909
245122_at	0.634088	7.33261	4.58225	0.000285847	0.0033047	0.0676573
262574_at	0.572437	7.7167	4.58078	0.000286732	0.00331325	0.0645602
253762_at	0.537429	6.75475	4.5802	0.00028708	0.0033156	0.0633419
263689_at	-0.64502	7.88924	-4.57961	0.000287436	0.00331802	0.0621026
264648_at	2.07939	6.12153	4.57872	0.00028797	0.00332251	0.060239
266086_at	-0.855173	5.18925	-4.57845	0.000288132	0.00332269	0.0596773
259712_at	-0.431067	8.74465	-4.57792	0.000288455	0.00332474	0.0585544
258755_at	-0.379707	8.76079	-4.57667	0.000289212	0.00332937	0.0559257
256970_at	0.663858	4.3273	4.57665	0.000289222	0.00332937	0.0558909
249827_at	0.604094	5.70758	4.57638	0.000289388	0.00332937	0.0553178
267214_at	0.551922	9.65446	4.57629	0.000289441	0.00332937	0.0551353
253702_at	0.656622	8.42257	4.57506	0.000290185	0.00333625	0.05256
257711_at	-0.350868	9.41706	-4.57472	0.000290398	0.00333702	0.0518258
253118_at	-0.399476	7.82751	-4.57442	0.00029058	0.00333743	0.0511973
260950_s_at	-0.836283	6.48591	-4.57398	0.000290848	0.00333883	0.0502724
261561_at	0.590772	7.26495	4.57364	0.000291054	0.00333951	0.0495635
252169_at	-0.425481	7.204	-4.57162	0.00029229	0.003352	0.0453178
267413_at	-0.545893	4.9096	-4.57049	0.000292978	0.00335734	0.0429607
250555_at	0.488986	5.31887	4.57016	0.000293182	0.00335734	0.0422643
255594_at	-0.396293	7.21474	-4.57014	0.000293197	0.00335734	0.0422119
259834_at	-0.53831	6.24843	-4.56872	0.000294068	0.00336562	0.0392404
246389_at	1.10875	4.85834	4.56821	0.000294381	0.00336752	0.0381722
254656_at	-0.52391	8.44912	-4.56786	0.000294601	0.00336835	0.0374231
250469_at	-0.751538	6.77732	-4.56675	0.000295288	0.00337237	0.035091
255578_at	0.512568	7.9976	4.56673	0.000295296	0.00337237	0.0350629
[truncated: 20,813 more rows]

## Sheet: Shoot(Response)
Shoot Response: Comparison between shoot Pi starvation-treatment and mock-treatment.
Output for eBayes from R, statistical environment.
ID	logFC	AveExpr	t	P.Value	adj.P.Val	B
263851_at	4.14435	4.53455	28.0758	2.40531e-15	5.48651e-11	21.6976
258856_at	5.24379	7.57385	24.8668	1.70011e-14	1.93898e-10	20.579
246001_at	5.98197	6.27191	20.4564	3.85023e-13	2.92746e-09	18.5487
259329_at	4.23802	3.10849	18.2783	2.28377e-12	1.07318e-08	17.2634
260201_at	3.03438	5.83631	18.2439	2.35244e-12	1.07318e-08	17.2413
263391_at	4.88679	5.99166	17.2476	5.67972e-12	2.15924e-08	16.5729
246071_at	3.4843	8.1636	17.0732	6.65888e-12	2.16984e-08	16.4502
261814_at	3.8181	5.76241	16.6092	1.02392e-11	2.91944e-08	16.1151
255360_at	2.1189	7.02842	15.2095	4.01379e-11	1.01727e-07	15.022
246075_at	3.6447	5.33001	14.6637	7.04622e-11	1.42581e-07	14.5594
262231_at	2.4756	6.52283	14.5906	7.60787e-11	1.42581e-07	14.4959
252636_at	3.22825	5.09872	14.5456	7.9776e-11	1.42581e-07	14.4565
266184_s_at	3.50636	6.92654	14.5281	8.12608e-11	1.42581e-07	14.4412
263083_at	2.36914	8.77181	14.3864	9.44377e-11	1.53866e-07	14.3161
258887_at	3.36213	5.49681	14.0077	1.42019e-10	2.10097e-07	13.9741
256677_at	1.44175	8.34695	13.9738	1.47372e-10	2.10097e-07	13.9429
267611_at	1.6105	7.77504	13.8048	1.77418e-10	2.38054e-07	13.7861
251026_at	3.03342	5.65931	13.3262	3.03225e-10	3.84254e-07	13.3294
263168_at	1.90233	4.55212	13.219	3.42664e-10	4.11377e-07	13.2245
266772_s_at	2.85425	4.45657	13.1712	3.61975e-10	4.12832e-07	13.1773
262369_at	5.54435	6.13761	12.7862	5.66231e-10	6.15035e-07	12.7905
252635_at	2.57682	6.04333	12.4625	8.32099e-10	8.62735e-07	12.4548
251143_at	2.9647	7.83607	12.2538	1.07108e-09	1.06223e-06	12.2332
258158_at	2.49593	7.78817	11.9077	1.64104e-09	1.55967e-06	11.8563
245882_at	2.29643	3.5132	11.821	1.82891e-09	1.6687e-06	11.7601
263699_at	1.46184	6.10864	11.6551	2.25482e-09	1.97817e-06	11.5737
264893_at	1.96509	8.25863	11.2098	4.00179e-09	3.38077e-06	11.0595
260549_at	2.18292	8.39609	10.6682	8.23904e-09	6.71188e-06	10.4052
258845_at	0.864972	10.2803	9.96718	2.1896e-08	1.72223e-05	9.50834
249337_at	2.37077	6.18714	9.88722	2.45569e-08	1.86714e-05	9.4023
245361_at	1.44825	8.50973	9.84189	2.62145e-08	1.92888e-05	9.34183
246045_at	1.55347	7.19663	9.66244	3.40236e-08	2.42525e-05	9.09995
266766_at	2.90251	3.61659	9.55108	4.00698e-08	2.76967e-05	8.94781
266132_at	3.10782	5.02984	9.42012	4.86536e-08	3.26409e-05	8.76687
262284_at	0.927709	8.59963	9.22924	6.4785e-08	4.22213e-05	8.49917
258872_at	1.7026	3.18336	9.18139	6.96514e-08	4.41319e-05	8.43132
253386_at	1.77343	9.33644	9.08818	8.02657e-08	4.91564e-05	8.29827
256697_at	1.77213	5.11523	9.07506	8.18914e-08	4.91564e-05	8.27945
253608_at	1.80926	7.50303	9.00974	9.05121e-08	5.2938e-05	8.18542
253163_at	1.22782	10.3965	8.97687	9.52055e-08	5.32505e-05	8.13788
259442_at	3.13125	4.64489	8.97341	9.57156e-08	5.32505e-05	8.13286
259399_at	3.95837	4.33752	8.9264	1.02917e-07	5.58936e-05	8.0646
263495_at	1.3643	7.2073	8.78665	1.27884e-07	6.78382e-05	7.85991
248293_at	-0.953494	6.57938	-8.69645	1.47313e-07	7.63686e-05	7.72637
263912_at	1.4117	8.0556	8.47454	2.0949e-07	0.000103952	7.39308
253805_at	1.01343	8.16312	8.4741	2.09636e-07	0.000103952	7.39242
262313_at	1.17172	7.68209	8.40348	2.34793e-07	0.00011395	7.2849
258570_at	2.59685	5.65567	8.388	2.4072e-07	0.000114392	7.26124
257051_at	1.12489	4.04533	8.3083	2.73804e-07	0.000127459	7.13889
261803_at	1.43005	7.3902	8.23778	3.07058e-07	0.00014008	7.02988
253059_s_at	1.20447	8.34556	8.07972	3.97901e-07	0.000177963	6.78297
259750_at	1.65873	7.17855	8.02975	4.32161e-07	0.0001888	6.70416
254290_at	2.16528	5.34879	8.01798	4.40666e-07	0.0001888	6.68556
259766_at	1.03866	5.32548	8.00943	4.46961e-07	0.0001888	6.67202
247617_at	1.34275	4.96078	7.95407	4.90043e-07	0.000203234	6.58413
248485_at	0.9203	7.12479	7.92374	5.1546e-07	0.000209958	6.5358
252730_at	2.88976	5.34627	7.84293	5.90167e-07	0.00023617	6.40635
249377_at	1.41067	7.83898	7.7452	6.95914e-07	0.000273686	6.24852
255310_at	0.735748	7.38402	7.7141	7.33575e-07	0.000283607	6.19801
266225_at	0.907382	9.34958	7.67553	7.83273e-07	0.000297774	6.13516
267497_at	1.64895	5.67127	7.65424	8.12194e-07	0.000303707	6.10038
257615_at	1.24648	7.69462	7.62665	8.51347e-07	0.000310468	6.0552
253519_at	1.49675	6.6134	7.62244	8.57497e-07	0.000310468	6.04829
256252_at	-1.62487	6.52751	-7.60819	8.78642e-07	0.00031246	6.02491
258565_at	0.910185	7.06562	7.60043	8.90394e-07	0.00031246	6.01216
245060_at	0.656294	10.6162	7.5459	9.77691e-07	0.000337896	5.92233
266075_s_at	0.934382	9.97085	7.48342	1.08883e-06	0.00036832	5.81886
254810_at	1.27404	9.00834	7.47856	1.09802e-06	0.00036832	5.81078
264300_at	0.632085	8.01172	7.394	1.27137e-06	0.000420289	5.66976
261574_at	-1.24696	7.3054	-7.3807	1.30113e-06	0.000423981	5.64749
254580_at	1.21334	6.58832	7.3698	1.32607e-06	0.000426024	5.62921
256014_at	2.10838	6.38775	7.27783	1.55742e-06	0.0004934	5.4743
259616_at	0.67193	6.77389	7.20153	1.78123e-06	0.000556573	5.34482
251961_at	1.51245	8.80577	7.11816	2.06456e-06	0.000636386	5.20235
256340_at	1.75594	4.82683	7.10638	2.10825e-06	0.000641188	5.18213
255365_at	0.811488	8.85401	7.09371	2.15627e-06	0.000647166	5.16038
258682_at	1.46216	6.99536	7.04252	2.36236e-06	0.000699057	5.07219
256513_at	0.825271	6.18346	7.03346	2.4009e-06	0.000699057	5.05655
249465_at	1.07287	4.70956	7.02877	2.42111e-06	0.000699057	5.04845
254417_at	1.11143	8.47988	7.00407	2.53058e-06	0.00072153	5.0057
253296_at	1.60101	7.31445	6.98746	2.60709e-06	0.000734169	4.9769
256060_at	1.56467	4.18137	6.97473	2.6673e-06	0.000741965	4.95482
257288_at	1.17101	4.56576	6.93876	2.84554e-06	0.000782008	4.89225
256156_at	0.905843	9.65334	6.9106	2.99368e-06	0.000812926	4.84315
254111_at	2.399	3.76877	6.89506	3.07888e-06	0.000826226	4.81599
260522_x_at	1.09431	5.88486	6.84903	3.34635e-06	0.000887561	4.73534
255900_at	1.92611	4.64381	6.8046	3.62748e-06	0.000951066	4.6572
252102_at	1.18441	9.12283	6.7917	3.71368e-06	0.000956361	4.63445
251741_at	1.66676	6.2376	6.78382	3.76731e-06	0.000956361	4.62056
254636_at	0.951676	7.94804	6.78293	3.77346e-06	0.000956361	4.61898
247577_at	0.891502	5.09374	6.74871	4.01649e-06	0.00100677	4.55849
252952_at	-0.649475	7.70816	-6.71647	4.26043e-06	0.00105631	4.50133
252468_at	0.734326	8.89279	6.68214	4.53719e-06	0.00110665	4.44029
248048_at	-2.58827	8.32197	-6.6752	4.59533e-06	0.00110665	4.42794
249850_at	1.12147	6.27615	6.67358	4.60902e-06	0.00110665	4.42505
267606_at	0.889808	7.43466	6.60147	5.26364e-06	0.00125066	4.29619
266363_at	-1.37903	8.26455	-6.58124	5.46413e-06	0.00128491	4.2599
258604_at	1.26198	6.00542	6.53037	6.00428e-06	0.00139753	4.16836
267567_at	-1.86306	4.92218	-6.51993	6.12178e-06	0.00140677	4.14954
254520_at	0.879627	7.31385	6.51278	6.20368e-06	0.00140677	4.13663
252303_at	-1.07612	6.76706	-6.51059	6.22903e-06	0.00140677	4.13267
248380_at	0.959872	7.31715	6.49956	6.3581e-06	0.00142185	4.11274
255677_at	0.938016	6.63681	6.48964	6.47655e-06	0.0014331	4.09481
256100_at	1.19319	8.12582	6.48489	6.5341e-06	0.0014331	4.08622
256256_at	0.791857	8.51114	6.47301	6.68037e-06	0.00145123	4.06471
258849_at	0.950836	10.1078	6.45618	6.89343e-06	0.00146449	4.03419
259070_at	0.789269	7.67773	6.45605	6.89508e-06	0.00146449	4.03396
263402_at	0.604065	3.23507	6.45304	6.934e-06	0.00146449	4.02849
263241_at	-0.624626	8.3584	-6.42639	7.28799e-06	0.0015014	3.9801
247983_at	0.923459	9.14018	6.42607	7.29235e-06	0.0015014	3.97951
253331_at	0.84682	6.29947	6.42505	7.30625e-06	0.0015014	3.97766
263549_at	1.07668	6.2899	6.33533	8.64634e-06	0.00176092	3.81389
264511_at	2.1808	5.72985	6.30345	9.18179e-06	0.00185342	3.75543
267036_at	1.15852	3.85233	6.28115	9.57677e-06	0.00191619	3.71445
247937_at	0.993172	7.01675	6.27136	9.75582e-06	0.00193505	3.69642
258707_at	-0.731006	5.78412	-6.26444	9.88439e-06	0.00194365	3.68368
265025_at	1.12025	7.47739	6.24583	1.02391e-05	0.00199618	3.64936
264510_at	1.02204	5.41038	6.23046	1.05418e-05	0.00203779	3.62099
261785_at	1.11999	4.33251	6.20366	1.10922e-05	0.00212615	3.57145
253087_at	1.40155	3.75379	6.16531	1.19322e-05	0.0022681	3.50035
267345_at	-2.59939	5.00775	-6.15509	1.21671e-05	0.00229365	3.48136
249456_at	0.68436	7.8595	6.14255	1.24617e-05	0.00231301	3.45805
266292_at	-1.83668	4.96059	-6.14209	1.24726e-05	0.00231301	3.4572
252414_at	2.06313	8.21977	6.13672	1.26013e-05	0.00231802	3.44721
257375_at	-0.641024	7.08564	-6.12232	1.29528e-05	0.00235012	3.4204
259028_at	1.33492	5.48845	6.11855	1.30464e-05	0.00235012	3.41338
246949_at	-0.671336	3.17071	-6.11702	1.30848e-05	0.00235012	3.41052
257149_at	-0.519884	8.16872	-6.10726	1.33314e-05	0.00235846	3.39233
261428_at	1.22873	5.06978	6.10345	1.3429e-05	0.00235846	3.38522
258721_at	0.84636	6.72543	6.10296	1.34415e-05	0.00235846	3.38431
260116_at	-2.46858	4.51127	-6.08969	1.37876e-05	0.00240072	3.35954
247175_at	1.34682	7.08652	6.0646	1.44673e-05	0.00249999	3.31264
262680_at	0.897081	2.91848	6.0374	1.52436e-05	0.00261433	3.2617
253829_at	1.39343	4.86027	6.02359	1.56539e-05	0.00266319	3.2358
247101_at	0.668849	9.48798	6.02002	1.5762e-05	0.00266319	3.22909
256874_at	-0.810104	4.00734	-6.01142	1.60253e-05	0.00268778	3.21294
257654_at	0.526071	8.91423	6.00732	1.61524e-05	0.00268932	3.20524
267049_at	1.50654	3.25738	5.98903	1.67322e-05	0.00276567	3.17085
258932_at	1.23146	3.58186	5.94498	1.82195e-05	0.00298983	3.0878
265253_at	0.85137	6.66885	5.87862	2.07226e-05	0.0033763	2.96221
246976_s_at	-0.899386	7.05246	-5.85935	2.15144e-05	0.00348045	2.92563
245463_at	1.08063	7.98685	5.84283	2.22182e-05	0.00356899	2.89421
246070_at	-0.717272	10.5185	-5.83774	2.24397e-05	0.00357937	2.88453
266380_at	0.647536	7.12473	5.83267	2.2663e-05	0.00358988	2.87487
260868_at	-0.510275	7.658	-5.82417	2.30417e-05	0.0036247	2.85869
251109_at	1.31392	10.1896	5.81804	2.3319e-05	0.00364319	2.84702
266554_s_at	-0.517458	9.8932	-5.81264	2.35662e-05	0.00365677	2.83673
246076_at	1.0032	8.55748	5.79965	2.41723e-05	0.00372547	2.81194
254016_at	-1.09928	4.47005	-5.79187	2.45427e-05	0.00375718	2.79709
256114_at	0.875875	5.34476	5.78664	2.47953e-05	0.00377054	2.7871
250740_at	0.728894	6.66987	5.77769	2.52335e-05	0.00381176	2.77
262503_at	0.864204	6.85533	5.75772	2.62401e-05	0.00393774	2.73181
252427_at	-1.3466	5.7312	-5.74815	2.67375e-05	0.00398615	2.71348
264019_at	0.882714	6.45161	5.71047	2.87915e-05	0.00426451	2.64121
246755_at	-0.98974	7.5063	-5.7017	2.92924e-05	0.00431071	2.62436
256654_at	0.991962	5.87571	5.68848	3.00645e-05	0.00439597	2.59896
258925_at	1.09114	7.85397	5.67331	3.0977e-05	0.00449381	2.56976
262259_s_at	0.865032	4.94319	5.67085	3.11277e-05	0.00449381	2.56502
263352_at	0.845133	7.57572	5.66282	3.16244e-05	0.0045368	2.54956
263831_at	1.2279	7.45479	5.64782	3.25751e-05	0.00464399	2.52062
256627_at	1.2172	6.05605	5.62221	3.42658e-05	0.00485468	2.4712
265659_at	-1.44177	3.60142	-5.60654	3.53454e-05	0.00497673	2.44089
266267_at	-1.30565	4.31637	-5.59735	3.59944e-05	0.00502283	2.42312
258613_at	0.822977	9.35568	5.59569	3.61133e-05	0.00502283	2.4199
267456_at	0.72715	7.20157	5.58949	3.65599e-05	0.00504169	2.40789
256911_at	-1.00976	6.26995	-5.58768	3.66909e-05	0.00504169	2.40439
250008_at	0.719156	7.84621	5.56927	3.80559e-05	0.00517078	2.36871
265340_at	-0.464075	6.85095	-5.5689	3.80838e-05	0.00517078	2.36799
257652_at	-0.547973	7.51205	-5.56366	3.84823e-05	0.00518013	2.35782
265817_at	1.39348	5.51466	5.56074	3.8706e-05	0.00518013	2.35216
263852_at	-1.60528	6.12275	-5.55908	3.8834e-05	0.00518013	2.34893
267358_at	0.63774	7.87877	5.55067	3.94878e-05	0.00518366	2.33262
255621_at	1.49878	6.09519	5.55053	3.94987e-05	0.00518366	2.33235
251612_at	-1.09579	5.00194	-5.54998	3.95422e-05	0.00518366	2.33127
251037_at	-0.706179	7.35992	-5.54606	3.98518e-05	0.0051944	2.32365
260590_at	0.936132	10.0174	5.5426	4.01267e-05	0.00520051	2.31694
257809_at	-0.505636	9.2524	-5.53555	4.06927e-05	0.00524407	2.30325
262452_at	1.12761	6.38164	5.52488	4.15665e-05	0.00532658	2.28249
261684_at	-3.30191	6.8268	-5.51684	4.22371e-05	0.00535298	2.26685
256676_at	0.758287	7.86222	5.51678	4.22418e-05	0.00535298	2.26674
249640_at	0.866713	7.88442	5.48853	4.46891e-05	0.00563181	2.2117
251007_at	-0.546863	9.21166	-5.47556	4.58611e-05	0.00572879	2.1864
253165_at	0.821813	7.3728	5.47447	4.59609e-05	0.00572879	2.18428
261451_at	0.526989	4.91812	5.46878	4.64865e-05	0.00576281	2.17317
264907_at	1.55007	6.61339	5.46419	4.69138e-05	0.00578435	2.16422
257271_at	1.07278	4.76194	5.4487	4.83898e-05	0.00593425	2.13395
259559_at	-1.37743	3.15172	-5.43457	4.97779e-05	0.0060693	2.1063
255070_at	0.721927	7.59599	5.43211	5.00231e-05	0.0060693	2.1015
247668_at	1.06448	5.665	5.41894	5.13602e-05	0.00619856	2.07572
253776_at	-1.2743	6.55206	-5.41076	5.22088e-05	0.00626781	2.0597
264263_at	-1.30648	5.13332	-5.40145	5.3193e-05	0.00635253	2.04144
262892_at	0.785836	7.05947	5.39841	5.35182e-05	0.00635807	2.03549
251753_at	0.634469	6.48774	5.39127	5.42912e-05	0.00641649	2.02147
249174_at	1.29408	3.972	5.38525	5.49514e-05	0.00646103	2.00965
252391_at	0.783001	8.09304	5.37242	5.6385e-05	0.0065956	1.98448
254188_at	0.540314	6.47355	5.36668	5.70403e-05	0.00663139	1.97318
264609_at	-0.585696	8.25682	-5.36465	5.72724e-05	0.00663139	1.96921
249754_at	-0.699388	10.2304	-5.35527	5.83638e-05	0.00672363	1.95076
250418_at	-0.748613	6.6032	-5.3469	5.93549e-05	0.00679909	1.9343
259334_at	1.28573	7.60208	5.34473	5.9615e-05	0.00679909	1.93002
251170_at	0.642016	8.27095	5.32702	6.17797e-05	0.00701092	1.89515
258715_at	-0.42365	11.0336	-5.3203	6.26213e-05	0.00707124	1.88192
266583_at	1.03365	9.4427	5.30147	6.50453e-05	0.00730878	1.84479
251493_at	0.97299	7.81429	5.28675	6.70081e-05	0.00747972	1.81573
252011_at	1.10912	5.99015	5.28517	6.72224e-05	0.00747972	1.81261
261982_at	0.656959	9.10126	5.26847	6.95291e-05	0.00769883	1.77962
253920_at	-0.398473	8.9105	-5.25797	7.10221e-05	0.00782615	1.75885
260254_at	0.919312	9.00198	5.252	7.18855e-05	0.00788322	1.74703
257037_at	-0.430293	8.77551	-5.23578	7.42855e-05	0.00810743	1.71492
255940_at	-1.77267	8.30698	-5.23326	7.46656e-05	0.00811011	1.70993
265480_at	0.553941	10.5761	5.2224	7.63281e-05	0.00824088	1.6884
256981_at	-1.00657	5.61314	-5.2207	7.65922e-05	0.00824088	1.68502
260814_at	-0.473539	9.76753	-5.20289	7.94098e-05	0.00848679	1.6497
251005_at	-0.636994	6.27161	-5.20157	7.96218e-05	0.00848679	1.64709
259012_at	0.593817	7.87247	5.1942	8.0823e-05	0.00857475	1.63245
251315_at	1.5269	5.64902	5.19059	8.14172e-05	0.00859781	1.62529
266336_at	-0.765171	7.87695	-5.18573	8.22256e-05	0.00864316	1.61563
250561_at	1.56807	3.47517	5.1738	8.42441e-05	0.00881472	1.59192
259789_at	0.991737	5.86917	5.17037	8.48337e-05	0.00883587	1.5851
257217_at	-0.854492	7.3727	-5.15966	8.67029e-05	0.00898952	1.56379
267280_at	0.684555	7.84059	5.15255	8.79659e-05	0.00907919	1.54965
262784_at	0.558972	8.89754	5.14599	8.91484e-05	0.00915103	1.53659
249052_at	-0.9229	5.23696	-5.14134	8.99962e-05	0.00915103	1.52733
258970_at	0.467636	8.57225	5.13875	9.04739e-05	0.00915103	1.52216
259681_at	-0.66083	10.494	-5.13772	9.06635e-05	0.00915103	1.52011
254853_at	0.887274	7.42764	5.13448	9.12635e-05	0.00915103	1.51366
255630_at	-1.36217	7.62609	-5.13386	9.13799e-05	0.00915103	1.51241
245275_at	2.07027	5.09162	5.12986	9.21265e-05	0.00915103	1.50446
252413_at	-0.483698	10.3208	-5.12813	9.24519e-05	0.00915103	1.50101
264693_at	0.623633	4.55897	5.12753	9.2565e-05	0.00915103	1.49981
263574_at	0.845789	7.09137	5.12696	9.26738e-05	0.00915103	1.49867
264045_at	0.709737	7.58766	5.12402	9.32314e-05	0.00916641	1.4928
264497_at	0.690032	5.08279	5.1187	9.42467e-05	0.00922647	1.48221
246939_at	1.00159	4.05154	5.11088	9.57629e-05	0.00932213	1.4666
262366_at	1.07507	7.52663	5.10946	9.60413e-05	0.00932213	1.46377
258293_at	0.659688	7.64688	5.10679	9.6566e-05	0.00933335	1.45844
248628_at	0.695536	7.10232	5.09711	9.8493e-05	0.00947943	1.43912
255561_at	0.686343	7.58966	5.09256	9.9412e-05	0.00952768	1.43004
256647_at	-1.92218	8.87114	-5.08641	0.000100669	0.00959044	1.41775
255341_at	-1.49281	4.635	-5.08525	0.000100908	0.00959044	1.41543
260840_at	0.483663	7.08205	5.07789	0.000102438	0.0096955	1.40071
266553_at	-0.612243	9.22743	-5.07148	0.000103789	0.00978279	1.3879
263513_at	0.566332	8.30746	5.06881	0.000104358	0.00979593	1.38256
264599_at	-0.752696	3.47984	-5.06168	0.000105891	0.00988377	1.3683
257062_at	-0.900744	7.69865	-5.06044	0.000106161	0.00988377	1.36581
258489_at	-0.542991	10.0151	-5.05001	0.00010845	0.0100096	1.34495
256236_at	0.602751	7.46039	5.04833	0.000108824	0.0100096	1.34159
248620_at	0.568751	5.2508	5.04831	0.000108829	0.0100096	1.34154
264864_at	-0.489382	5.94292	-5.04421	0.000109746	0.0100535	1.33333
248764_at	0.692554	7.20961	5.03911	0.0001109	0.0100677	1.32311
261296_at	-0.541974	6.79134	-5.03835	0.000111071	0.0100677	1.3216
254281_at	-0.69655	6.54106	-5.03767	0.000111226	0.0100677	1.32024
253489_at	0.687571	8.27425	5.03295	0.000112308	0.0101114	1.31077
259723_at	-1.04778	10.0721	-5.03021	0.000112941	0.0101114	1.30528
251457_s_at	-0.903591	4.40784	-5.02819	0.000113409	0.0101114	1.30123
256789_at	0.875127	4.42483	5.02788	0.000113481	0.0101114	1.30061
251084_at	0.862805	8.52403	5.02049	0.000115212	0.0102243	1.28581
254890_at	0.590393	10.9413	5.01463	0.000116607	0.0102243	1.27405
259925_at	-0.814284	7.01953	-5.01351	0.000116875	0.0102243	1.2718
263370_at	0.506498	5.3324	5.01072	0.000117546	0.0102243	1.26621
259962_at	-0.530968	2.25651	-5.01056	0.000117584	0.0102243	1.26588
258460_at	-0.539424	5.03367	-5.00938	0.000117869	0.0102243	1.26352
246551_at	1.17656	5.66265	5.00778	0.000118257	0.0102243	1.2603
255912_at	-1.279	4.44016	-5.00746	0.000118335	0.0102243	1.25966
263158_at	0.639748	5.5716	5.00409	0.000119154	0.0102563	1.25291
245761_at	0.524077	7.46593	4.98927	0.000122837	0.0105141	1.22315
263108_at	-0.59305	4.00681	-4.98834	0.000123071	0.0105141	1.22129
264783_at	1.20777	8.04941	4.98453	0.000124039	0.0105572	1.21363
264386_at	-0.470878	8.73645	-4.98221	0.000124632	0.0105682	1.20897
251154_at	-0.902694	7.1815	-4.97425	0.000126688	0.0107028	1.19297
249069_at	0.654912	3.50115	4.97098	0.000127541	0.0107351	1.18641
264148_at	-1.21562	5.08691	-4.96288	0.000129685	0.0108754	1.17011
261900_at	0.591533	7.24656	4.96044	0.000130338	0.0108902	1.1652
253393_at	0.614041	6.88906	4.95738	0.000131159	0.0109188	1.15906
261745_at	0.518694	6.65364	4.95424	0.000132012	0.0109498	1.15273
259057_at	0.632363	7.32552	4.9524	0.00013251	0.0109513	1.14904
267546_at	-1.13042	6.30459	-4.95031	0.000133083	0.0109589	1.14482
260075_at	0.829513	3.65105	4.93959	0.000136052	0.0111631	1.12326
246829_at	0.655611	7.74689	4.93243	0.000138074	0.0111918	1.10883
263783_at	-1.16183	6.81536	-4.93099	0.000138485	0.0111918	1.10593
253058_at	-0.387762	6.67038	-4.93062	0.000138591	0.0111918	1.10518
253288_at	0.508235	6.14167	4.93046	0.000138636	0.0111918	1.10486
248467_at	1.37961	6.38295	4.92969	0.000138855	0.0111918	1.10332
252212_at	0.787182	3.63114	4.92696	0.000139639	0.0112154	1.09781
264341_at	0.52609	3.11109	4.91913	0.000141911	0.0113578	1.08204
267364_at	0.664443	5.32278	4.91739	0.000142421	0.0113588	1.07853
262835_at	0.540149	4.16736	4.90142	0.00014719	0.0116983	1.04633
247742_at	0.56871	6.35992	4.89215	0.000150035	0.0118547	1.02761
259550_at	-1.59767	5.9797	-4.89162	0.000150198	0.0118547	1.02655
253696_at	-0.665728	7.76236	-4.88668	0.000151738	0.0118602	1.01658
260824_at	-0.514783	6.85573	-4.88471	0.000152357	0.0118602	1.0126
248908_at	-0.585987	7.70493	-4.8843	0.000152486	0.0118602	1.01177
263595_at	-1.09077	7.94237	-4.88285	0.000152944	0.0118602	1.00884
246568_at	0.614646	4.91993	4.88233	0.000153109	0.0118602	1.00779
248447_at	-0.417029	7.78421	-4.88145	0.000153388	0.0118602	1.00601
258336_at	-0.494802	7.10136	-4.87835	0.000154371	0.0118959	0.999761
258497_at	-0.709226	5.07809	-4.87388	0.000155806	0.0119593	0.990715
259231_at	0.694371	9.03499	4.87155	0.000156558	0.0119593	0.986007
259015_at	1.53633	7.55935	4.87085	0.000156783	0.0119593	0.984606
257174_at	0.786752	7.49816	4.86929	0.00015729	0.0119593	0.981448
252050_at	-0.493389	3.4463	-4.86498	0.000158697	0.0120262	0.972742
259507_at	-1.21381	6.71577	-4.85767	0.000161115	0.0121194	0.957959
262544_at	-0.481156	7.66667	-4.85704	0.000161326	0.0121194	0.956682
260869_at	-0.898687	3.63312	-4.85645	0.000161521	0.0121194	0.955498
251090_at	-0.555201	6.23278	-4.85285	0.000162727	0.0121394	0.948226
266127_s_at	-0.497715	8.24978	-4.85248	0.000162853	0.0121394	0.947474
267423_at	0.766273	7.07208	4.82861	0.000171102	0.0126946	0.899175
254190_at	-0.853836	8.45999	-4.82773	0.000171414	0.0126946	0.897395
261242_at	-0.797544	3.64081	-4.82329	0.000172996	0.0127457	0.888413
251677_at	-2.20133	5.75523	-4.82267	0.000173221	0.0127457	0.887142
259514_at	0.709032	3.73607	4.81995	0.000174198	0.0127764	0.881646
252265_at	-1.78541	3.81075	-4.81789	0.000174945	0.0127901	0.877462
255508_at	-0.429038	6.22843	-4.81279	0.000176804	0.0128723	0.867132
250267_at	-0.893362	5.17401	-4.80928	0.000178094	0.0128723	0.860028
249134_at	0.986921	9.37651	4.80888	0.00017824	0.0128723	0.859226
259899_at	-0.591837	5.59036	-4.80801	0.000178565	0.0128723	0.857448
261167_at	-0.915911	7.28818	-4.80712	0.000178892	0.0128723	0.855658
245340_at	-0.439272	10.0638	-4.7983	0.000182195	0.0130339	0.837778
259410_at	-1.35672	6.43802	-4.79707	0.000182661	0.0130339	0.83528
262700_at	0.626983	7.53168	4.79657	0.000182851	0.0130339	0.834261
265006_at	-0.614706	9.32114	-4.79347	0.000184029	0.013061	0.827988
262212_at	-0.897258	5.27749	-4.7908	0.000185054	0.013061	0.822559
263179_at	-0.41114	5.88919	-4.78966	0.00018549	0.013061	0.820257
262248_at	0.552114	6.32956	4.78958	0.000185522	0.013061	0.820092
266118_at	0.567168	10.2714	4.78767	0.00018626	0.0130726	0.81621
253777_at	-0.591296	7.02969	-4.78376	0.000187778	0.0131387	0.808279
266078_at	-0.811506	4.59004	-4.78019	0.000189174	0.0131959	0.801037
260410_at	0.726512	5.19998	4.76982	0.00019329	0.0134342	0.780002
258996_at	-0.425266	6.47271	-4.76863	0.000193768	0.0134342	0.777592
264260_at	-0.55885	10.4485	-4.74833	0.000202119	0.0139364	0.736353
250123_at	0.579907	3.85987	4.74806	0.000202234	0.0139364	0.735801
258074_at	-0.585811	6.10693	-4.74074	0.000205334	0.0141075	0.720933
259196_at	-0.385701	7.98089	-4.73779	0.000206598	0.0141516	0.71494
254683_at	1.27668	5.34043	4.73163	0.000209263	0.0142913	0.702414
266903_at	-0.438951	6.72665	-4.72634	0.00021158	0.0143926	0.691652
252136_at	-1.0821	5.88135	-4.72504	0.00021215	0.0143926	0.689026
262703_at	-1.06304	6.92654	-4.72394	0.000212639	0.0143926	0.686773
252921_at	-0.981369	7.0609	-4.72021	0.000214295	0.0144617	0.679196
255587_at	0.535276	9.24944	4.71597	0.000216197	0.0145471	0.670559
248036_at	-0.595567	8.62473	-4.7063	0.000220595	0.0147202	0.650887
262186_at	1.33411	4.4745	4.70607	0.0002207	0.0147202	0.650422
253413_at	-1.41146	7.12804	-4.70511	0.000221143	0.0147202	0.648459
246007_at	0.48458	8.44045	4.70422	0.000221551	0.0147202	0.64666
259060_at	0.496006	6.44241	4.70248	0.000222359	0.0147202	0.643103
253401_at	-0.733535	8.04212	-4.7007	0.000223182	0.0147202	0.639491
251768_at	0.98227	5.56475	4.70047	0.000223288	0.0147202	0.63903
256008_s_at	0.636282	5.58766	4.69782	0.000224527	0.0147593	0.633622
266109_at	0.687321	5.88388	4.69601	0.000225373	0.014762	0.629947
254662_at	0.593661	6.67319	4.69487	0.000225909	0.014762	0.627627
250445_at	-0.855769	6.87422	-4.6936	0.00022651	0.014762	0.625034
255331_at	0.830113	5.96042	4.68184	0.000232133	0.0150528	0.601077
256425_at	-0.542447	6.92839	-4.68151	0.000232292	0.0150528	0.600406
266709_at	-0.581872	9.90035	-4.65904	0.000243446	0.0157309	0.554591
245433_at	0.554734	8.1539	4.65464	0.000245689	0.015831	0.545629
254166_at	-0.630012	10.9769	-4.65073	0.000247706	0.0159122	0.537643
258079_at	-0.531849	7.49606	-4.64949	0.000248345	0.0159122	0.535127
251066_at	0.687893	5.28422	4.64629	0.000250014	0.0159486	0.528585
248970_at	-0.898023	6.17794	-4.64572	0.000250311	0.0159486	0.527425
266848_at	0.513006	7.93034	4.64166	0.000252444	0.0160397	0.519137
246133_at	-0.777452	7.4266	-4.63985	0.000253397	0.0160555	0.515457
255735_at	-0.596405	7.86294	-4.63679	0.000255022	0.0160712	0.509212
248335_at	0.636762	6.91441	4.63674	0.000255053	0.0160712	0.509094
261431_at	0.817425	4.19342	4.62422	0.000261814	0.0164517	0.483541
261951_at	-0.822504	5.7434	-4.62209	0.000262982	0.0164797	0.479194
252309_at	-0.880577	4.61787	-4.61753	0.000265502	0.0165921	0.469877
248499_at	-0.953932	10.1055	-4.61267	0.000268214	0.0167157	0.459953
245067_at	0.488539	9.87665	4.60316	0.000273605	0.016977	0.440518
249089_at	0.624061	7.88095	4.60265	0.000273895	0.016977	0.439483
250194_at	0.513349	6.22535	4.60053	0.000275118	0.0170066	0.435133
258227_at	0.599777	4.88537	4.59559	0.000277977	0.0171369	0.425038
257826_at	0.379872	7.08974	4.59175	0.000280218	0.0172285	0.417197
252681_at	-1.1223	3.61911	-4.58959	0.000281488	0.0172601	0.412778
258723_at	-0.587702	3.02747	-4.58748	0.000282733	0.0172899	0.408469
261763_at	-1.13632	4.71024	-4.58304	0.00028538	0.0174051	0.399371
264751_at	-1.14314	7.96085	-4.57801	0.000288401	0.0175401	0.389087
251938_at	-0.431139	11.3363	-4.5768	0.000289132	0.0175401	0.386617
256527_at	0.688957	6.49602	4.57424	0.00029069	0.0175879	0.381369
249344_at	-0.470271	9.50465	-4.57051	0.000292971	0.0176186	0.373738
256913_at	0.772678	5.79746	4.569	0.000293894	0.0176186	0.370665
249096_at	-1.00953	7.43822	-4.56874	0.000294056	0.0176186	0.370127
259570_at	0.684888	10.8857	4.56837	0.000294286	0.0176186	0.369362
265097_at	-0.535586	6.43417	-4.55929	0.000299938	0.0179092	0.350789
259182_at	0.498838	4.98511	4.55807	0.000300711	0.0179092	0.348276
250180_at	0.674406	6.6864	4.55395	0.00030332	0.0180175	0.339843
245035_at	-1.80473	7.00387	-4.55164	0.00030479	0.0180578	0.335122
266695_at	0.765791	7.52838	4.54877	0.000306628	0.0181197	0.329251
264262_at	-0.51183	9.62029	-4.54276	0.000310522	0.0181621	0.31693
264590_at	-1.03916	8.65629	-4.5426	0.000310627	0.0181621	0.316603
255943_at	0.783757	4.47587	4.54229	0.000310827	0.0181621	0.315973
245736_at	1.23742	9.32914	4.54122	0.000311528	0.0181621	0.313775
246944_at	-0.624798	5.45054	-4.54056	0.00031196	0.0181621	0.312422
247162_at	0.853524	5.88167	4.54031	0.000312123	0.0181621	0.311911
252134_at	-0.534527	7.04824	-4.53528	0.000315436	0.0182747	0.301602
246278_at	-0.426381	6.33603	-4.53494	0.000315661	0.0182747	0.300908
259551_at	-0.487544	6.68991	-4.52561	0.000321902	0.0185888	0.281795
257606_at	-0.346804	8.82486	-4.52098	0.000325044	0.0187229	0.272311
258735_at	0.607143	10.9996	4.51745	0.000327466	0.0188149	0.265065
261080_at	-0.512658	8.59541	-4.51411	0.000329769	0.0188865	0.258226
256933_at	-1.50391	9.51757	-4.51325	0.000330369	0.0188865	0.25645
246373_at	-0.928659	6.33766	-4.51107	0.000331881	0.0188923	0.251995
263082_at	0.392653	6.66826	4.51072	0.000332127	0.0188923	0.25127
249306_at	-0.843	6.6119	-4.50688	0.00033482	0.0189053	0.243387
254385_s_at	-1.46692	8.70848	-4.50639	0.000335162	0.0189053	0.242392
248332_at	-0.848222	5.51483	-4.50425	0.000336671	0.0189053	0.238007
266980_at	-0.485136	9.61804	-4.50415	0.000336744	0.0189053	0.237796
266801_at	-0.485289	7.28908	-4.50343	0.000337252	0.0189053	0.236325
259112_at	-0.427465	11.7576	-4.50332	0.000337328	0.0189053	0.236103
251830_at	-0.556716	8.72524	-4.50031	0.000339469	0.0189786	0.22993
259053_at	0.462814	6.98667	4.49913	0.000340312	0.0189792	0.227509
262445_at	-0.500768	2.4422	-4.49545	0.000342957	0.0189898	0.219951
251422_at	-1.04248	7.40446	-4.49535	0.000343028	0.0189898	0.219749
263497_at	0.865908	7.20087	4.49534	0.000343035	0.0189898	0.21973
259001_at	0.854481	4.07161	4.49396	0.000344033	0.0189898	0.216895
257211_at	-0.462748	7.05014	-4.49309	0.000344664	0.0189898	0.215105
256149_at	0.446455	6.5676	4.48827	0.000348175	0.019137	0.205214
264186_at	0.664655	5.25735	4.48317	0.000351926	0.0192967	0.194757
249736_at	0.490957	8.41234	4.47904	0.000354995	0.0193866	0.186284
264787_at	0.581411	8.6713	4.47868	0.000355265	0.0193866	0.185541
250302_at	-1.35226	7.06898	-4.47607	0.000357222	0.0194468	0.180181
256810_at	-0.461293	5.66619	-4.47283	0.000359665	0.0195108	0.173529
255378_at	-0.398311	7.96457	-4.47213	0.000360199	0.0195108	0.17208
257430_at	0.413736	3.28694	4.47112	0.000360963	0.0195108	0.170012
265547_at	0.705854	7.16562	4.46493	0.000365698	0.0196861	0.157295
265053_at	0.870433	5.34626	4.46462	0.000365933	0.0196861	0.15667
254238_at	-0.47195	5.56122	-4.46337	0.000366901	0.0196918	0.154091
260077_at	-0.566168	8.54971	-4.46214	0.000367848	0.0196963	0.151575
255430_at	-0.652795	7.07846	-4.45565	0.000372907	0.0198122	0.138248
252643_at	-0.418398	10.361	-4.45533	0.000373158	0.0198122	0.137592
258521_at	-0.44944	10.357	-4.45434	0.000373937	0.0198122	0.135557
245621_at	0.631498	7.03405	4.454	0.000374208	0.0198122	0.13485
247043_at	0.620479	8.86316	4.45381	0.000374356	0.0198122	0.134463
260852_at	-0.623777	7.91949	-4.45183	0.000375922	0.019849	0.13039
262193_at	-0.539378	8.18382	-4.44336	0.000382686	0.0201595	0.112992
252205_at	0.658042	7.92871	4.43934	0.000385942	0.0202842	0.104724
260005_at	0.606387	6.81369	4.43649	0.000388263	0.0203593	0.098875
250384_at	-0.350178	10.2323	-4.43311	0.000391041	0.0204579	0.0919203
255225_at	-0.540762	6.74467	-4.43166	0.000392234	0.0204734	0.0889482
252155_at	-0.472341	7.15707	-4.42686	0.000396224	0.0206344	0.0790731
252629_at	1.31288	3.84389	4.42397	0.000398644	0.0207131	0.0731344
250992_at	-0.805016	6.70172	-4.41502	0.000406236	0.0210322	0.0547302
248793_at	0.719672	8.60243	4.41437	0.000406793	0.0210322	0.0533937
246193_at	-0.529214	6.27947	-4.41349	0.000407551	0.0210322	0.0515795
255557_at	-0.432436	5.04463	-4.40919	0.000411258	0.0211756	0.0427461
248362_at	-0.415665	10.9787	-4.40072	0.000418672	0.0214302	0.0253195
255332_at	0.463766	8.15959	4.40054	0.000418832	0.0214302	0.0249452
256268_at	-0.369067	7.32241	-4.40033	0.000419021	0.0214302	0.024506
258941_at	-1.16833	7.38632	-4.39724	0.000421762	0.0215221	0.0181464
247791_at	-0.520986	9.57674	-4.39325	0.000425328	0.0216557	0.00993465
251370_at	-0.757174	8.50936	-4.38972	0.000428506	0.0217688	0.00267585
254271_at	-1.12011	4.92955	-4.38722	0.00043077	0.0218352	-0.00246404
248657_at	-0.787115	5.49023	-4.38225	0.000435313	0.0220166	-0.0126965
264899_at	0.481648	7.39575	4.38104	0.000436426	0.0220241	-0.0151865
265161_at	-1.01639	9.05088	-4.37743	0.000439763	0.0221435	-0.0226147
252442_at	-0.508966	8.53655	-4.37564	0.000441434	0.0221787	-0.0263125
245712_at	0.556547	6.07732	4.37314	0.000443766	0.0222304	-0.0314516
247926_at	-0.500994	7.24196	-4.37245	0.000444413	0.0222304	-0.0328716
245005_at	0.557829	3.19795	4.36937	0.000447311	0.0223264	-0.0392096
248323_at	-0.533674	2.69322	-4.36791	0.000448696	0.0223466	-0.0422239
251353_at	0.58817	5.81751	4.36467	0.000451777	0.0224075	-0.0488961
260007_at	0.514682	10.9435	4.36456	0.000451883	0.0224075	-0.049126
248337_at	1.153	7.94172	4.36143	0.000454879	0.0225071	-0.0555688
253636_at	-0.589587	6.84021	-4.35758	0.000458595	0.0226419	-0.0635021
266579_at	-0.436122	9.62685	-4.35619	0.000459944	0.0226595	-0.0663668
265831_at	-0.514827	6.93411	-4.35389	0.000462185	0.0227208	-0.0711044
260734_at	-0.522456	3.35675	-4.35236	0.000463677	0.0227451	-0.074248
246302_at	-1.09758	7.75827	-4.35037	0.000465639	0.0227604	-0.0783634
264989_at	0.628574	5.54249	4.34929	0.000466704	0.0227604	-0.0805915
263619_at	0.616705	6.69077	4.349	0.000466982	0.0227604	-0.081173
258151_at	0.517521	9.07002	4.3437	0.000472242	0.0228893	-0.0920913
254981_at	-0.444095	10.6956	-4.34333	0.000472613	0.0228893	-0.0928585
258724_at	-0.401663	2.19152	-4.34313	0.00047282	0.0228893	-0.0932846
245627_at	1.29329	5.42414	4.34107	0.000474875	0.0228893	-0.0975133
266596_at	-0.915198	6.26624	-4.34025	0.000475701	0.0228893	-0.0992067
253245_at	-0.425233	7.50894	-4.33956	0.000476401	0.0228893	-0.10064
263536_at	-0.847621	5.71606	-4.33931	0.000476651	0.0228893	-0.101152
253482_at	-0.397611	10.2019	-4.33598	0.000480018	0.0230025	-0.108014
266906_at	0.473638	9.56445	4.33217	0.000483901	0.02314	-0.115867
266376_at	-1.20459	5.47193	-4.32937	0.000486769	0.0232012	-0.121629
266928_at	-0.471903	10.2269	-4.32894	0.000487214	0.0232012	-0.12252
257100_at	-1.12714	5.66486	-4.32546	0.00049081	0.0232925	-0.129688
266105_at	-0.441643	10.4605	-4.32511	0.000491174	0.0232925	-0.13041
261904_at	-0.400001	6.45198	-4.32241	0.000493991	0.0233775	-0.135985
264211_at	0.487299	8.57803	4.32092	0.000495548	0.0233775	-0.139053
260462_at	-1.30988	8.62595	-4.31959	0.000496946	0.0233775	-0.141798
256072_at	-0.394554	11.4008	-4.31948	0.000497066	0.0233775	-0.142033
260144_at	0.437322	6.25586	4.31549	0.000501273	0.0234798	-0.150248
256883_at	-1.36989	7.0463	-4.31547	0.0005013	0.0234798	-0.150302
263793_at	0.399715	5.29258	4.3129	0.000504025	0.023559	-0.155585
248941_s_at	-0.563862	6.46614	-4.31094	0.000506124	0.0236088	-0.159636
255544_at	-0.408336	6.67098	-4.30875	0.000508471	0.0236095	-0.164145
259832_at	0.434242	6.15474	4.30843	0.000508819	0.0236095	-0.164811
255632_at	0.499142	5.50911	4.30748	0.000509841	0.0236095	-0.166767
259006_at	-0.33101	12.2633	-4.30708	0.00051028	0.0236095	-0.167606
248064_at	1.22629	4.93816	4.30462	0.000512943	0.0236847	-0.172679
248473_at	-0.430981	9.19386	-4.30151	0.000516331	0.0237812	-0.179094
245319_at	1.08214	6.97462	4.30079	0.000517119	0.0237812	-0.180581
266482_at	-0.450964	7.5935	-4.29488	0.00052362	0.0240317	-0.192756
246094_at	-0.45883	6.09843	-4.289	0.000530183	0.0242741	-0.204894
257866_at	-0.536893	7.08921	-4.28717	0.00053224	0.0242741	-0.208668
247606_at	-0.519732	6.52916	-4.2861	0.000533455	0.0242741	-0.21089
247788_at	-0.549838	6.75211	-4.28551	0.000534116	0.0242741	-0.212096
265037_at	-0.367996	9.54232	-4.28518	0.000534497	0.0242741	-0.212791
259173_at	-0.80204	9.25657	-4.28448	0.000535287	0.0242741	-0.21423
251771_at	0.63691	4.93832	4.28235	0.0005377	0.0243332	-0.218613
266057_at	-0.359498	8.47322	-4.28146	0.000538722	0.0243332	-0.220463
259040_at	-1.48615	6.89814	-4.28029	0.000540054	0.0243451	-0.222869
259835_at	-0.478619	6.34695	-4.27741	0.000543363	0.0244261	-0.228822
250604_at	-0.455523	7.51216	-4.27602	0.000544963	0.0244261	-0.231686
259893_at	-0.842877	2.98151	-4.27593	0.000545062	0.0244261	-0.231863
264652_at	0.787788	7.99083	4.27495	0.000546196	0.0244289	-0.233888
262881_at	0.453634	7.26988	4.27216	0.000549437	0.0245257	-0.239652
261285_at	0.551087	11.1327	4.26942	0.000552632	0.0246202	-0.245302
265029_at	0.523846	7.86193	4.26648	0.000556094	0.0247261	-0.251386
246222_at	0.556708	6.17903	4.26499	0.000557844	0.0247557	-0.254446
265170_at	0.620282	4.17416	4.26125	0.000562283	0.0249042	-0.262168
261130_at	-0.450411	8.64236	-4.25907	0.000564891	0.0249666	-0.266676
258719_at	0.683343	6.93495	4.258	0.000566171	0.0249666	-0.268882
265679_at	-0.466946	8.71227	-4.2573	0.000567018	0.0249666	-0.270339
257196_at	0.456533	5.66188	4.25642	0.00056807	0.0249666	-0.272145
256524_at	-0.393425	11.0543	-4.25409	0.000570884	0.0249941	-0.276958
254975_at	-1.57962	7.95374	-4.25338	0.000571746	0.0249941	-0.278427
255555_at	-0.465697	7.50697	-4.25319	0.000571981	0.0249941	-0.278829
251578_at	-0.403026	7.88505	-4.25131	0.000574262	0.0250457	-0.282705
254901_at	-0.572208	5.97025	-4.24939	0.000576598	0.0250996	-0.286659
247566_at	-0.396532	11.0727	-4.242	0.000585704	0.0254356	-0.301922
254275_at	-0.445667	10.1019	-4.24116	0.000586752	0.0254356	-0.303664
248715_at	-0.752255	6.28196	-4.23982	0.00058842	0.0254356	-0.306428
256216_at	-0.514345	10.1726	-4.23934	0.00058902	0.0254356	-0.307421
247461_at	0.714688	3.84107	4.23846	0.000590125	0.0254356	-0.309246
245563_at	0.613883	7.25702	4.23742	0.000591421	0.0254356	-0.311383
247453_at	-0.419267	7.51363	-4.23686	0.000592122	0.0254356	-0.312537
254227_at	-0.442744	11.2187	-4.23548	0.000593864	0.0254595	-0.315399
265855_at	0.431361	8.66949	4.23381	0.000595975	0.0254595	-0.318854
266297_at	-0.494482	8.39301	-4.23305	0.000596932	0.0254595	-0.320417
260945_at	-0.452142	4.2918	-4.23288	0.000597143	0.0254595	-0.320761
252098_at	-0.962677	7.90583	-4.22642	0.00060539	0.025763	-0.33412
245956_s_at	-0.6463	11.1953	-4.22263	0.000610273	0.0259224	-0.341943
259069_at	-0.383613	9.47417	-4.21931	0.000614595	0.0260225	-0.348815
247267_at	-0.332744	10.1388	-4.21804	0.000616253	0.0260225	-0.351439
267569_at	0.641859	4.73743	4.21688	0.000617765	0.0260225	-0.353826
247513_at	0.596317	7.99679	4.21632	0.000618497	0.0260225	-0.354978
259872_at	-0.411478	7.43518	-4.21575	0.000619255	0.0260225	-0.356172
264525_at	0.620833	5.47031	4.21558	0.000619475	0.0260225	-0.356517
248190_at	-0.782971	5.42573	-4.21292	0.000622978	0.0261216	-0.362008
253971_at	0.809746	7.32458	4.2114	0.000624995	0.026158	-0.365156
254646_at	0.460684	6.52346	4.20876	0.000628502	0.0262567	-0.370605
262272_at	-0.376433	7.27555	-4.20748	0.000630214	0.02628	-0.373253
246098_at	0.8459	7.04738	4.2035	0.000635558	0.0264545	-0.381474
254292_at	-0.479137	3.91562	-4.20228	0.000637211	0.026475	-0.384004
251538_at	-0.567428	7.41849	-4.19964	0.000640791	0.0265716	-0.389458
251760_at	-0.439801	7.22305	-4.19885	0.000641865	0.0265716	-0.391089
252495_at	-0.75465	3.29221	-4.19463	0.000647641	0.0266996	-0.399811
266385_at	-1.26695	7.4	-4.19415	0.000648309	0.0266996	-0.400814
263665_at	-0.380244	11.1032	-4.19375	0.000648854	0.0266996	-0.401633
262956_at	-0.339549	9.81422	-4.19318	0.000649639	0.0266996	-0.40281
266899_at	0.450253	6.47469	4.1872	0.000657945	0.0269923	-0.415178
257973_at	-0.347221	6.65666	-4.18614	0.000659429	0.0270046	-0.417371
256505_at	-0.412485	7.08262	-4.17626	0.000673418	0.0275281	-0.437806
252034_at	-0.541659	8.25904	-4.1742	0.00067637	0.0275993	-0.442064
266183_at	0.662324	3.0579	4.17226	0.000679162	0.0276637	-0.446073
256829_at	0.385338	9.13364	4.16933	0.000683407	0.027787	-0.452138
249040_at	-0.356468	8.84157	-4.16805	0.000685261	0.0278128	-0.454774
251148_at	-0.41707	5.84103	-4.16555	0.000688919	0.0278676	-0.459957
254098_at	1.16555	10.926	4.16546	0.000689054	0.0278676	-0.460148
249836_at	-0.480399	6.41022	-4.16172	0.000694549	0.0280401	-0.467878
251667_at	-0.517375	10.1739	-4.1604	0.000696506	0.0280485	-0.470616
266578_at	1.11956	4.60204	4.15992	0.000697217	0.0280485	-0.471608
256451_s_at	-0.871672	6.63846	-4.14685	0.000716849	0.0287875	-0.498631
266703_at	0.65154	7.00139	4.14476	0.000720052	0.0288654	-0.50297
266334_at	-0.510128	7.48907	-4.14328	0.000722322	0.0289056	-0.506033
253980_at	0.529071	8.23375	4.13729	0.000731575	0.0292246	-0.518417
252625_at	-0.591449	9.44472	-4.13534	0.000734611	0.0292946	-0.522447
256244_at	0.518535	5.15709	4.13239	0.000739231	0.0293615	-0.528547
249059_at	0.702128	7.07283	4.132	0.000739849	0.0293615	-0.52936
259964_at	-0.492305	7.364	-4.13181	0.000740151	0.0293615	-0.529757
262106_at	-0.574684	5.38611	-4.13071	0.000741878	0.0293789	-0.532024
262704_at	-0.694416	6.10335	-4.12725	0.000747362	0.0295448	-0.539189
264832_at	-1.01642	6.89929	-4.12635	0.000748797	0.0295503	-0.541055
264901_at	-0.58461	5.45004	-4.12283	0.000754419	0.029627	-0.548332
251225_at	0.496653	7.27452	4.12172	0.000756204	0.029627	-0.550631
249537_at	-0.364831	7.92682	-4.12135	0.000756809	0.029627	-0.551409
250434_at	-0.497951	8.25058	-4.12132	0.000756847	0.029627	-0.551458
255686_at	0.650059	7.47864	4.12108	0.000757236	0.029627	-0.551958
266560_at	0.667175	5.75557	4.1191	0.000760431	0.0296759	-0.556053
247624_at	-0.388585	8.39651	-4.11851	0.000761386	0.0296759	-0.557274
245193_at	1.17621	6.89205	4.11727	0.000763401	0.0296759	-0.559845
254243_at	-0.969393	3.51028	-4.11709	0.000763688	0.0296759	-0.560212
260070_at	0.988761	4.63854	4.11515	0.000766861	0.0297485	-0.564244
255908_s_at	0.479326	6.93825	4.11332	0.000769842	0.0297881	-0.568018
258898_at	-0.513668	4.49603	-4.11292	0.000770495	0.0297881	-0.568844
248377_at	1.45141	6.64921	4.11174	0.000772433	0.0298125	-0.571287
249129_at	-0.417883	6.18848	-4.11016	0.000775035	0.0298624	-0.574558
253687_at	-0.883276	7.60703	-4.10935	0.00077638	0.0298638	-0.576244
266119_at	0.531833	10.8601	4.10581	0.000782252	0.030039	-0.583573
262045_at	0.476243	5.44688	4.10426	0.000784837	0.0300876	-0.586782
263286_at	-0.357306	11.0379	-4.09717	0.000796764	0.030291	-0.60145
257658_at	-0.562346	8.73244	-4.09689	0.000797239	0.030291	-0.60203
258331_at	-0.391896	7.16724	-4.09664	0.000797665	0.030291	-0.602549
246307_at	-0.443198	10.5608	-4.09653	0.000797854	0.030291	-0.602779
245602_at	0.497564	9.70809	4.09637	0.000798137	0.030291	-0.603124
251182_at	-0.654229	9.62761	-4.09596	0.000798831	0.030291	-0.603969
256441_at	0.579403	7.82338	4.0956	0.000799437	0.030291	-0.604707
258225_at	1.66239	9.44962	4.09463	0.000801093	0.0303034	-0.60672
248139_at	-0.507054	8.27814	-4.09334	0.0008033	0.0303365	-0.609395
267004_at	-0.443519	7.85365	-4.0901	0.000808854	0.0304694	-0.616095
254763_at	-0.389601	9.93431	-4.08744	0.000813448	0.0304694	-0.621603
251793_at	0.449688	4.27216	4.0871	0.000814036	0.0304694	-0.622306
265453_at	-0.469256	6.81349	-4.08616	0.000815675	0.0304694	-0.624261
265512_at	0.457779	7.35894	4.08616	0.000815676	0.0304694	-0.624263
247494_at	-0.68822	10.3832	-4.08603	0.000815895	0.0304694	-0.624524
250440_at	-0.375745	11.0774	-4.08587	0.000816168	0.0304694	-0.624849
247555_at	-0.433427	10.2087	-4.08423	0.00081902	0.0305014	-0.628241
258263_at	0.4958	6.22178	4.08328	0.000820679	0.0305014	-0.630209
255564_s_at	-0.631998	4.48831	-4.08242	0.000822183	0.0305014	-0.631989
262177_at	-1.02593	7.31105	-4.08231	0.000822375	0.0305014	-0.632216
256813_at	0.451983	6.86328	4.08076	0.000825108	0.0305485	-0.635442
258557_at	0.355822	8.21892	4.08007	0.000826323	0.0305485	-0.636872
251738_at	-0.455798	8.60827	-4.07442	0.000836318	0.030868	-0.648563
254252_at	-0.936074	4.25794	-4.06924	0.000845605	0.0311146	-0.659299
249225_at	-0.436308	5.4919	-4.06917	0.000845727	0.0311146	-0.659439
254232_at	0.871516	6.37578	4.06517	0.000852957	0.03133	-0.667715
262411_at	0.91218	5.17995	4.05875	0.000864705	0.0317105	-0.681013
261232_at	-0.418015	8.33873	-4.05585	0.000870064	0.0318558	-0.687019
254101_at	-0.643537	6.35136	-4.05052	0.000879997	0.03209	-0.698052
249581_at	-0.591907	11.539	-4.05026	0.000880493	0.03209	-0.6986
253549_at	-0.401178	7.87875	-4.04871	0.000883406	0.03209	-0.70181
259130_at	-0.477099	8.04125	-4.04855	0.000883715	0.03209	-0.70215
260049_at	-0.449962	7.21725	-4.048	0.000884741	0.03209	-0.703278
263871_at	0.451995	4.49536	4.04792	0.000884902	0.03209	-0.703455
252601_s_at	-0.321335	11.035	-4.04635	0.000887861	0.0321462	-0.7067
263483_at	-0.42529	8.51623	-4.04308	0.000894073	0.0323198	-0.713476
260459_at	0.477433	3.59824	4.03559	0.000908455	0.0327877	-0.728984
264752_at	-0.566401	4.45872	-4.03054	0.000918286	0.0330902	-0.739443
252746_at	0.562087	4.98407	4.02801	0.000923264	0.0332171	-0.744697
261692_at	-0.735477	9.18961	-4.02687	0.000925496	0.033245	-0.747043
260753_at	0.660058	7.86722	4.0261	0.000927026	0.0332476	-0.748648
250127_at	0.42106	6.90377	4.0196	0.000939973	0.0335335	-0.762124
250233_at	0.47831	6.7966	4.01952	0.000940124	0.0335335	-0.76228
247119_at	-0.43226	6.29691	-4.01936	0.000940438	0.0335335	-0.762605
264592_at	-0.566608	9.47712	-4.01866	0.000941858	0.0335335	-0.76407
252611_at	-0.509198	5.39044	-4.01769	0.000943799	0.0335335	-0.766071
263133_at	0.685711	4.4474	4.01768	0.00094382	0.0335335	-0.766092
265947_at	-0.374402	8.69833	-4.01645	0.000946298	0.0335693	-0.768639
247918_at	0.712954	6.83508	4.01362	0.000952032	0.0337203	-0.774508
262584_at	-0.42812	7.1979	-4.0113	0.00095676	0.0338352	-0.779321
249990_at	0.443049	4.75024	4.00567	0.000968311	0.034136	-0.79098
251581_at	-0.323973	8.28873	-4.0049	0.000969904	0.034136	-0.792576
263236_at	-0.591108	9.40804	-4.00454	0.000970642	0.034136	-0.793315
261227_at	-0.334407	8.88627	-4.00425	0.000971251	0.034136	-0.793924
248744_at	0.765984	6.27624	4.00285	0.000974155	0.0341854	-0.796824
250828_at	-1.30962	6.92385	-4.00111	0.000977773	0.0342106	-0.800425
260157_at	-0.521966	8.84546	-4.00106	0.000977873	0.0342106	-0.800524
251054_at	-1.33497	5.40984	-3.99921	0.00098174	0.0342933	-0.804358
255924_at	0.866009	5.96515	3.99695	0.00098649	0.0344065	-0.809046
258296_at	-0.376868	10.9771	-3.99455	0.000991548	0.0344429	-0.814014
248326_at	-0.383279	8.43997	-3.99374	0.000993258	0.0344429	-0.815686
250062_at	-0.872931	6.9545	-3.99361	0.000993541	0.0344429	-0.815963
251849_at	0.431222	6.67281	3.99329	0.000994215	0.0344429	-0.816622
250192_at	-0.413632	9.5079	-3.99061	0.00099992	0.0344429	-0.822179
252281_at	-0.43422	5.97016	-3.9904	0.00100037	0.0344429	-0.822618
254012_at	-0.375547	10.8594	-3.99013	0.00100095	0.0344429	-0.823183
259178_at	0.495456	7.06348	3.98956	0.00100216	0.0344429	-0.824356
266514_at	0.527909	8.36796	3.98772	0.0010061	0.0344429	-0.828166
263840_at	1.06575	7.1454	3.9876	0.00100637	0.0344429	-0.828421
265963_s_at	-0.400571	11.755	-3.98713	0.00100737	0.0344429	-0.829386
264338_at	0.542776	6.75852	3.98651	0.00100872	0.0344429	-0.830688
253108_at	0.648741	4.14743	3.98633	0.0010091	0.0344429	-0.831052
245749_at	1.0735	5.28292	3.98626	0.00100925	0.0344429	-0.831199
256602_at	0.479328	2.76455	3.98583	0.00101018	0.0344429	-0.832097
258410_at	-0.476659	9.52935	-3.98442	0.00101322	0.0344658	-0.835013
266981_at	-0.407831	11.1754	-3.98412	0.00101388	0.0344658	-0.835641
249335_at	-0.364536	9.07234	-3.98235	0.00101771	0.0345446	-0.839305
265210_at	-0.38494	11.3489	-3.97916	0.00102466	0.0346305	-0.845918
267306_at	-0.307845	9.47952	-3.97915	0.00102467	0.0346305	-0.845922
252707_at	0.447643	6.30469	3.9785	0.00102611	0.0346305	-0.847285
249087_at	-0.568729	5.52396	-3.9784	0.00102631	0.0346305	-0.84748
266550_s_at	0.4232	2.6217	3.97735	0.00102863	0.0346573	-0.849666
245891_at	0.370241	9.97225	3.96984	0.00104523	0.0351496	-0.865214
250222_at	-0.489482	7.27901	-3.96936	0.00104632	0.0351496	-0.866226
265116_at	-0.559761	10.3005	-3.96544	0.00105509	0.0353035	-0.874333
254375_at	-0.422785	7.32884	-3.96388	0.00105863	0.0353035	-0.877579
245934_at	-0.355634	8.09442	-3.9635	0.00105949	0.0353035	-0.878369
255473_at	-0.351802	8.80608	-3.96273	0.00106122	0.0353035	-0.879954
250762_at	-0.422836	6.88179	-3.96269	0.00106132	0.0353035	-0.880041
248191_at	-0.735941	6.79758	-3.96263	0.00106145	0.0353035	-0.880166
247446_at	-0.340876	7.1249	-3.9625	0.00106174	0.0353035	-0.880426
254083_at	-0.545583	10.3937	-3.96002	0.00106739	0.0354257	-0.885581
249977_at	-0.609692	4.81445	-3.95952	0.00106852	0.0354257	-0.886606
246559_at	-0.501081	7.95206	-3.95351	0.00108231	0.035831	-0.89906
252345_at	-1.54296	4.89727	-3.94925	0.0010922	0.0360885	-0.907887
248173_at	-0.461279	8.28973	-3.94841	0.00109417	0.0360885	-0.909634
250090_at	-0.640874	7.90696	-3.94812	0.00109484	0.0360885	-0.910227
259311_at	-0.416981	9.10887	-3.94439	0.00110361	0.0363251	-0.917971
259105_at	-0.6109	9.48853	-3.94339	0.00110595	0.0363499	-0.920033
255668_s_at	-0.424037	6.36501	-3.9422	0.00110877	0.0363899	-0.922498
261934_at	-0.859441	6.76807	-3.93852	0.00111753	0.0366247	-0.930135
265061_at	-0.551925	5.48646	-3.93652	0.00112232	0.0367289	-0.934287
261911_at	-0.543911	8.39648	-3.93283	0.00113119	0.0369661	-0.941925
256431_s_at	-0.835086	5.11645	-3.9319	0.00113344	0.0369867	-0.943856
246192_at	-0.340868	10.3797	-3.93088	0.0011359	0.037014	-0.945957
257421_at	-1.22513	5.77079	-3.92998	0.00113809	0.0370326	-0.94783
264016_at	-0.579966	3.46663	-3.9291	0.00114024	0.0370498	-0.949663
245512_at	-0.429139	8.89758	-3.9272	0.00114486	0.0371014	-0.953589
266822_at	-0.42373	9.80137	-3.92711	0.00114508	0.0371014	-0.953775
253492_at	-0.480686	7.70468	-3.92422	0.00115217	0.037278	-0.959761
248787_at	-0.443585	7.61804	-3.92257	0.00115625	0.037357	-0.963189
247965_at	0.351057	8.51678	3.92088	0.00116043	0.0374389	-0.966689
251552_at	-0.417581	9.55782	-3.91809	0.00116736	0.0376093	-0.972466
253120_at	0.303619	8.42612	3.91683	0.00117052	0.037658	-0.975091
264270_at	0.49426	5.51515	3.91378	0.00117815	0.0378503	-0.981398
266955_at	-0.320928	8.46171	-3.9114	0.00118417	0.0379901	-0.986341
253396_at	-0.364127	8.39503	-3.90865	0.00119115	0.0381604	-0.992042
252297_at	-0.428924	10.3053	-3.90663	0.00119629	0.0382713	-0.99622
246029_at	-0.507982	10.7513	-3.90378	0.0012036	0.038451	-1.00212
259382_s_at	-0.427972	10.4129	-3.90133	0.00120993	0.0385993	-1.00721
259595_at	0.596457	5.7013	3.90025	0.00121272	0.0386342	-1.00945
258155_at	-0.500228	9.50581	-3.89665	0.00122208	0.0388713	-1.01691
255254_at	-0.960279	3.07457	-3.89608	0.00122357	0.0388713	-1.01809
248195_at	-0.331916	7.9862	-3.89128	0.00123619	0.0392177	-1.02804
263519_at	-0.398988	9.73407	-3.88911	0.00124194	0.0392826	-1.03254
267162_s_at	-0.576682	6.58157	-3.88856	0.00124339	0.0392826	-1.03367
246982_s_at	-0.633558	5.79096	-3.88852	0.00124351	0.0392826	-1.03377
259489_at	-0.852748	5.15865	-3.88791	0.00124513	0.0392826	-1.03502
254869_at	-1.08706	5.7652	-3.88684	0.00124798	0.0393184	-1.03725
253490_at	-0.354992	7.39242	-3.88514	0.00125251	0.0394067	-1.04076
259907_at	0.397764	5.84484	3.88228	0.00126019	0.0395935	-1.04668
251660_at	0.401736	6.10524	3.88153	0.00126221	0.0396024	-1.04824
247393_at	1.3122	5.5251	3.87644	0.00127602	0.0398505	-1.05879
266004_at	0.327718	6.53228	3.87579	0.00127779	0.0398505	-1.06013
266700_at	-0.384245	9.50902	-3.87571	0.00127801	0.0398505	-1.0603
247989_at	-0.417356	8.58609	-3.87571	0.00127801	0.0398505	-1.0603
247216_at	0.563657	7.33948	3.8754	0.00127885	0.0398505	-1.06094
256144_at	-0.480691	10.8555	-3.87392	0.00128291	0.0399224	-1.06401
259757_at	-0.911073	9.18677	-3.87208	0.00128798	0.0400258	-1.06784
263386_at	0.45659	5.61988	3.86811	0.00129894	0.0402805	-1.07605
245912_at	-0.518085	6.28389	-3.86657	0.00130322	0.0402805	-1.07924
256833_at	-1.00732	4.51754	-3.86617	0.00130434	0.0402805	-1.08007
260412_at	0.43008	8.18957	3.8661	0.00130455	0.0402805	-1.08023
265614_at	-0.342755	7.13162	-3.86593	0.00130501	0.0402805	-1.08057
266984_at	0.641127	9.06192	3.86425	0.0013097	0.040326	-1.08405
254549_at	0.536684	9.23058	3.86414	0.00131002	0.040326	-1.08428
256393_at	0.348063	2.39584	3.86339	0.00131213	0.0403366	-1.08585
252230_at	0.341608	6.76947	3.86061	0.00131993	0.0404195	-1.09159
264366_at	0.516777	7.17914	3.86031	0.0013208	0.0404195	-1.09223
247573_at	0.46512	3.00571	3.85971	0.00132248	0.0404195	-1.09346
256282_at	0.385491	5.17592	3.85915	0.00132408	0.0404195	-1.09463
260806_at	0.571743	6.60566	3.85865	0.00132548	0.0404195	-1.09566
245355_at	-0.375758	11.2901	-3.85835	0.00132635	0.0404195	-1.09629
258601_at	-0.347942	7.99007	-3.85771	0.00132815	0.0404195	-1.0976
265454_at	0.773671	5.1803	3.85642	0.00133183	0.0404195	-1.10029
251374_at	0.516682	5.13722	3.85617	0.00133254	0.0404195	-1.10081
252864_at	-0.322142	6.37466	-3.8561	0.00133274	0.0404195	-1.10095
247972_at	-0.387734	6.42559	-3.85554	0.00133432	0.0404195	-1.1021
259426_at	0.485307	10.0399	3.85338	0.00134051	0.040553	-1.10658
245372_at	-0.396483	10.4941	-3.8505	0.00134877	0.040749	-1.11254
263096_at	-0.692278	7.45068	-3.84463	0.00136583	0.0412097	-1.12472
263805_at	-0.432687	6.62448	-3.84299	0.00137062	0.0412998	-1.12812
261741_at	-0.352209	6.65941	-3.84015	0.00137897	0.0414963	-1.134
264210_at	0.468202	7.04428	3.83872	0.00138318	0.0415502	-1.13695
256628_at	-0.365652	9.65744	-3.83831	0.0013844	0.0415502	-1.13781
246478_at	-0.422482	6.71213	-3.83531	0.00139332	0.0417344	-1.14403
263265_at	0.463287	7.42261	3.83501	0.0013942	0.0417344	-1.14464
263688_at	0.548288	8.92226	3.83404	0.00139709	0.0417663	-1.14665
255520_at	-0.393663	10.2941	-3.83304	0.00140008	0.0418009	-1.14872
248144_at	0.367001	8.70739	3.83195	0.00140336	0.041844	-1.15099
245775_at	-0.466972	7.08511	-3.82842	0.00141401	0.0420898	-1.15831
254265_s_at	-0.846423	5.81122	-3.82799	0.0014153	0.0420898	-1.15919
245879_at	-0.466418	5.21761	-3.82618	0.0014208	0.0421653	-1.16295
252883_at	-0.301721	9.01126	-3.82593	0.00142153	0.0421653	-1.16345
261636_at	0.639136	6.48719	3.8241	0.00142711	0.0422758	-1.16724
266258_at	-0.349853	11.0905	-3.82275	0.00143124	0.042343	-1.17004
247651_at	-0.437376	10.4606	-3.82182	0.0014341	0.0423729	-1.17198
249796_at	-0.349638	10.1986	-3.82028	0.00143884	0.0424217	-1.17517
251341_at	-0.367533	11.1683	-3.82007	0.00143947	0.0424217	-1.1756
255578_at	0.428453	7.9976	3.81731	0.00144799	0.0425683	-1.18132
266743_at	1.8018	4.22334	3.81725	0.00144818	0.0425683	-1.18144
264887_at	0.580914	6.52756	3.81633	0.00145102	0.042597	-1.18334
258322_at	0.575969	6.95759	3.81223	0.00146381	0.0429119	-1.19184
261415_at	0.397765	8.97145	3.81169	0.00146551	0.0429119	-1.19297
267355_at	0.423684	9.67757	3.80632	0.00148244	0.0433517	-1.20409
264233_at	-0.373703	11.8547	-3.80529	0.0014857	0.0433916	-1.20622
251926_at	-0.356427	10.9169	-3.80309	0.0014927	0.0435403	-1.21077
254328_at	-0.363193	8.73307	-3.79821	0.00150839	0.0439417	-1.22089
249253_at	-0.405353	3.93549	-3.79745	0.00151083	0.0439567	-1.22246
247046_at	-0.495621	6.74598	-3.79631	0.00151451	0.0439598	-1.22482
266413_at	0.706779	8.35981	3.79623	0.00151479	0.0439598	-1.225
250930_at	-0.702565	7.42142	-3.7948	0.00151941	0.0439861	-1.22794
252698_at	1.08388	6.18338	3.79476	0.00151956	0.0439861	-1.22804
254603_at	-0.386292	6.16242	-3.79349	0.00152367	0.0440494	-1.23066
258138_at	-0.45605	5.60784	-3.79218	0.00152797	0.0441109	-1.23338
250994_at	-1.02633	6.59769	-3.79166	0.00152967	0.0441109	-1.23446
260775_at	-0.340658	9.63693	-3.79066	0.00153295	0.0441497	-1.23653
262599_at	0.44257	7.31544	3.78918	0.00153782	0.0441994	-1.2396
264913_at	-0.400523	7.39464	-3.7886	0.0015397	0.0441994	-1.24079
246214_at	-0.764963	7.69621	-3.78836	0.00154049	0.0441994	-1.24128
260179_at	-0.811209	7.33663	-3.78657	0.00154642	0.0443139	-1.245
246068_at	-0.303577	12.2674	-3.78525	0.00155079	0.0443833	-1.24773
258742_at	0.730094	5.73223	3.78319	0.00155763	0.0444603	-1.25199
247838_at	-0.322303	7.7707	-3.78273	0.00155919	0.0444603	-1.25296
267044_at	-0.463798	7.3344	-3.78268	0.00155933	0.0444603	-1.25305
257001_at	-0.330284	7.92515	-3.78021	0.0015676	0.0444937	-1.25817
247285_at	-0.337422	11.2345	-3.78015	0.00156781	0.0444937	-1.2583
267406_at	-0.353033	5.51766	-3.77987	0.00156875	0.0444937	-1.25888
262188_at	-0.717606	7.17022	-3.77976	0.00156911	0.0444937	-1.2591
245106_at	-0.381573	7.80461	-3.77942	0.00157025	0.0444937	-1.25981
257798_at	-0.496407	7.86752	-3.77818	0.00157442	0.0445566	-1.26238
259081_at	0.649169	6.3771	3.77552	0.00158339	0.0447549	-1.26787
267483_at	-0.611066	7.69979	-3.77198	0.00159544	0.0450213	-1.27521
262953_at	-0.351409	7.42868	-3.77159	0.00159677	0.0450213	-1.27602
260140_at	1.07597	3.33112	3.76822	0.00160835	0.0452467	-1.28301
248788_at	-0.396803	5.57008	-3.76811	0.00160873	0.0452467	-1.28324
245094_at	0.386174	9.14008	3.76686	0.00161302	0.0453117	-1.28582
258486_at	-0.333877	11.1094	-3.76519	0.00161879	0.0453899	-1.28928
255690_at	0.586404	7.37688	3.7649	0.00161979	0.0453899	-1.28987
263375_s_at	-0.370716	9.29005	-3.76392	0.0016232	0.0454297	-1.29191
246575_at	-0.369771	8.0349	-3.7616	0.00163128	0.0455831	-1.29671
265544_at	0.43554	5.31074	3.7612	0.00163268	0.0455831	-1.29754
257672_at	0.510145	4.89871	3.75826	0.00164299	0.0458148	-1.30363
261203_at	0.527122	7.36179	3.75764	0.00164517	0.0458198	-1.30492
245941_at	-0.393164	8.60316	-3.75621	0.00165021	0.0459039	-1.30787
260117_at	-1.75185	3.38765	-3.75085	0.00166923	0.0463764	-1.31896
259908_at	-0.462596	7.23534	-3.74988	0.00167272	0.0464171	-1.32099
253986_at	-0.31728	8.64924	-3.74647	0.00168495	0.0466867	-1.32803
249430_at	-0.506405	4.63161	-3.74575	0.00168754	0.0466867	-1.32952
249168_at	0.4755	6.73639	3.74547	0.00168858	0.0466867	-1.33011
260338_at	-0.324693	7.58998	-3.74476	0.00169115	0.0467012	-1.33159
255302_at	0.66975	9.38869	3.74213	0.00170069	0.0468513	-1.33703
266210_at	-0.317826	10.8633	-3.74213	0.0017007	0.0468513	-1.33703
259739_at	-0.325148	7.07198	-3.74088	0.00170522	0.046904	-1.3396
260919_at	-0.857694	6.49403	-3.74047	0.00170672	0.046904	-1.34045
253458_at	-0.469501	5.99664	-3.73935	0.00171083	0.0469069	-1.34278
258984_at	-0.856317	5.24102	-3.73899	0.00171216	0.0469069	-1.34353
250480_at	-0.533539	6.59073	-3.73876	0.001713	0.0469069	-1.344
262290_at	0.589069	5.84358	3.73669	0.0017206	0.0470585	-1.34828
246440_at	0.336053	7.43922	3.73497	0.00172693	0.0471753	-1.35184
255496_at	0.427785	7.76185	3.73307	0.00173398	0.0473112	-1.35578
251737_at	-0.375788	10.7415	-3.7324	0.00173646	0.0473222	-1.35716
245121_at	-0.373176	11.4017	-3.73085	0.00174223	0.0474226	-1.36037
250073_at	0.712568	6.64856	3.72934	0.00174789	0.0475202	-1.36351
252294_at	-0.353977	11.7185	-3.72795	0.00175307	0.0476042	-1.36637
251371_at	-0.394655	7.09403	-3.72719	0.00175592	0.0476249	-1.36794
266959_at	-0.481609	5.93501	-3.72543	0.00176256	0.0477483	-1.37159
264226_at	0.493275	5.59171	3.7238	0.00176873	0.0478338	-1.37497
261712_at	0.625003	4.43527	3.72349	0.00176991	0.0478338	-1.37561
256797_at	-0.55438	8.56077	-3.72219	0.00177485	0.0479103	-1.37831
266567_at	-0.517401	6.60075	-3.72119	0.00177861	0.04795	-1.38036
253196_at	-0.357926	9.41644	-3.72069	0.00178052	0.04795	-1.38139
246489_at	-0.376579	10.159	-3.71974	0.00178417	0.0479917	-1.38337
252300_at	1.06046	3.93556	3.71797	0.00179092	0.0480736	-1.38702
247786_at	0.43896	6.73097	3.71776	0.00179173	0.0480736	-1.38746
246954_at	-0.373976	8.91408	-3.71682	0.00179535	0.0480736	-1.38941
251846_at	-0.423401	9.18888	-3.71674	0.00179565	0.0480736	-1.38957
247900_at	-0.457632	9.70725	-3.71547	0.00180053	0.0481084	-1.3922
247487_at	-0.710427	7.19574	-3.71531	0.00180117	0.0481084	-1.39254
250672_at	-0.359576	6.56169	-3.71374	0.00180724	0.0482141	-1.39579
253581_at	0.338649	9.8085	3.71308	0.00180978	0.0482255	-1.39715
256021_at	0.675321	9	3.71067	0.00181911	0.0484177	-1.40213
254917_at	-0.633493	5.38842	-3.70987	0.00182225	0.0484446	-1.40379
245644_at	0.404247	6.40896	3.70734	0.00183214	0.0486508	-1.40902
250048_s_at	0.35394	2.28703	3.70402	0.00184522	0.0489411	-1.4159
246142_at	-0.649481	5.83606	-3.69998	0.00186123	0.0491785	-1.42425
257141_at	-0.41463	10.2075	-3.69982	0.00186187	0.0491785	-1.42459
252121_at	-0.41722	9.48643	-3.69897	0.00186526	0.0491785	-1.42634
256881_at	-0.364346	6.45584	-3.69872	0.00186627	0.0491785	-1.42687
252475_s_at	1.11586	5.91177	3.69869	0.0018664	0.0491785	-1.42693
259911_at	-0.709519	7.82523	-3.6981	0.00186874	0.0491785	-1.42814
260541_at	0.533451	6.55234	3.69797	0.00186926	0.0491785	-1.42841
246288_at	0.404443	7.60255	3.69654	0.001875	0.0492729	-1.43138
245867_at	0.457534	9.40195	3.69427	0.00188412	0.0493987	-1.43606
256598_at	-0.772406	6.27754	-3.69427	0.00188412	0.0493987	-1.43607
263036_at	0.423844	6.5711	3.69321	0.00188842	0.0494126	-1.43827
264675_at	-0.369411	7.29996	-3.69307	0.00188899	0.0494126	-1.43856
259090_at	-0.40329	10.1243	-3.68993	0.00190173	0.0496889	-1.44506
255824_at	0.668335	4.74355	3.68756	0.00191136	0.0498835	-1.44994
257591_at	-0.956786	3.8646	-3.6855	0.00191984	0.0500476	-1.45422
265270_at	-0.328902	9.31337	-3.68399	0.00192604	0.0501518	-1.45733
254453_at	-0.78309	4.96735	-3.68339	0.00192851	0.0501588	-1.45857
264279_s_at	0.748355	9.39504	3.67893	0.00194703	0.0505475	-1.4678
249741_at	1.01269	7.46486	3.67872	0.00194788	0.0505475	-1.46823
258609_at	-0.525025	8.77737	-3.67769	0.0019522	0.0506018	-1.47037
248502_at	0.980495	6.52206	3.67694	0.00195531	0.050625	-1.47191
256035_at	-0.320312	10.4641	-3.67599	0.00195929	0.0506706	-1.47387
262277_at	0.469464	7.61722	3.67334	0.00197045	0.0509015	-1.47936
248175_at	-0.490463	8.60792	-3.67265	0.00197335	0.0509188	-1.48078
260538_at	-0.315491	11.2097	-3.67036	0.00198307	0.051049	-1.48552
248491_at	0.711189	7.47512	3.67002	0.00198453	0.051049	-1.48623
250002_at	0.519669	5.85772	3.66988	0.00198511	0.051049	-1.48652
257207_at	-0.520697	4.64997	-3.66815	0.00199245	0.0511799	-1.49008
254963_at	-0.331557	6.47564	-3.6666	0.00199911	0.051213	-1.49331
245045_at	-0.310535	8.91264	-3.66632	0.00200029	0.051213	-1.49388
257409_at	0.523367	3.14181	3.66628	0.00200047	0.051213	-1.49397
248068_at	-0.358956	8.57245	-3.66468	0.0020073	0.0513156	-1.49726
267174_at	-0.435874	8.13175	-3.66429	0.00200898	0.0513156	-1.49807
252421_at	-0.498075	7.99881	-3.66256	0.00201645	0.051389	-1.50165
246155_at	0.435564	6.27232	3.66179	0.00201977	0.051389	-1.50324
257673_at	-0.593124	7.1312	-3.66123	0.00202221	0.051389	-1.50441
250974_at	-0.397191	6.84614	-3.66041	0.00202576	0.051389	-1.5061
256430_at	0.602919	4.78813	3.65977	0.00202854	0.051389	-1.50742
246073_at	-0.313337	8.99163	-3.65968	0.0020289	0.051389	-1.5076
255285_at	0.603528	5.66833	3.65883	0.0020326	0.051389	-1.50935
264727_at	-0.277227	11.0414	-3.65881	0.00203272	0.051389	-1.50941
250433_at	-0.443872	8.85506	-3.65851	0.00203399	0.051389	-1.51002
254818_at	0.854911	4.12109	3.65816	0.00203552	0.051389	-1.51074
248833_at	-0.472919	10.6738	-3.65791	0.00203664	0.051389	-1.51127
260238_at	0.366336	9.0001	3.65656	0.00204253	0.0514809	-1.51406
266757_at	0.488666	5.34808	3.65501	0.00204931	0.0515948	-1.51726
250526_at	0.529215	9.15387	3.65362	0.00205541	0.0516911	-1.52013
263239_at	-0.445025	6.55647	-3.65121	0.00206603	0.0518514	-1.52511
259791_at	0.377206	6.47397	3.65115	0.00206633	0.0518514	-1.52525
251996_at	0.728085	7.14389	3.64835	0.00207873	0.0521053	-1.53103
265464_at	-0.491075	7.24376	-3.6419	0.00210763	0.0527257	-1.54436
265326_at	-0.401332	6.57536	-3.64159	0.00210901	0.0527257	-1.54499
251761_at	-0.531908	5.08713	-3.64053	0.00211382	0.0527257	-1.54719
265960_at	-0.476637	7.47133	-3.64035	0.00211464	0.0527257	-1.54756
245155_at	-0.378413	9.90708	-3.64005	0.00211601	0.0527257	-1.54819
253788_at	-0.54914	3.69609	-3.63975	0.00211735	0.0527257	-1.5488
263876_at	0.316425	6.85411	3.63687	0.00213042	0.0529856	-1.55474
254262_at	-0.500896	9.10783	-3.63643	0.00213243	0.0529856	-1.55565
262226_at	1.01721	7.72357	3.63574	0.00213559	0.0530063	-1.55708
263870_at	0.43056	6.45684	3.63459	0.00214086	0.0530795	-1.55946
259065_at	-0.794522	5.11534	-3.63373	0.00214481	0.0531195	-1.56124
265730_at	-0.449979	7.01697	-3.63209	0.00215233	0.0531655	-1.56462
267152_at	0.413585	9.10206	3.63204	0.00215258	0.0531655	-1.56473
263729_at	-0.474491	6.58183	-3.63131	0.00215595	0.0531655	-1.56624
251952_at	-0.623658	6.04987	-3.6313	0.00215599	0.0531655	-1.56626
256065_at	-0.405327	8.65912	-3.62997	0.00216216	0.0532602	-1.56902
250481_at	0.531762	3.80003	3.62585	0.00218129	0.0536734	-1.57752
253949_at	-0.598293	6.28726	-3.62477	0.00218632	0.0536979	-1.57974
266705_at	-0.434491	8.92599	-3.62463	0.002187	0.0536979	-1.58004
253498_at	0.478093	5.23897	3.62344	0.00219258	0.0537771	-1.5825
245671_at	0.527568	5.85357	3.62289	0.00219518	0.053783	-1.58364
253309_at	-0.583812	6.65225	-3.62166	0.00220096	0.0538293	-1.58618
258052_at	0.417092	7.28169	3.62137	0.00220229	0.0538293	-1.58677
245686_at	-0.443362	8.80476	-3.62012	0.0022082	0.0538293	-1.58935
255931_at	1.12429	7.37658	3.6196	0.00221067	0.0538293	-1.59043
247692_s_at	-0.370921	11.0563	-3.61919	0.00221262	0.0538293	-1.59128
258188_at	-0.494685	9.35252	-3.61902	0.00221344	0.0538293	-1.59164
252885_at	0.524673	11.3388	3.61898	0.00221359	0.0538293	-1.5917
252235_at	-0.305217	11.9671	-3.61561	0.00222965	0.0541432	-1.59868
253818_at	0.35216	5.43569	3.61527	0.00223124	0.0541432	-1.59937
266673_at	0.557019	6.89951	3.61317	0.00224133	0.0543302	-1.60372
263591_at	0.325223	8.48439	3.61238	0.00224512	0.0543643	-1.60535
266016_at	0.472144	6.80528	3.61185	0.00224767	0.0543684	-1.60645
266137_at	-0.405181	8.07236	-3.61039	0.00225469	0.054446	-1.60945
261335_at	-0.400213	9.25125	-3.61019	0.00225565	0.054446	-1.60987
257280_at	0.654548	3.43602	3.60911	0.00226088	0.054502	-1.6121
245152_at	-0.522428	7.99303	-3.60872	0.00226275	0.054502	-1.6129
246303_at	-0.577934	6.08281	-3.60784	0.00226704	0.0545477	-1.61473
260489_at	0.472838	7.43817	3.60734	0.00226944	0.0545479	-1.61575
244973_at	0.532829	2.3871	3.6064	0.00227401	0.0546001	-1.61769
263431_at	0.438645	9.81603	3.60493	0.00228119	0.0547007	-1.62073
260323_at	-0.44235	7.82921	-3.6045	0.00228327	0.0547007	-1.62161
259842_at	-0.651032	9.75028	-3.60407	0.00228539	0.0547007	-1.6225
260603_at	-0.48815	7.53493	-3.6031	0.00229016	0.0547302	-1.62452
246767_at	-0.375125	7.18832	-3.60284	0.00229142	0.0547302	-1.62505
260774_at	-0.876274	8.6118	-3.60211	0.00229498	0.0547579	-1.62654
246865_s_at	-0.373991	7.85703	-3.59966	0.00230706	0.0549885	-1.63161
254079_at	-0.423687	7.63933	-3.59773	0.00231664	0.0551405	-1.6356
249375_at	-0.567284	9.07686	-3.5974	0.00231827	0.0551405	-1.63628
260899_at	-0.451888	7.98747	-3.59592	0.00232563	0.0552579	-1.63934
250286_at	-1.34683	5.49494	-3.59244	0.00234302	0.0555542	-1.64652
247339_at	0.289304	5.21088	3.59224	0.00234401	0.0555542	-1.64693
258545_at	-0.458404	7.94321	-3.59159	0.00234728	0.0555542	-1.64828
247867_at	0.871465	6.32359	3.59115	0.00234947	0.0555542	-1.64918
260297_at	-0.435227	6.5869	-3.59099	0.00235028	0.0555542	-1.64951
258147_at	0.650306	3.29798	3.58782	0.00236626	0.0558742	-1.65604
248795_at	0.465759	8.53335	3.5866	0.00237247	0.0559105	-1.65857
264705_at	-0.291017	8.08173	-3.58655	0.0023727	0.0559105	-1.65867
266076_at	-0.431444	6.3195	-3.58447	0.00238331	0.0561024	-1.66297
259612_at	-0.291666	11.8559	-3.58263	0.00239271	0.0562587	-1.66676
258316_at	-0.397024	8.08799	-3.58221	0.00239488	0.0562587	-1.66764
245063_at	-0.480677	7.41902	-3.57905	0.00241113	0.0565821	-1.67416
246147_s_at	-0.301413	8.96578	-3.57809	0.00241608	0.05664	-1.67613
246368_at	-1.41161	6.96126	-3.57649	0.00242435	0.0567757	-1.67943
251018_at	-0.426705	10.3964	-3.5744	0.00243521	0.0568098	-1.68374
246197_at	-0.831833	5.55844	-3.57433	0.00243558	0.0568098	-1.68388
249558_at	-0.395859	3.96963	-3.57428	0.00243586	0.0568098	-1.68399
266471_at	-0.513694	7.45986	-3.57378	0.00243848	0.0568098	-1.68503
255596_at	-0.571073	6.0534	-3.57286	0.00244324	0.0568098	-1.68691
265595_at	-0.377041	7.66661	-3.57273	0.00244395	0.0568098	-1.68719
253392_at	0.402271	5.73225	3.57263	0.0024445	0.0568098	-1.68741
260417_at	-0.448929	6.26699	-3.57182	0.00244871	0.0568098	-1.68907
265853_at	-1.06638	4.82393	-3.57146	0.0024506	0.0568098	-1.68981
266234_at	-0.492422	5.26475	-3.57144	0.00245071	0.0568098	-1.68986
256288_at	-0.41002	7.14547	-3.56897	0.0024637	0.0569729	-1.69495
249788_at	-0.400569	5.29678	-3.56877	0.00246473	0.0569729	-1.69535
254831_at	-0.447958	10.3964	-3.56866	0.00246532	0.0569729	-1.69558
263886_at	0.301279	6.15996	3.5682	0.00246774	0.0569729	-1.69653
246885_at	0.443318	5.57861	3.56576	0.00248067	0.0572134	-1.70157
250667_at	-0.420439	10.1467	-3.56275	0.00249669	0.0575248	-1.70777
257571_at	-0.468424	6.32519	-3.55902	0.00251672	0.0578498	-1.71547
251032_at	0.401455	5.02443	3.55873	0.0025183	0.0578498	-1.71608
254741_s_at	-0.826409	5.29993	-3.55871	0.0025184	0.0578498	-1.71612
262161_at	-0.44281	9.38177	-3.55809	0.00252173	0.0578679	-1.71739
262232_at	0.657116	5.29077	3.55698	0.00252771	0.0578684	-1.71967
255342_at	-0.408533	3.70271	-3.55624	0.00253174	0.0578684	-1.72121
260649_at	0.45876	3.14269	3.55575	0.00253441	0.0578684	-1.72223
254796_at	0.545077	4.0471	3.5555	0.00253573	0.0578684	-1.72272
265258_at	-0.397693	7.4339	-3.55528	0.00253694	0.0578684	-1.72319
253048_at	-0.443827	5.07338	-3.55527	0.00253697	0.0578684	-1.7232
250248_at	-0.667274	7.99576	-3.55427	0.00254243	0.057935	-1.72527
250291_at	-0.321695	7.75382	-3.55313	0.00254866	0.0580189	-1.72763
247429_at	-0.566585	6.09002	-3.55025	0.00256438	0.0582834	-1.73355
249266_at	-0.341237	8.97395	-3.55007	0.00256539	0.0582834	-1.73393
263973_at	-0.397744	8.45413	-3.5484	0.00257457	0.0583507	-1.73737
254994_at	-0.368529	6.77486	-3.54782	0.00257774	0.0583507	-1.73856
247010_at	-0.367341	10.6319	-3.54721	0.00258116	0.0583507	-1.73984
262543_at	-0.407941	4.42076	-3.54713	0.00258155	0.0583507	-1.73998
262781_s_at	-0.32947	10.3316	-3.54625	0.00258642	0.0583507	-1.7418
251638_at	-0.642849	7.86985	-3.54612	0.00258717	0.0583507	-1.74208
252504_at	0.488398	7.80376	3.54584	0.00258873	0.0583507	-1.74266
266555_at	-0.562065	5.19261	-3.54582	0.00258882	0.0583507	-1.74269
266606_at	-0.517861	5.15012	-3.54515	0.00259253	0.0583768	-1.74407
260316_at	-0.395225	6.27531	-3.54373	0.00260043	0.0584741	-1.747
250038_at	0.475928	4.35913	3.54345	0.00260198	0.0584741	-1.74758
249374_at	-0.341057	8.71596	-3.54183	0.00261103	0.0586086	-1.75092
246965_at	-0.337229	6.97616	-3.54146	0.00261311	0.0586086	-1.75169
255012_at	0.387159	6.46454	3.53966	0.00262319	0.058777	-1.7554
256877_at	-0.74352	7.00588	-3.53913	0.00262612	0.058785	-1.75648
255768_at	0.469698	3.19051	3.53692	0.00263862	0.0589791	-1.76105
247940_at	0.449566	5.32045	3.53668	0.00263997	0.0589791	-1.76154
247747_at	0.460675	4.40334	3.53544	0.00264694	0.0590468	-1.76408
246516_at	0.434197	6.64666	3.535	0.00264944	0.0590468	-1.76499
245401_at	-1.0685	7.50897	-3.53477	0.00265076	0.0590468	-1.76547
247814_at	0.954535	4.66547	3.5323	0.0026648	0.0593015	-1.77056
258152_at	-0.287733	9.23815	-3.53079	0.00267343	0.0593901	-1.77367
245841_s_at	-0.332381	11.7872	-3.53069	0.00267398	0.0593901	-1.77387
259530_at	0.631559	6.27359	3.52889	0.00268433	0.0595102	-1.77759
262504_at	-0.541785	10.0108	-3.52846	0.00268677	0.0595102	-1.77847
266312_at	-0.286871	10.4756	-3.52839	0.00268722	0.0595102	-1.77863
257360_at	0.78249	3.76424	3.5272	0.00269403	0.059603	-1.78106
265671_at	-0.415988	10.3922	-3.52652	0.00269796	0.0596321	-1.78247
244995_at	0.452716	2.84413	3.52356	0.00271512	0.0599132	-1.78857
245865_at	0.578208	3.39132	3.52342	0.00271592	0.0599132	-1.78886
249984_at	-0.308008	8.0148	-3.52228	0.00272258	0.0600019	-1.79122
262777_at	-0.308242	6.58138	-3.52154	0.00272689	0.0600389	-1.79274
258655_at	-0.394177	8.26293	-3.51784	0.00274855	0.0604374	-1.80036
251970_at	-1.38181	5.92387	-3.51754	0.00275029	0.0604374	-1.80097
247654_at	-0.380518	10.4425	-3.51669	0.0027553	0.0604894	-1.80272
263539_at	-1.1813	6.07982	-3.51474	0.00276682	0.060681	-1.80674
246745_at	-0.305453	10.2428	-3.51431	0.00276935	0.060681	-1.80762
252295_at	-0.36394	7.35237	-3.50941	0.00279854	0.0612616	-1.81771
252229_at	-0.398416	5.74248	-3.5084	0.0028046	0.0613354	-1.81979
245501_at	0.626209	5.17155	3.50768	0.00280893	0.0613713	-1.82128
264209_at	0.8229	7.1676	3.5064	0.00281666	0.0614167	-1.82392
262766_at	-0.519779	6.52916	-3.50533	0.00282309	0.0614167	-1.82612
259864_at	0.372432	6.73874	3.50484	0.00282606	0.0614167	-1.82713
248309_at	-0.421562	8.73003	-3.50465	0.00282718	0.0614167	-1.82751
255734_at	0.808174	9.5105	3.50461	0.00282743	0.0614167	-1.8276
260596_at	-0.345712	8.21704	-3.5043	0.0028293	0.0614167	-1.82823
259541_at	0.499906	7.78923	3.50421	0.00282985	0.0614167	-1.82842
248797_at	-0.37367	10.2789	-3.50354	0.00283391	0.0614405	-1.8298
253942_at	-0.452081	6.22386	-3.50314	0.00283634	0.0614405	-1.83062
259912_at	-0.32311	5.59017	-3.49516	0.00288518	0.0623869	-1.84706
253627_at	0.678476	9.00311	3.49511	0.0028855	0.0623869	-1.84716
252031_at	-0.352013	8.27378	-3.49231	0.00290279	0.0626485	-1.85291
257487_at	-0.492585	5.15726	-3.49147	0.00290802	0.0626485	-1.85464
264657_at	-0.398598	7.36624	-3.49144	0.0029082	0.0626485	-1.8547
245175_at	-0.419392	10.5866	-3.49138	0.00290858	0.0626485	-1.85483
256962_at	-0.394766	7.12293	-3.488	0.00292966	0.0630431	-1.86178
262941_at	-0.383519	5.60999	-3.48716	0.00293496	0.0630876	-1.86352
265357_at	0.400705	9.20294	3.48679	0.00293726	0.0630876	-1.86427
247243_at	0.80179	5.9949	3.4863	0.00294035	0.0630944	-1.86528
246623_at	-0.454827	10.7215	-3.48519	0.00294737	0.0631856	-1.86758
250895_at	-0.415378	11.0391	-3.48442	0.00295222	0.0632301	-1.86916
247026_at	1.09658	4.8321	3.48009	0.00297966	0.0637579	-1.87806
249797_at	0.507716	6.37579	3.47849	0.0029899	0.0639172	-1.88136
265010_at	-0.295131	10.0061	-3.47736	0.0029971	0.0639992	-1.88367
246297_at	0.572793	4.13195	3.47701	0.00299935	0.0639992	-1.88439
266803_at	0.390365	7.1532	3.47644	0.003003	0.0640172	-1.88556
247659_at	-0.411359	5.01542	-3.47519	0.00301105	0.0640702	-1.88814
254625_at	-0.413318	3.6176	-3.47518	0.0030111	0.0640702	-1.88815
264909_at	0.567581	5.87647	3.47425	0.0030171	0.064138	-1.89007
251647_at	0.547709	3.1779	3.47314	0.00302432	0.0642316	-1.89237
251373_at	0.511656	7.96134	3.47135	0.00303589	0.0643863	-1.89604
265943_at	-0.513014	7.7864	-3.47114	0.00303725	0.0643863	-1.89647
247290_at	-0.386959	3.50571	-3.46823	0.00305623	0.0646087	-1.90246
265877_at	0.657793	3.77739	3.46817	0.00305658	0.0646087	-1.90257
258103_at	0.411822	3.89548	3.46765	0.00306002	0.0646087	-1.90365
254654_at	-0.305141	9.24899	-3.46724	0.00306271	0.0646087	-1.9045
263289_at	-0.32	10.6632	-3.46717	0.00306312	0.0646087	-1.90463
264214_s_at	0.792827	3.71544	3.46681	0.00306552	0.0646087	-1.90538
257086_at	-0.360737	5.50284	-3.4665	0.00306757	0.0646087	-1.90602
247978_at	-0.342843	11.4247	-3.46524	0.00307579	0.0646337	-1.9086
260418_s_at	-0.328882	7.9365	-3.46513	0.00307653	0.0646337	-1.90883
248006_at	-0.32572	5.7357	-3.46502	0.00307725	0.0646337	-1.90905
248889_at	-0.788098	7.54319	-3.46446	0.00308095	0.0646518	-1.91021
246884_at	1.02166	5.66553	3.46356	0.00308691	0.06471	-1.91207
260425_at	-0.485178	7.59958	-3.46318	0.0030894	0.06471	-1.91284
267064_at	-0.573752	8.7608	-3.46235	0.00309489	0.0647655	-1.91455
257218_at	-0.299861	8.39005	-3.46076	0.00310543	0.064821	-1.91782
250001_at	0.373274	8.6625	3.46046	0.0031074	0.064821	-1.91843
257753_at	-0.348879	11.1488	-3.46043	0.00310759	0.064821	-1.91849
258104_at	-0.484949	8.52903	-3.46023	0.00310891	0.064821	-1.9189
265257_at	-0.273767	10.2873	-3.45811	0.00312306	0.0650567	-1.92326
258975_at	0.889334	4.71906	3.45662	0.00313303	0.0652048	-1.92633
264580_at	-1.32049	7.35586	-3.4519	0.00316479	0.065786	-1.93602
262611_at	-0.431597	5.94461	-3.45126	0.00316916	0.065786	-1.93735
260984_at	-0.356495	8.21245	-3.45113	0.00317002	0.065786	-1.93761
248581_at	0.371923	6.94551	3.4497	0.0031797	0.065786	-1.94054
248613_at	0.333541	7.77101	3.44954	0.00318081	0.065786	-1.94088
253592_at	-0.411433	6.48493	-3.44903	0.00318429	0.065786	-1.94193
265823_at	-0.405514	6.24676	-3.44885	0.00318549	0.065786	-1.94229
249065_at	1.21824	5.11977	3.44861	0.00318716	0.065786	-1.94279
259191_at	-0.412171	7.78116	-3.4485	0.00318786	0.065786	-1.943
262229_at	-1.4846	5.55375	-3.44822	0.0031898	0.065786	-1.94359
251919_at	0.659155	6.5508	3.44756	0.00319431	0.0658195	-1.94495
259248_at	-0.465162	7.58757	-3.44658	0.00320098	0.0658201	-1.94695
251921_at	-0.371952	11.0707	-3.44634	0.00320264	0.0658201	-1.94745
261490_at	-0.28426	12.0854	-3.44629	0.00320299	0.0658201	-1.94756
266294_at	-0.530323	3.98177	-3.44501	0.00321174	0.0659403	-1.95018
257495_at	-0.299625	8.15334	-3.44406	0.00321827	0.0660096	-1.95213
267300_at	-0.837821	6.83347	-3.44368	0.0032209	0.0660096	-1.95291
250723_at	0.475273	7.72357	3.44306	0.00322514	0.0660373	-1.95418
246461_at	-0.422016	5.45189	-3.4423	0.00323042	0.0660861	-1.95575
248083_at	-0.700677	3.98255	-3.43706	0.00326677	0.0667444	-1.9665
245141_at	0.524274	7.09651	3.43638	0.00327152	0.0667444	-1.9679
247288_at	0.365434	7.09194	3.43635	0.00327173	0.0667444	-1.96796
254791_at	0.508229	7.13967	3.43561	0.00327693	0.0667444	-1.96949
267309_at	-0.407796	6.77926	-3.43517	0.00328004	0.0667444	-1.9704
263184_at	0.67969	3.9686	3.43515	0.00328016	0.0667444	-1.97043
245293_at	-0.608951	7.94775	-3.43386	0.00328923	0.0668693	-1.97309
261267_at	-0.265386	8.52729	-3.43295	0.00329561	0.0669392	-1.97495
265940_at	-0.366091	9.34973	-3.43028	0.00331449	0.0672066	-1.98044
257705_at	-0.323114	10.1472	-3.43001	0.00331638	0.0672066	-1.98098
262166_at	0.465679	9.57613	3.42984	0.00331761	0.0672066	-1.98134
267012_at	-0.618328	7.17156	-3.42856	0.00332667	0.0673304	-1.98396
255818_at	0.744312	6.89187	3.42701	0.00333773	0.0674944	-1.98715
246231_at	0.390135	6.79273	3.42602	0.00334478	0.067577	-1.98918
249528_at	-0.340476	6.8367	-3.425	0.00335209	0.0676647	-1.99127
246429_at	0.657956	5.42936	3.42334	0.00336403	0.0678377	-1.99469
255305_at	0.413043	8.9269	3.42266	0.00336891	0.0678377	-1.99608
247314_at	-0.84747	7.96003	-3.42257	0.00336958	0.0678377	-1.99627
258614_at	-0.398845	8.3668	-3.42214	0.00337268	0.0678402	-1.99716
264840_at	0.416559	5.71422	3.42125	0.00337904	0.0679083	-1.99897
263797_at	-0.557955	7.62058	-3.41998	0.00338822	0.0679199	-2.00157
259574_at	0.426818	2.77367	3.41996	0.00338839	0.0679199	-2.00162
263854_at	-1.02996	6.91841	-3.41972	0.00339016	0.0679199	-2.00212
252908_at	-1.06996	7.1264	-3.41953	0.00339153	0.0679199	-2.00251
263690_at	0.487631	4.6038	3.41813	0.00340168	0.0679574	-2.00538
252939_at	-0.301749	6.00114	-3.41808	0.00340203	0.0679574	-2.00548
245015_at	0.455667	7.30698	3.4176	0.00340551	0.0679574	-2.00646
258287_at	0.646403	5.45427	3.41727	0.00340796	0.0679574	-2.00715
259891_at	-0.356501	6.85695	-3.41722	0.0034083	0.0679574	-2.00725
260086_at	0.478497	5.14788	3.41486	0.00342553	0.0682414	-2.01209
253869_at	-0.370683	3.56434	-3.41382	0.00343313	0.068333	-2.01422
256224_at	-0.339098	10.4779	-3.41313	0.0034382	0.0683497	-2.01564
248682_at	-0.264549	10.3655	-3.41245	0.00344318	0.0683497	-2.01702
261416_at	-0.278762	11.687	-3.41203	0.00344627	0.0683497	-2.01789
254387_at	-0.855989	9.41435	-3.41171	0.00344865	0.0683497	-2.01855
256661_at	-0.372507	7.47494	-3.41105	0.00345353	0.0683497	-2.01991
253609_at	-0.408548	10.6886	-3.41069	0.0034562	0.0683497	-2.02065
250936_at	0.94801	4.84977	3.40953	0.00346474	0.0683497	-2.02302
262085_at	-1.15289	4.57849	-3.40953	0.00346478	0.0683497	-2.02303
258979_at	-0.448972	10.0492	-3.40934	0.00346615	0.0683497	-2.02341
245932_at	-0.713541	6.52429	-3.40908	0.00346806	0.0683497	-2.02394
251107_at	-0.522231	6.85785	-3.40871	0.00347084	0.0683497	-2.02471
264765_at	0.304349	1.94558	3.40851	0.00347233	0.0683497	-2.02512
256207_at	-0.413126	9.08123	-3.40843	0.00347292	0.0683497	-2.02528
259930_at	-0.439201	4.11795	-3.40721	0.00348198	0.0683575	-2.02779
257761_at	0.456287	7.2448	3.40697	0.00348375	0.0683575	-2.02827
256296_at	0.465704	3.55684	3.40678	0.00348516	0.0683575	-2.02866
256129_at	-0.326078	9.53932	-3.40676	0.00348531	0.0683575	-2.0287
249172_at	-0.333091	7.43707	-3.40555	0.00349433	0.0684756	-2.03118
258900_at	-0.298725	11.26	-3.4024	0.00351794	0.0688791	-2.03765
251788_at	0.403013	7.12463	3.40065	0.00353114	0.0690783	-2.04125
264649_at	0.308225	6.94393	3.39961	0.00353896	0.069172	-2.04337
246265_at	-0.391793	7.79742	-3.39894	0.003544	0.0692112	-2.04474
247968_at	-0.337502	11.3574	-3.39688	0.00355963	0.0694569	-2.04896
256854_at	-0.348309	7.12453	-3.3964	0.00356328	0.0694686	-2.04994
267007_at	-0.326047	11.7535	-3.39431	0.00357923	0.0697201	-2.05423
251273_at	-0.468385	7.92918	-3.39354	0.00358512	0.0697481	-2.05581
251775_s_at	0.503878	8.84995	3.39321	0.00358764	0.0697481	-2.05648
258935_at	0.481023	4.6539	3.39287	0.00359024	0.0697481	-2.05718
259936_at	-0.372107	7.93576	-3.39253	0.0035929	0.0697481	-2.05789
265445_at	-0.359901	11.6366	-3.39204	0.00359665	0.0697502	-2.05889
261955_at	-0.297496	9.83471	-3.39172	0.00359912	0.0697502	-2.05955
258532_at	-0.382311	10.4317	-3.39119	0.00360315	0.0697578	-2.06062
262357_at	0.742132	5.589	3.39087	0.00360563	0.0697578	-2.06129
254155_at	0.452662	5.61303	3.38968	0.00361482	0.0698763	-2.06373
250244_at	-0.387723	6.84987	-3.3888	0.0036216	0.069948	-2.06553
261269_at	-0.463753	7.67304	-3.38833	0.00362525	0.0699594	-2.06649
256299_at	-1.02059	7.73982	-3.38663	0.00363842	0.0701541	-2.06997
267338_at	-0.37182	9.32573	-3.38425	0.00365701	0.070453	-2.07486
260883_at	0.647378	6.27768	3.38376	0.00366081	0.0704667	-2.07586
251928_at	0.579421	9.49138	3.38228	0.0036724	0.0706301	-2.07889
258210_at	-0.325197	10.8897	-3.38167	0.00367718	0.0706626	-2.08014
257608_at	-0.351238	8.70729	-3.38004	0.00369002	0.0708497	-2.08349
246035_at	-0.394663	10.0762	-3.37891	0.00369895	0.0709133	-2.08581
266516_at	0.652902	5.59774	3.37883	0.00369955	0.0709133	-2.08596
249360_at	-0.355082	6.93358	-3.37769	0.00370856	0.070949	-2.08829
260426_at	-0.299682	11.9427	-3.37699	0.00371413	0.070949	-2.08973
253173_at	-0.808513	7.25161	-3.3769	0.00371482	0.070949	-2.08991
264382_at	-0.517148	9.8356	-3.37678	0.00371577	0.070949	-2.09016
263666_at	-0.456712	7.50538	-3.37663	0.00371697	0.070949	-2.09047
248220_at	-0.267917	8.27529	-3.37621	0.00372034	0.070954	-2.09134
247885_at	0.384993	5.64303	3.37496	0.00373028	0.0710841	-2.0939
266510_at	-0.479258	6.27221	-3.37175	0.00375591	0.0715128	-2.10047
259879_at	1.06848	6.73859	3.37031	0.00376746	0.0716015	-2.10341
245010_at	0.33904	6.08037	3.37	0.00377001	0.0716015	-2.10406
266054_at	0.497026	5.3759	3.36972	0.00377223	0.0716015	-2.10462
259862_at	0.403814	6.55218	3.36938	0.00377493	0.0716015	-2.10531
247703_at	-0.292614	7.09113	-3.36922	0.00377627	0.0716015	-2.10565
257985_at	0.66944	4.76391	3.36592	0.00380294	0.0720475	-2.1124
245951_at	-0.373981	8.43858	-3.36283	0.00382808	0.0724635	-2.11872
248330_at	-0.91255	7.25107	-3.36239	0.00383171	0.072472	-2.11963
248271_at	0.632022	7.62864	3.36172	0.0038372	0.0724727	-2.121
250432_at	0.407844	2.98873	3.36161	0.0038381	0.0724727	-2.12123
255284_at	0.512705	9.07668	3.36053	0.00384698	0.0725763	-2.12344
253351_at	0.382492	7.3654	3.36017	0.00384995	0.0725763	-2.12418
250537_at	0.48838	6.26815	3.35884	0.0038609	0.0727226	-2.12691
258449_s_at	-0.488968	8.16351	-3.35747	0.00387216	0.0728746	-2.1297
249310_at	-0.313597	10.9818	-3.35306	0.00390875	0.0734046	-2.13872
264041_at	0.579013	5.06198	3.35301	0.00390922	0.0734046	-2.13883
254451_at	-0.2892	6.90233	-3.35292	0.00390998	0.0734046	-2.13902
265884_at	0.366471	7.47171	3.35236	0.00391465	0.0734319	-2.14016
247257_at	-0.320866	6.70027	-3.35129	0.00392356	0.0735385	-2.14234
258637_at	0.255122	8.97745	3.34864	0.00394584	0.0738955	-2.14777
246079_at	0.379918	5.19951	3.34689	0.00396056	0.0740793	-2.15134
259861_at	-0.373775	7.4066	-3.34642	0.00396455	0.0740793	-2.1523
258202_at	-0.523493	7.11068	-3.34632	0.0039654	0.0740793	-2.15251
256905_at	-0.37326	8.8452	-3.34469	0.00397925	0.0741983	-2.15585
263712_at	-0.355166	6.91754	-3.34444	0.00398135	0.0741983	-2.15636
262731_at	-0.866593	3.14085	-3.34395	0.0039855	0.0741983	-2.15736
260605_at	-0.390965	6.47891	-3.34392	0.00398574	0.0741983	-2.15742
250825_at	-0.424196	7.42865	-3.3436	0.0039885	0.0741983	-2.15808
264490_at	-0.351564	7.90747	-3.34292	0.00399432	0.0741983	-2.15948
249457_s_at	-0.501143	4.13129	-3.34289	0.00399454	0.0741983	-2.15953
252562_s_at	-0.52943	8.6148	-3.34181	0.0040038	0.0742524	-2.16175
253950_at	-0.381736	9.71105	-3.34142	0.00400711	0.0742524	-2.16254
262832_s_at	-0.843554	11.5753	-3.34141	0.00400722	0.0742524	-2.16257
253334_at	-0.335141	8.64846	-3.34091	0.00401146	0.0742705	-2.16358
256841_x_at	0.443125	2.72738	3.33981	0.00402086	0.0743843	-2.16582
249721_at	0.587278	6.01886	3.33865	0.00403083	0.0745084	-2.1682
246845_at	-0.323306	9.21731	-3.33705	0.00404467	0.0747035	-2.17148
244919_at	0.303034	3.84386	3.3336	0.00407449	0.0751935	-2.17852
250406_at	-0.302673	8.07021	-3.33199	0.00408853	0.0753011	-2.18182
245011_at	0.549314	6.15092	3.33197	0.00408867	0.0753011	-2.18185
249752_at	1.14181	8.01878	3.33164	0.00409155	0.0753011	-2.18252
250196_at	-0.572011	5.64612	-3.33142	0.00409353	0.0753011	-2.18299
245084_at	1.36232	6.65513	3.32978	0.00410787	0.0755041	-2.18634
247284_at	-0.772187	6.84132	-3.32899	0.00411474	0.0755694	-2.18794
250857_at	-0.358954	4.60324	-3.32696	0.00413263	0.0757935	-2.1921
245367_at	-0.359196	7.15225	-3.32683	0.00413382	0.0757935	-2.19237
255652_at	0.719519	5.06594	3.32648	0.00413691	0.0757935	-2.19309
260957_at	-0.690752	4.96172	-3.32606	0.00414059	0.0758001	-2.19394
261212_at	-0.371451	6.24746	-3.32548	0.00414567	0.0758322	-2.19512
245251_at	0.525185	6.79603	3.32469	0.00415266	0.0758992	-2.19673
256736_at	0.419399	7.16835	3.3239	0.00415966	0.0759608	-2.19834
265869_at	0.630604	5.44005	3.32356	0.00416269	0.0759608	-2.19904
254508_at	0.363333	7.2706	3.32203	0.00417637	0.0761227	-2.20218
245562_at	-0.229264	7.11939	-3.32182	0.00417824	0.0761227	-2.20261
250558_at	1.20284	4.82441	3.32103	0.00418528	0.0761902	-2.20422
250094_at	-0.316256	8.0366	-3.31978	0.00419638	0.0763313	-2.20676
247192_at	-0.425775	10.069	-3.31913	0.00420223	0.0763767	-2.20809
263809_at	0.514627	5.76151	3.31762	0.00421577	0.0765618	-2.21118
266203_at	-0.347403	6.50357	-3.31491	0.00424019	0.0769441	-2.21671
264951_at	-0.428749	6.23419	-3.31406	0.00424795	0.0770236	-2.21846
259971_at	0.419166	6.52019	3.31347	0.00425328	0.077059	-2.21966
247946_at	-0.477541	5.64657	-3.31166	0.00426968	0.0771374	-2.22334
251840_at	-0.626704	9.03464	-3.31143	0.00427176	0.0771374	-2.22381
250546_at	-0.502512	8.17958	-3.31111	0.00427468	0.0771374	-2.22447
259677_at	-0.289985	6.98454	-3.31102	0.00427552	0.0771374	-2.22465
265173_at	0.319314	6.36948	3.31101	0.00427567	0.0771374	-2.22469
266778_at	-0.762655	4.33462	-3.31074	0.00427805	0.0771374	-2.22522
245818_at	0.374261	7.32464	3.31039	0.00428128	0.0771374	-2.22594
258649_at	-0.285107	10.7063	-3.30949	0.00428948	0.0772242	-2.22778
249712_at	-0.331361	9.74191	-3.30667	0.00431539	0.0776294	-2.23354
250370_at	-0.336277	5.45296	-3.30442	0.00433614	0.0778909	-2.23814
252479_at	-0.396171	9.10828	-3.30435	0.00433676	0.0778909	-2.23827
254153_at	0.874809	5.73239	3.30299	0.00434935	0.0780555	-2.24105
264402_at	-0.410336	5.66547	-3.30216	0.00435706	0.0781325	-2.24274
260837_at	0.358123	9.01768	3.30118	0.00436616	0.0781744	-2.24474
248945_at	-0.435175	9.45549	-3.30114	0.0043666	0.0781744	-2.24484
249494_at	-0.492091	4.54952	-3.30081	0.00436968	0.0781744	-2.24551
251625_at	-0.938726	7.63598	-3.29909	0.00438569	0.0783914	-2.24901
251769_at	-0.522157	5.78389	-3.29877	0.00438868	0.0783914	-2.24967
246480_at	-0.353804	8.64517	-3.29833	0.00439276	0.0784029	-2.25055
249427_at	-0.430708	7.41857	-3.29605	0.00441415	0.0787231	-2.2552
257553_at	-0.298932	7.46098	-3.29489	0.00442515	0.0788505	-2.25759
246249_at	-0.441586	7.20989	-3.29456	0.00442821	0.0788505	-2.25825
263582_at	-0.511584	9.60466	-3.29389	0.00443457	0.0789021	-2.25962
251418_at	-0.388835	6.30229	-3.29001	0.00447143	0.0794439	-2.26754
253937_at	0.703551	4.03633	3.28995	0.00447199	0.0794439	-2.26766
263426_at	-0.273572	10.8341	-3.28811	0.0044895	0.079693	-2.2714
258284_at	-0.352289	11.1027	-3.28666	0.00450342	0.0798779	-2.27437
248298_at	-0.879044	6.60028	-3.28591	0.00451067	0.0799444	-2.27591
245750_at	-0.502533	9.79623	-3.28474	0.0045219	0.0800812	-2.27829
253562_at	-0.288748	9.38393	-3.28322	0.00453659	0.0802606	-2.28139
252334_at	-0.822056	5.09274	-3.28296	0.00453907	0.0802606	-2.28191
260302_at	0.318407	7.54141	3.28188	0.00454951	0.0803528	-2.28411
253561_at	-0.289972	9.01763	-3.28169	0.00455133	0.0803528	-2.28449
253890_s_at	-0.33767	7.63531	-3.27986	0.00456914	0.0806049	-2.28823
254423_at	-0.355436	7.1682	-3.27825	0.00458481	0.0808188	-2.2915
245518_at	-0.471125	5.3036	-3.27642	0.00460277	0.0810728	-2.29524
253474_at	0.697117	6.37673	3.27419	0.00462464	0.0813952	-2.29978
263975_at	-0.29954	6.79268	-3.27337	0.00463274	0.0814419	-2.30145
253728_at	-0.336886	10.717	-3.2732	0.00463444	0.0814419	-2.3018
251780_s_at	0.459651	4.97951	3.27249	0.0046415	0.0815032	-2.30326
258922_at	-0.396436	9.77331	-3.27195	0.00464684	0.0815342	-2.30436
255977_at	-0.384648	9.5077	-3.27133	0.00465297	0.081579	-2.30562
257906_at	-0.324205	10.7602	-3.27073	0.00465888	0.0816198	-2.30683
251409_at	-0.306699	12.1974	-3.26985	0.00466762	0.0817103	-2.30863
259544_at	0.319761	11.6798	3.26859	0.00468019	0.0818153	-2.3112
257914_at	-0.316715	7.06028	-3.26853	0.0046808	0.0818153	-2.31132
264327_at	-0.405165	9.71175	-3.26806	0.00468545	0.0818339	-2.31227
254618_at	0.309448	6.55778	3.26582	0.00470786	0.0821304	-2.31684
261789_at	-0.327421	11.3415	-3.26564	0.00470965	0.0821304	-2.3172
244975_at	0.451658	5.66565	3.2647	0.00471916	0.0821304	-2.31913
256593_at	-1.52847	4.98354	-3.26452	0.00472093	0.0821304	-2.31949
264987_at	0.535267	9.76432	3.26449	0.0047212	0.0821304	-2.31954
251740_at	-0.417525	8.53075	-3.26421	0.00472403	0.0821304	-2.32011
258799_at	-0.479645	7.69592	-3.26282	0.00473803	0.0823111	-2.32294
261301_at	-0.477182	7.34797	-3.26241	0.0047422	0.0823208	-2.32378
257755_at	-0.302319	8.28818	-3.26156	0.00475081	0.0823722	-2.32552
254009_at	0.416748	3.61848	3.26106	0.00475579	0.0823722	-2.32652
256249_at	-0.279562	7.5066	-3.26105	0.00475599	0.0823722	-2.32656
259347_at	-0.460658	9.38935	-3.25924	0.00477435	0.0826274	-2.33025
246917_at	0.674526	9.66375	3.25856	0.00478122	0.0826835	-2.33162
254080_at	-0.631241	9.9933	-3.25738	0.00479327	0.0828206	-2.33403
248474_at	-0.224412	10.4656	-3.25707	0.0047964	0.0828206	-2.33465
261027_at	-0.797142	7.0228	-3.25666	0.00480061	0.0828304	-2.33549
251958_at	0.421001	8.21909	3.25537	0.00481386	0.0829963	-2.33812
261248_at	0.628142	6.66989	3.25375	0.00483043	0.0832192	-2.34141
259878_at	0.74021	7.9678	3.25332	0.00483487	0.0832327	-2.34229
252068_at	-0.942479	6.6844	-3.25095	0.0048593	0.0835902	-2.34711
246125_at	-0.656356	5.77807	-3.25055	0.00486352	0.0835998	-2.34794
249276_at	-0.355786	7.21762	-3.24932	0.00487622	0.0836687	-2.35043
253035_at	0.250146	6.64997	3.24889	0.00488069	0.0836687	-2.3513
264729_at	-0.951946	7.17812	-3.24889	0.0048807	0.0836687	-2.35131
256543_at	-0.48082	7.50713	-3.24848	0.00488498	0.0836687	-2.35214
259579_at	-0.465422	4.00351	-3.24839	0.00488587	0.0836687	-2.35232
260714_at	-0.32142	10.2354	-3.24564	0.0049146	0.0840976	-2.35792
256110_at	-0.437379	6.98212	-3.24404	0.00493135	0.0842225	-2.36117
248270_at	-1.00642	8.54649	-3.24394	0.00493239	0.0842225	-2.36137
249443_at	-0.231235	7.55749	-3.24388	0.00493298	0.0842225	-2.36149
258349_at	-1.06225	4.56006	-3.24342	0.00493785	0.0842426	-2.36243
255513_at	-0.330238	7.41925	-3.24287	0.00494361	0.0842778	-2.36355
256623_at	0.328767	7.03979	3.24084	0.00496506	0.0845802	-2.36768
250066_at	-0.377675	6.54412	-3.2391	0.00498351	0.0847024	-2.37123
262671_at	-0.785979	5.54333	-3.23898	0.00498472	0.0847024	-2.37146
257599_at	-0.302057	11.6231	-3.2389	0.00498555	0.0847024	-2.37162
248454_at	0.399617	6.73651	3.23876	0.00498708	0.0847024	-2.37191
263371_at	-0.403669	9.13959	-3.23805	0.00499462	0.0847674	-2.37336
253712_at	-0.299511	8.34753	-3.23756	0.00499984	0.0847928	-2.37435
249888_s_at	-0.344558	8.20293	-3.23636	0.00501265	0.084947	-2.3768
264605_at	-0.312792	6.66471	-3.23563	0.00502038	0.0850147	-2.37827
261221_at	0.415637	9.19212	3.23521	0.0050249	0.0850281	-2.37913
255575_at	-0.569266	5.80167	-3.23482	0.00502901	0.0850347	-2.37991
264728_at	0.41445	8.163	3.23406	0.00503719	0.0850713	-2.38146
249923_at	1.68727	9.60176	3.23378	0.00504021	0.0850713	-2.38204
245387_at	-0.366698	8.9231	-3.23346	0.00504366	0.0850713	-2.38269
254054_at	-0.329132	7.06267	-3.23323	0.0050461	0.0850713	-2.38315
261694_at	-0.287336	11.0681	-3.23253	0.00505363	0.0851354	-2.38458
259239_at	-0.302129	11.077	-3.23216	0.00505757	0.0851388	-2.38532
256265_at	-0.500283	5.22266	-3.2309	0.00507123	0.0852554	-2.3879
246143_at	-0.404066	8.38331	-3.23083	0.00507197	0.0852554	-2.38804
261772_at	-0.730273	8.56379	-3.22758	0.00510718	0.0857822	-2.39464
266650_at	0.328788	7.43253	3.22713	0.00511198	0.0857822	-2.39554
245567_at	-1.32893	7.7388	-3.22689	0.00511459	0.0857822	-2.39603
266993_at	-0.717504	8.71512	-3.2259	0.00512546	0.0858795	-2.39806
252246_at	-0.336408	5.04569	-3.22567	0.00512792	0.0858795	-2.39852
252415_at	1.51968	6.43156	3.22426	0.00514337	0.0860751	-2.40139
264457_at	-0.413116	5.11669	-3.22354	0.00515121	0.0861249	-2.40284
256040_at	-0.40465	4.27648	-3.22329	0.0051539	0.0861249	-2.40334
252006_at	0.846555	5.69825	3.2222	0.00516594	0.0861739	-2.40557
267400_at	-0.359302	9.80463	-3.22213	0.00516671	0.0861739	-2.40571
263693_at	-0.383908	5.49496	-3.22199	0.00516817	0.0861739	-2.40598
257297_at	-0.316649	7.02804	-3.22165	0.00517195	0.0861739	-2.40668
248279_at	-0.313789	5.62101	-3.22087	0.0051806	0.0862361	-2.40828
247762_at	0.303584	5.33326	3.22063	0.00518324	0.0862361	-2.40876
259501_at	-0.29	8.51496	-3.2201	0.00518909	0.0862704	-2.40984
258888_at	0.473243	4.89665	3.21887	0.00520261	0.0864267	-2.41233
255543_at	-0.578596	6.45415	-3.21856	0.00520606	0.0864267	-2.41296
256523_at	-0.36511	7.27345	-3.21818	0.00521027	0.0864336	-2.41373
250831_at	-0.335224	7.37795	-3.2175	0.00521785	0.0864756	-2.41512
263173_at	0.418867	4.68015	3.21727	0.00522038	0.0864756	-2.41558
263438_at	0.438996	6.95978	3.21665	0.00522725	0.0865265	-2.41684
247580_at	-0.366379	7.15792	-3.21338	0.00526377	0.0870679	-2.42348
260199_at	0.44321	5.84989	3.21236	0.00527521	0.0871938	-2.42556
262281_at	-0.628666	7.27272	-3.21192	0.00528008	0.0872111	-2.42644
266517_at	-0.247631	9.4565	-3.2099	0.00530279	0.0875229	-2.43053
248896_at	-0.771783	4.33389	-3.20923	0.00531039	0.0875849	-2.4319
258332_at	0.530718	7.35098	3.20812	0.00532292	0.0877281	-2.43415
257295_at	-0.497481	6.91069	-3.20751	0.00532985	0.087779	-2.43539
264588_at	-0.384004	6.31349	-3.20628	0.00534381	0.0879037	-2.43789
253722_at	0.5569	9.28977	3.20616	0.00534513	0.0879037	-2.43813
259765_at	0.508245	10.1842	3.20322	0.00537866	0.0883913	-2.44409
247575_at	-0.475799	8.15805	-3.20028	0.00541241	0.0888405	-2.45006
245194_at	0.495832	5.39845	3.20016	0.00541378	0.0888405	-2.45031
251495_at	-0.345041	8.30894	-3.19755	0.00544392	0.0892709	-2.4556
264188_at	-0.380178	9.56185	-3.19624	0.00545912	0.0893467	-2.45826
257185_at	-0.954704	5.75722	-3.19622	0.00545934	0.0893467	-2.4583
250973_at	-0.278848	11.4129	-3.19565	0.00546597	0.0893467	-2.45946
258823_at	0.38295	7.68749	3.19544	0.0054684	0.0893467	-2.45988
258795_at	0.363275	6.00853	3.19471	0.00547687	0.0893467	-2.46136
259721_at	-0.396892	5.82311	-3.19459	0.00547822	0.0893467	-2.4616
259005_at	0.422152	6.22827	3.19447	0.00547967	0.0893467	-2.46185
254438_at	-0.429637	8.12867	-3.19445	0.00547988	0.0893467	-2.46189
250824_at	0.253584	8.8256	3.19372	0.00548839	0.0893651	-2.46337
247406_at	-0.994677	6.91839	-3.19368	0.00548884	0.0893651	-2.46344
259543_at	-0.270456	8.13545	-3.19276	0.00549956	0.0894757	-2.46531
254242_at	-0.707564	4.48236	-3.19238	0.0055041	0.089483	-2.46609
248956_at	0.324613	5.75601	3.19178	0.00551104	0.089483	-2.4673
264421_at	-0.294175	11.4769	-3.19172	0.00551178	0.089483	-2.46742
250995_at	-0.229473	12.2744	-3.191	0.00552026	0.0895136	-2.46889
245441_at	-0.457804	4.62906	-3.19089	0.00552151	0.0895136	-2.46911
261603_at	-0.358183	9.29309	-3.1903	0.00552848	0.0895629	-2.47031
259444_at	-0.267404	5.9781	-3.18835	0.00555141	0.0898706	-2.47426
267048_at	0.445549	5.70705	3.18758	0.00556051	0.0899077	-2.47582
264428_at	-0.37885	10.3581	-3.18749	0.00556159	0.0899077	-2.47601
254617_s_at	-0.284652	10.9619	-3.18636	0.00557491	0.0899645	-2.47829
263578_at	0.297639	5.94455	3.1861	0.00557795	0.0899645	-2.47881
249999_at	0.462556	7.03228	3.18609	0.00557812	0.0899645	-2.47884
261076_at	0.418548	7.93227	3.18586	0.00558087	0.0899645	-2.47931
259887_at	0.348927	7.72284	3.18522	0.00558844	0.0900151	-2.4806
251736_at	0.337314	8.17788	3.18478	0.00559365	0.0900151	-2.48149
259165_at	0.280114	9.14924	3.1846	0.00559585	0.0900151	-2.48186
249242_at	0.337923	8.7526	3.18401	0.00560285	0.0900641	-2.48306
262716_at	-0.319491	9.35483	-3.1833	0.00561125	0.0901239	-2.48448
266693_at	0.660496	5.77532	3.18301	0.00561476	0.0901239	-2.48508
253005_at	-0.403922	8.72882	-3.1827	0.00561842	0.0901239	-2.4857
256308_s_at	-0.334442	6.73127	-3.1792	0.00566036	0.0907066	-2.49279
256671_at	0.343629	7.01038	3.17899	0.00566286	0.0907066	-2.49322
253219_at	0.513864	6.11157	3.17737	0.00568243	0.0907066	-2.49651
267238_at	1.20238	6.79951	3.17731	0.0056831	0.0907066	-2.49662
250309_at	-0.253009	5.06931	-3.1773	0.00568331	0.0907066	-2.49665
265214_at	0.607078	5.38683	3.17706	0.00568617	0.0907066	-2.49713
244990_s_at	0.285644	2.16542	3.17697	0.00568724	0.0907066	-2.49731
263264_at	-0.405768	7.28414	-3.17696	0.00568734	0.0907066	-2.49733
263677_at	-0.449417	6.29627	-3.1767	0.00569054	0.0907066	-2.49787
259517_at	0.47909	7.66491	3.1763	0.0056953	0.0907191	-2.49866
245949_at	-0.264783	11.5557	-3.17443	0.00571801	0.0910173	-2.50246
247775_at	0.46009	6.10039	3.1725	0.00574149	0.0912827	-2.50636
260904_at	-0.713296	5.9408	-3.1724	0.00574268	0.0912827	-2.50656
248136_at	-0.389627	5.92948	-3.17153	0.00575327	0.0913242	-2.50832
252349_at	-0.421939	6.0827	-3.17153	0.00575331	0.0913242	-2.50833
262444_at	-0.485636	5.98028	-3.17055	0.00576527	0.0913627	-2.5103
252124_at	-0.284468	9.55219	-3.17044	0.00576667	0.0913627	-2.51054
266768_s_at	-0.27557	11.0311	-3.17035	0.00576774	0.0913627	-2.51071
258277_at	-1.13194	5.55484	-3.16937	0.00577974	0.0914892	-2.5127
265674_at	-0.891763	4.48118	-3.169	0.00578427	0.0914974	-2.51344
255590_at	-0.368195	10.3886	-3.16809	0.00579545	0.0916107	-2.51528
262706_at	-0.329452	6.19545	-3.16608	0.00582024	0.0919199	-2.51935
256765_at	0.289315	9.57012	3.16578	0.00582403	0.0919199	-2.51997
249552_s_at	-0.690258	3.82986	-3.16523	0.00583074	0.0919199	-2.52107
265486_at	0.261773	3.78899	3.16489	0.00583496	0.0919199	-2.52176
257366_s_at	-0.358121	2.80109	-3.16475	0.00583679	0.0919199	-2.52206
258059_at	0.733582	6.76632	3.16455	0.00583919	0.0919199	-2.52245
251003_at	0.332481	4.42428	3.16417	0.00584393	0.091931	-2.52322
265573_at	0.479468	6.38927	3.16349	0.00585241	0.0920011	-2.52461
248540_at	0.440451	5.66489	3.16275	0.00586161	0.0920449	-2.5261
262094_at	-0.459403	10.0919	-3.16252	0.00586441	0.0920449	-2.52656
251951_s_at	-0.362319	7.74755	-3.16229	0.00586731	0.0920449	-2.52703
266359_at	0.390407	7.92065	3.16185	0.00587282	0.092068	-2.52792
254343_at	0.918472	7.94762	3.16116	0.00588137	0.0921387	-2.52931
260148_at	0.9646	6.12415	3.16022	0.00589321	0.0922609	-2.53123
265387_at	1.60442	8.43446	3.15949	0.00590223	0.0923387	-2.53268
262485_at	0.436009	5.80025	3.15825	0.0059179	0.0925204	-2.53521
250575_at	-0.768705	7.71524	-3.15739	0.00592865	0.0925484	-2.53694
262930_at	-1.16191	6.46453	-3.15682	0.00593589	0.0925484	-2.5381
254390_at	-0.44121	4.1221	-3.15681	0.005936	0.0925484	-2.53812
255406_at	-1.0349	5.04919	-3.15648	0.00594016	0.0925484	-2.53879
262876_at	-0.322167	8.14502	-3.15637	0.00594146	0.0925484	-2.539
258478_at	-0.317064	6.22306	-3.15612	0.00594472	0.0925484	-2.53952
251991_at	-0.316927	7.54046	-3.15562	0.00595102	0.0925484	-2.54053
251852_at	-0.40654	7.53883	-3.15552	0.00595222	0.0925484	-2.54072
251850_at	-0.360146	7.32494	-3.15521	0.0059562	0.0925484	-2.54136
256502_at	-0.332422	8.31705	-3.15445	0.00596577	0.092606	-2.54289
252912_at	-0.309155	11.0877	-3.154	0.00597146	0.092606	-2.5438
245828_at	-0.340919	7.0358	-3.15395	0.00597209	0.092606	-2.5439
253646_at	-0.568819	8.69599	-3.1533	0.0059803	0.0926702	-2.54521
251474_at	-0.33371	6.38607	-3.15271	0.00598787	0.0927246	-2.54641
250167_at	0.363739	4.3394	3.15233	0.00599261	0.0927351	-2.54717
255685_s_at	-0.554858	6.78645	-3.15157	0.00600229	0.0927723	-2.5487
265437_at	-0.476313	5.38277	-3.15151	0.00600315	0.0927723	-2.54884
255067_at	-0.343217	7.8946	-3.15002	0.00602213	0.0929432	-2.55185
261614_at	-0.334208	9.36047	-3.14977	0.00602533	0.0929432	-2.55235
261922_at	0.523187	2.7794	3.14968	0.00602644	0.0929432	-2.55253
250538_at	-0.32956	7.54702	-3.14886	0.00603697	0.09296	-2.55419
264438_at	-0.380095	10.592	-3.14859	0.00604042	0.09296	-2.55474
261664_s_at	-0.423292	6.42352	-3.14818	0.00604565	0.09296	-2.55556
260266_at	0.855	6.03713	3.1478	0.00605053	0.09296	-2.55633
264471_at	-0.431496	5.87045	-3.14777	0.00605092	0.09296	-2.55639
258209_at	-0.628725	5.86318	-3.14769	0.00605198	0.09296	-2.55656
245081_at	0.573339	3.30518	3.14596	0.00607416	0.0932379	-2.56004
261337_at	-0.356878	7.31131	-3.14487	0.00608832	0.0933925	-2.56226
265829_at	0.285964	2.18738	3.14434	0.00609514	0.0933947	-2.56333
253855_at	0.385487	8.04359	3.14391	0.00610066	0.0933947	-2.56419
256567_at	0.341089	7.14148	3.14382	0.00610191	0.0933947	-2.56438
267213_at	-0.308281	11.2019	-3.14359	0.00610485	0.0933947	-2.56484
246434_at	0.377219	7.84459	3.14319	0.00611002	0.0934113	-2.56565
254682_at	0.320806	7.64813	3.14239	0.00612036	0.0935066	-2.56726
255056_at	0.967827	2.73948	3.14107	0.00613756	0.0937067	-2.56993
252754_at	-0.311667	6.87136	-3.13982	0.0061539	0.0938933	-2.57246
262776_at	-0.324133	7.60592	-3.1389	0.00616585	0.0939936	-2.57431
251523_at	0.333254	5.33241	3.13767	0.00618198	0.0939936	-2.5768
262289_at	-0.311879	8.96636	-3.13765	0.00618229	0.0939936	-2.57685
261240_at	-0.8045	5.88039	-3.13763	0.00618254	0.0939936	-2.57689
260171_at	-0.467607	3.93942	-3.13756	0.00618344	0.0939936	-2.57702
249011_at	0.533266	7.22984	3.13742	0.0061852	0.0939936	-2.5773
246645_at	-0.318292	7.57272	-3.13595	0.00620458	0.0942254	-2.58027
260283_at	0.375957	8.4226	3.13516	0.00621498	0.0942541	-2.58187
259976_at	0.593872	7.18708	3.13504	0.00621654	0.0942541	-2.58211
263686_at	-0.364823	9.20208	-3.13486	0.00621887	0.0942541	-2.58246
252508_at	-0.371889	7.24457	-3.13352	0.00623667	0.0943339	-2.58519
250412_at	0.494665	6.98992	3.13346	0.00623748	0.0943339	-2.58531
261314_at	-0.295567	8.05882	-3.13332	0.00623927	0.0943339	-2.58558
264162_at	-0.272849	10.7516	-3.13269	0.0062476	0.0943339	-2.58685
248766_at	-0.390639	6.37357	-3.13264	0.00624823	0.0943339	-2.58695
260331_at	-0.400612	7.7395	-3.13239	0.0062516	0.0943339	-2.58746
251237_at	0.756888	10.3136	3.13228	0.00625309	0.0943339	-2.58769
266488_at	0.481641	4.76169	3.13186	0.00625862	0.0943549	-2.58853
264818_at	-0.393509	6.52583	-3.13153	0.00626299	0.0943585	-2.5892
251357_at	-0.301322	11.7222	-3.13075	0.00627337	0.0944525	-2.59077
253248_at	-0.312111	11.3785	-3.13031	0.00627925	0.0944787	-2.59166
258778_s_at	-0.301438	4.38821	-3.12962	0.00628841	0.0945541	-2.59305
253755_at	-0.358695	9.82312	-3.12854	0.00630278	0.0947078	-2.59523
245908_at	-0.294054	2.42897	-3.12809	0.0063088	0.0947179	-2.59613
255913_at	0.383394	5.16562	3.12787	0.00631176	0.0947179	-2.59658
264679_s_at	-0.314913	11.1864	-3.12707	0.00632251	0.0948169	-2.5982
257245_at	0.303123	4.85775	3.12644	0.00633093	0.0948808	-2.59947
261790_at	-0.33649	7.90443	-3.12565	0.00634151	0.0949689	-2.60106
266835_at	-0.496744	7.40949	-3.12539	0.00634514	0.0949689	-2.6016
254932_at	-0.279725	7.52999	-3.12499	0.00635051	0.094987	-2.60241
266523_at	-0.261707	7.50041	-3.12428	0.00636001	0.0950304	-2.60383
263433_at	0.628999	6.98502	3.12385	0.00636585	0.0950304	-2.6047
267201_at	0.450952	4.53196	3.12384	0.00636591	0.0950304	-2.60471
246088_at	-0.341267	7.68313	-3.12302	0.00637698	0.0950841	-2.60637
258150_at	-0.325526	6.29032	-3.12296	0.00637784	0.0950841	-2.60649
266256_at	-0.267277	10.8604	-3.12155	0.00639693	0.0953063	-2.60934
246780_at	-0.282902	10.0063	-3.12085	0.00640648	0.0953768	-2.61076
245147_at	-0.410797	5.37046	-3.12059	0.00641002	0.0953768	-2.61128
255645_at	0.324146	9.15207	3.1202	0.00641521	0.0953918	-2.61205
248512_at	-0.430334	10.1598	-3.11917	0.00642927	0.0955351	-2.61414
267591_at	-0.378221	6.98001	-3.11887	0.00643334	0.0955351	-2.61474
265717_at	-0.309372	9.8568	-3.11857	0.00643742	0.0955351	-2.61534
245465_at	0.680718	3.65641	3.1177	0.00644938	0.0956504	-2.61711
262644_at	0.784155	7.01905	3.1172	0.00645624	0.0956799	-2.61812
261613_at	0.446228	7.613	3.11694	0.00645976	0.0956799	-2.61864
255089_at	-0.226812	12.0522	-3.11632	0.00646822	0.0956942	-2.61988
260896_at	-0.454066	8.35763	-3.11605	0.00647188	0.0956942	-2.62042
256020_at	0.412881	8.02304	3.11595	0.00647331	0.0956942	-2.62063
265961_at	-0.342307	7.4323	-3.1156	0.00647806	0.0957024	-2.62133
264793_at	0.280557	7.06018	3.11501	0.00648621	0.0957608	-2.62253
263599_at	-0.410918	6.87101	-3.11434	0.00649549	0.0958358	-2.62389
248149_at	0.314197	8.6087	3.113	0.0065139	0.0959071	-2.62658
258837_at	-0.329802	11.6694	-3.11287	0.00651568	0.0959071	-2.62684
259188_at	0.291458	6.57463	3.11282	0.00651637	0.0959071	-2.62694
249886_at	-0.331206	6.3487	-3.11277	0.00651714	0.0959071	-2.62705
248841_at	-0.379322	6.70492	-3.11206	0.00652694	0.0959369	-2.62848
250633_at	0.463886	9.00238	3.11201	0.00652758	0.0959369	-2.62858
256511_at	-0.273185	6.14404	-3.11063	0.00654667	0.0961456	-2.63136
257500_s_at	0.604258	4.2909	3.11038	0.00655021	0.0961456	-2.63187
261481_at	-0.647343	6.9568	-3.10858	0.00657523	0.0964006	-2.6355
248382_at	0.422006	7.36404	3.10831	0.00657891	0.0964006	-2.63603
253535_at	0.511222	8.35479	3.10774	0.0065869	0.0964006	-2.63718
263532_s_at	-0.371853	6.68448	-3.10741	0.00659152	0.0964006	-2.63785
248508_at	-0.243511	8.41142	-3.10739	0.0065918	0.0964006	-2.63789
247740_at	-0.942043	6.21622	-3.10731	0.00659294	0.0964006	-2.63806
250929_at	-0.288735	9.67885	-3.10674	0.00660091	0.0964553	-2.6392
258274_at	-0.26627	9.54507	-3.10491	0.00662655	0.0967679	-2.64289
255298_at	0.434047	7.41831	3.1044	0.00663362	0.0968093	-2.64391
266635_at	0.581073	7.63771	3.10203	0.00666705	0.0971074	-2.64869
246066_at	-0.277835	6.48374	-3.10171	0.00667155	0.0971074	-2.64933
264291_at	-0.284958	7.05476	-3.10167	0.0066721	0.0971074	-2.64941
265658_at	-1.58763	6.07253	-3.1016	0.00667313	0.0971074	-2.64955
263274_at	-0.377304	8.02192	-3.10124	0.00667817	0.0971074	-2.65027
262309_at	0.376068	7.15566	3.10114	0.00667959	0.0971074	-2.65048
264736_at	0.270142	7.89628	3.09952	0.00670253	0.0973788	-2.65373
246747_at	-0.271347	11.5255	-3.09745	0.00673208	0.0977459	-2.65792
261485_at	-0.535354	7.94408	-3.09686	0.00674049	0.0977538	-2.6591
267412_at	-0.532122	6.41549	-3.09591	0.00675403	0.0977538	-2.66101
267605_at	-0.390749	8.69427	-3.09579	0.00675573	0.0977538	-2.66125
251657_at	-0.31429	8.35272	-3.09571	0.00675686	0.0977538	-2.66141
259641_at	0.376548	4.7733	3.09561	0.00675828	0.0977538	-2.66161
261513_at	-0.329804	8.44654	-3.09561	0.00675834	0.0977538	-2.66162
254272_at	-0.378399	6.39705	-3.09356	0.00678773	0.0981167	-2.66575
246991_at	0.305106	6.62053	3.09287	0.00679771	0.0981466	-2.66714
256712_at	0.371582	4.49889	3.09282	0.0067984	0.0981466	-2.66724
246457_at	-0.413348	6.54145	-3.09246	0.00680354	0.0981586	-2.66796
260933_at	-0.53966	5.02682	-3.09112	0.00682293	0.0983762	-2.67066
244920_s_at	0.343492	5.61373	3.09066	0.00682956	0.0984095	-2.67159
257997_at	0.360327	3.1078	3.08879	0.00685659	0.0987192	-2.67534
259278_at	-0.338175	6.91602	-3.08858	0.00685971	0.0987192	-2.67577
263824_at	-0.339207	9.58182	-3.08732	0.00687805	0.0987913	-2.67831
266745_at	1.05634	5.49036	3.08726	0.00687889	0.0987913	-2.67843
264942_at	0.383331	7.19386	3.08716	0.00688031	0.0987913	-2.67862
245164_at	-0.431111	9.27659	-3.08704	0.00688204	0.0987913	-2.67886
265119_at	0.674889	7.05549	3.08613	0.00689532	0.0989196	-2.6807
246969_at	0.596167	4.70961	3.08557	0.00690352	0.0989518	-2.68183
249037_at	0.67293	8.84978	3.08515	0.00690958	0.0989518	-2.68266
245692_at	-1.44955	4.65698	-3.08478	0.00691499	0.0989518	-2.6834
247718_at	-0.945948	4.79384	-3.08459	0.00691789	0.0989518	-2.6838
266172_at	0.348098	7.58511	3.08439	0.00692076	0.0989518	-2.6842
260194_at	0.407486	6.05094	3.0842	0.00692359	0.0989518	-2.68458
255776_at	-0.292317	11.4207	-3.08357	0.00693273	0.0989821	-2.68584
253252_at	-0.481077	6.43874	-3.08346	0.00693439	0.0989821	-2.68607
263691_at	-0.336739	11.0414	-3.08134	0.00696564	0.099366	-2.69034
266211_at	0.32344	2.59245	3.08045	0.00697872	0.0994904	-2.69212
253487_at	-0.343029	10.993	-3.07895	0.00700094	0.0996809	-2.69514
254395_at	-0.297257	2.21802	-3.07895	0.00700096	0.0996809	-2.69515
264703_at	-0.283721	8.32635	-3.07863	0.00700563	0.0996809	-2.69578
258965_at	-0.428295	5.79663	-3.07834	0.0070099	0.0996809	-2.69636
261114_at	0.427575	6.82746	3.07787	0.00701692	0.0996809	-2.69731
259037_at	-0.351589	6.36771	-3.07778	0.00701831	0.0996809	-2.6975
255627_at	-0.507469	5.77234	-3.07601	0.00704465	0.0999928	-2.70106
247100_at	0.501229	4.01518	3.07537	0.0070542	0.100066	-2.70235
251035_at	-0.480452	4.75785	-3.07417	0.00707212	0.100258	-2.70475
258457_at	-0.314408	6.71971	-3.07366	0.00707965	0.100302	-2.70577
254373_at	-0.654621	3.2331	-3.07154	0.00711156	0.100625	-2.71004
246594_at	-0.295571	8.83098	-3.07137	0.00711411	0.100625	-2.71038
267285_at	0.344418	4.52026	3.07127	0.00711563	0.100625	-2.71058
263448_at	-0.340862	6.37871	-3.0703	0.00713021	0.100768	-2.71253
256982_at	-0.316033	8.9245	-3.06787	0.00716688	0.101224	-2.7174
262505_at	0.634732	8.64402	3.06679	0.00718332	0.101393	-2.71957
247056_at	-0.397044	5.9119	-3.06643	0.00718881	0.101408	-2.7203
255953_at	0.297507	8.94344	3.06587	0.00719733	0.101465	-2.72143
263890_at	0.595087	2.94174	3.06442	0.0072194	0.101621	-2.72433
263372_at	-0.407062	9.93461	-3.06438	0.00721999	0.101621	-2.72441
265383_at	-0.344091	6.70867	-3.06427	0.00722173	0.101621	-2.72464
249867_at	0.462592	9.43673	3.06188	0.00725823	0.102072	-2.72943
246775_at	-0.292501	7.8596	-3.0609	0.0072733	0.102221	-2.7314
248342_at	0.34417	5.15152	3.05942	0.00729612	0.102478	-2.73437
247206_at	-0.297033	6.40405	-3.05876	0.00730626	0.1025	-2.73569
252973_s_at	0.355378	11.4205	3.05874	0.0073067	0.1025	-2.73575
251149_at	-0.322662	8.37728	-3.05737	0.00732789	0.102735	-2.7385
251327_at	-0.247751	7.37612	-3.05672	0.00733788	0.102812	-2.73979
247079_at	0.314919	7.12906	3.05566	0.00735435	0.102979	-2.74192
251311_at	-0.28618	7.97681	-3.05412	0.00737831	0.103251	-2.74501
261784_at	-0.335522	5.78184	-3.05375	0.00738409	0.103269	-2.74575
261518_at	0.491621	8.15225	3.05161	0.00741756	0.103673	-2.75005
249322_at	-0.299689	8.35168	-3.05089	0.0074289	0.103768	-2.7515
258189_at	0.443127	8.44459	3.04911	0.00745686	0.104095	-2.75506
263106_at	0.377436	5.02858	3.04873	0.00746288	0.104115	-2.75583
258474_at	-0.36743	7.6971	-3.04833	0.00746923	0.10414	-2.75663
255834_at	-0.329348	8.49276	-3.04722	0.00748679	0.104321	-2.75886
260895_at	-0.34045	10.1902	-3.04686	0.0074925	0.104337	-2.75959
254824_s_at	-0.362002	4.8652	-3.04581	0.00750913	0.104505	-2.76169
247763_at	-0.336598	7.59066	-3.04497	0.00752243	0.104626	-2.76337
267337_at	0.461145	6.01073	3.04358	0.0075446	0.104839	-2.76616
247482_at	-0.287532	6.0366	-3.04335	0.00754812	0.104839	-2.7666
248925_at	-0.270231	2.44219	-3.04314	0.00755154	0.104839	-2.76704
246401_at	-0.69434	4.12032	-3.0426	0.00756016	0.104895	-2.76812
250303_at	0.496921	4.71923	3.04225	0.00756576	0.104909	-2.76882
253013_at	-0.347344	9.22712	-3.04153	0.00757734	0.105006	-2.77027
259250_at	-0.409456	6.2671	-3.03951	0.00760973	0.105316	-2.77432
249624_at	-0.361025	3.8723	-3.03926	0.00761363	0.105316	-2.7748
256596_at	-0.730747	6.39533	-3.03901	0.00761772	0.105316	-2.77531
255653_at	-0.38234	2.78322	-3.03898	0.00761821	0.105316	-2.77538
253552_at	-0.278809	7.15094	-3.03829	0.00762931	0.105381	-2.77676
263365_at	0.405647	5.91212	3.03811	0.00763216	0.105381	-2.77711
254673_at	-0.755329	6.65011	-3.03773	0.00763828	0.105402	-2.77787
250419_at	0.386848	5.73421	3.03513	0.00768035	0.105876	-2.78308
245738_at	-0.865747	3.2615	-3.03494	0.00768349	0.105876	-2.78347
264239_at	-0.308578	7.67492	-3.03475	0.00768654	0.105876	-2.78385
248257_at	0.400017	4.43369	3.03407	0.00769764	0.105964	-2.78522
249161_at	-0.305112	9.8813	-3.03289	0.00771673	0.106163	-2.78757
249273_at	-0.273062	5.36016	-3.0313	0.00774269	0.106456	-2.79075
264118_at	-0.426836	6.57654	-3.02825	0.00779285	0.107019	-2.79688
251823_at	0.408849	6.4718	3.02824	0.00779302	0.107019	-2.7969
249991_at	0.459122	4.99969	3.02776	0.00780089	0.10702	-2.79785
245255_at	-0.333337	8.42949	-3.02766	0.00780245	0.10702	-2.79804
251462_at	0.375965	3.46904	3.02676	0.00781735	0.10716	-2.79985
257060_at	-0.275431	7.5381	-3.02569	0.007835	0.107337	-2.80199
260648_at	-0.775834	6.50405	-3.02463	0.00785252	0.107513	-2.80411
245474_at	0.250896	7.46801	3.02406	0.00786197	0.107577	-2.80525
249004_at	-0.614013	2.73284	-3.02257	0.00788671	0.107851	-2.80823
263948_at	-1.65864	5.68598	-3.02056	0.00792033	0.108186	-2.81226
248911_at	0.494068	4.37862	3.02026	0.00792524	0.108186	-2.81285
261084_at	0.451615	5.56412	3.0199	0.00793131	0.108186	-2.81358
258588_s_at	-0.271624	11.9831	-3.01976	0.00793373	0.108186	-2.81387
258693_at	0.294202	8.58409	3.01969	0.00793489	0.108186	-2.814
249726_at	0.887981	2.82771	3.01893	0.00794757	0.108294	-2.81552
247642_at	-0.350864	6.49737	-3.01815	0.00796061	0.108407	-2.81707
252956_at	0.285647	9.08284	3.01659	0.00798694	0.108615	-2.8202
251678_at	-0.374733	6.40596	-3.01647	0.00798894	0.108615	-2.82044
262426_s_at	-0.280722	8.39863	-3.0164	0.00799015	0.108615	-2.82058
254141_at	0.34979	9.53745	3.01591	0.00799831	0.108651	-2.82155
262088_at	0.293957	6.39622	3.01567	0.00800237	0.108651	-2.82203
254285_at	0.257278	2.66567	3.01379	0.00803425	0.109019	-2.8258
248394_at	-0.393573	6.36674	-3.01135	0.00807565	0.109516	-2.83067
259585_at	0.477382	5.83315	3.01029	0.00809382	0.109697	-2.8328
252076_at	-0.561937	7.77396	-3.00876	0.00811992	0.109985	-2.83585
260779_at	-0.327092	5.46448	-3.0083	0.00812775	0.110026	-2.83677
250435_at	-0.723615	7.60073	-3.00783	0.00813589	0.110067	-2.83772
253715_at	-0.302385	11.1182	-3.00756	0.00814045	0.110067	-2.83825
251492_at	-0.276777	8.76499	-3.00681	0.00815339	0.110177	-2.83975
257891_at	-0.341487	7.43635	-3.00648	0.008159	0.110188	-2.8404
249890_at	-0.835151	5.50572	-3.00448	0.00819349	0.110552	-2.8444
267496_at	-0.565349	7.3825	-3.0043	0.00819673	0.110552	-2.84478
264250_at	0.390974	9.73867	3.00395	0.00820278	0.110552	-2.84547
261650_at	-0.372874	8.92332	-3.0038	0.00820537	0.110552	-2.84577
256221_at	0.602461	8.74118	3.00345	0.00821132	0.110567	-2.84646
258890_at	0.450441	6.51913	3.00315	0.00821665	0.110573	-2.84708
253448_at	-0.294843	7.25703	-3.00286	0.00822156	0.110574	-2.84764
264020_at	-0.271176	10.3407	-3.00222	0.00823264	0.110614	-2.84892
267624_at	-0.396252	7.33598	-3.00213	0.00823423	0.110614	-2.8491
249234_at	0.902641	6.40472	2.99991	0.00827296	0.111069	-2.85355
245066_at	-0.262093	7.45759	-2.99885	0.00829148	0.111198	-2.85566
263261_at	-0.271149	7.42266	-2.9988	0.00829235	0.111198	-2.85576
258549_at	-0.317969	6.94511	-2.99792	0.00830773	0.111339	-2.85752
248147_at	-0.265139	9.11797	-2.99708	0.00832242	0.111408	-2.85919
266226_at	-0.4134	6.79691	-2.99707	0.00832265	0.111408	-2.85922
255501_at	-0.391528	6.93348	-2.99658	0.00833124	0.111458	-2.8602
252927_at	0.337478	11.4241	2.9954	0.00835187	0.111538	-2.86254
264372_at	0.354321	10.7664	2.99524	0.00835478	0.111538	-2.86287
264355_at	-0.392852	9.10041	-2.99523	0.0083549	0.111538	-2.86288
258689_at	0.319247	7.16417	2.99512	0.00835676	0.111538	-2.86309
250749_at	-0.229713	9.6198	-2.99397	0.00837715	0.111744	-2.8654
245976_at	-1.03203	4.25574	-2.99338	0.00838748	0.111817	-2.86657
260128_at	-0.267978	7.75617	-2.99304	0.00839353	0.111832	-2.86725
263960_at	-0.372953	6.53138	-2.9926	0.00840139	0.111871	-2.86814
258153_at	-0.248277	7.78254	-2.99086	0.00843223	0.112216	-2.87161
250916_at	-0.364012	9.52015	-2.98937	0.00845881	0.112505	-2.87459
264203_at	-0.323871	11.4799	-2.98647	0.00851053	0.113112	-2.88036
245799_at	0.27889	2.67371	2.98621	0.0085152	0.113112	-2.88088
259290_at	-0.375444	6.0617	-2.98559	0.00852627	0.113112	-2.88211
257017_at	0.603253	4.03424	2.98559	0.00852631	0.113112	-2.88211
248134_at	-0.60682	7.14682	-2.98543	0.00852929	0.113112	-2.88244
247734_at	0.430804	6.74764	2.98462	0.00854387	0.113199	-2.88406
254764_at	0.55618	7.56858	2.98441	0.00854766	0.113199	-2.88448
264661_at	0.568957	3.9669	2.98422	0.00855108	0.113199	-2.88486
256750_at	0.400317	5.56575	2.98373	0.00855978	0.113199	-2.88582
246597_at	-0.621685	5.30761	-2.98368	0.00856066	0.113199	-2.88592
245854_at	-0.417849	7.99061	-2.98219	0.00858758	0.113489	-2.88889
257879_at	-0.251615	8.40483	-2.98034	0.00862121	0.113868	-2.89259
263016_at	-0.490363	7.01598	-2.97933	0.0086395	0.114043	-2.8946
246984_at	-0.495295	3.2805	-2.97875	0.00865016	0.11407	-2.89576
265805_s_at	-0.227374	12.1969	-2.97867	0.00865151	0.11407	-2.89591
261517_at	-0.323252	8.66372	-2.97798	0.00866418	0.114171	-2.8973
247077_at	0.313024	8.22221	2.97762	0.00867074	0.114175	-2.89801
265057_at	0.41163	6.69048	2.97715	0.00867935	0.114175	-2.89895
258020_at	0.288418	8.4148	2.97686	0.00868449	0.114175	-2.89951
259928_at	-0.356247	5.66271	-2.97666	0.00868818	0.114175	-2.89992
249933_at	-0.288089	6.59209	-2.97659	0.0086895	0.114175	-2.90006
261676_at	-0.32961	7.26953	-2.97566	0.00870654	0.114316	-2.90191
263104_at	-0.383593	4.93888	-2.97546	0.0087103	0.114316	-2.90232
254386_at	0.215347	12.6098	2.97497	0.00871929	0.114369	-2.9033
261578_at	-0.248737	11.5734	-2.97459	0.0087262	0.114393	-2.90405
251865_at	0.316276	5.24201	2.97424	0.0087327	0.114413	-2.90475
260718_at	-0.39471	6.80726	-2.97373	0.00874202	0.114442	-2.90576
255294_at	0.511955	4.74702	2.97357	0.00874492	0.114442	-2.90608
257774_at	-0.558848	6.96833	-2.97221	0.00877006	0.114705	-2.90879
261920_at	-0.342892	11.536	-2.97061	0.00879964	0.115026	-2.91198
259409_at	-0.292161	3.03906	-2.96984	0.0088138	0.115145	-2.9135
258972_at	0.438817	7.27893	2.96804	0.00884727	0.115516	-2.91709
266501_at	-0.298122	6.61449	-2.96762	0.0088552	0.115553	-2.91793
265200_s_at	0.586015	5.10254	2.96668	0.00887265	0.115604	-2.9198
262402_at	-0.321554	8.63093	-2.96641	0.00887776	0.115604	-2.92034
262727_at	0.571282	9.72234	2.96639	0.0088781	0.115604	-2.92038
259120_at	0.713616	4.69563	2.96612	0.00888307	0.115604	-2.92091
250679_at	-0.350517	6.50381	-2.96605	0.00888444	0.115604	-2.92105
246371_at	0.523927	7.14583	2.96499	0.00890439	0.115761	-2.92317
245144_at	-0.283242	8.06803	-2.96486	0.00890666	0.115761	-2.92342
249901_at	-0.35145	9.51841	-2.96415	0.00892006	0.115869	-2.92484
251226_at	-0.407619	5.64409	-2.96353	0.00893163	0.11595	-2.92606
247964_at	0.356964	8.06197	2.96328	0.00893645	0.11595	-2.92657
260993_at	-0.325714	8.07578	-2.96214	0.00895787	0.116162	-2.92884
259224_at	-0.309194	7.84088	-2.96127	0.00897433	0.116309	-2.93058
261839_at	-0.296964	7.01202	-2.96001	0.00899819	0.116552	-2.93309
254018_at	0.294448	5.77366	2.9597	0.00900389	0.11656	-2.93369
264999_at	0.300983	7.3829	2.95943	0.00900909	0.116561	-2.93423
263334_at	-0.354839	8.09324	-2.95874	0.00902209	0.116608	-2.93559
251789_at	0.399965	8.30481	2.9587	0.00902291	0.116608	-2.93568
261524_at	-0.326706	7.55136	-2.95813	0.00903384	0.116683	-2.93683
263667_at	-0.266348	11.5569	-2.95768	0.00904235	0.116727	-2.93772
245639_at	-0.302639	9.71574	-2.95682	0.00905872	0.116872	-2.93943
247579_at	-0.353285	2.68542	-2.95645	0.00906568	0.11688	-2.94015
266752_at	0.352926	7.28375	2.95625	0.00906963	0.11688	-2.94057
265154_at	-0.354788	5.67169	-2.95578	0.00907857	0.11693	-2.9415
259534_at	-0.732002	5.23346	-2.95545	0.00908479	0.116944	-2.94214
256575_at	-0.333565	7.95342	-2.9546	0.009101	0.117086	-2.94383
259437_at	0.350855	7.84935	2.95419	0.00910901	0.117123	-2.94466
260393_at	-0.289874	9.01919	-2.95354	0.0091214	0.117216	-2.94595
256667_at	0.336886	2.68479	2.95291	0.00913355	0.117306	-2.94721
254010_at	-0.3821	7.39982	-2.95195	0.00915194	0.117477	-2.94911
259270_at	-0.256922	10.9164	-2.95154	0.00915979	0.117511	-2.94992
259052_at	-0.325371	7.00151	-2.95024	0.00918496	0.117685	-2.95251
256663_at	-0.214975	8.44802	-2.95021	0.00918542	0.117685	-2.95256
254751_at	0.501253	3.50784	2.95004	0.00918881	0.117685	-2.95291
255455_at	-0.383017	9.45879	-2.94963	0.00919672	0.11772	-2.95372
245713_at	-0.288251	3.07597	-2.94917	0.00920557	0.117767	-2.95463
245906_at	0.751392	8.08307	2.94785	0.00923126	0.118001	-2.95727
265900_at	0.340946	7.09591	2.9477	0.00923418	0.118001	-2.95756
251265_at	-0.272447	6.93523	-2.94616	0.00926399	0.118268	-2.96061
258858_at	-0.277861	11.351	-2.94609	0.00926548	0.118268	-2.96076
256235_at	0.275962	10.5274	2.94539	0.00927898	0.11834	-2.96214
258706_at	-0.258497	8.44441	-2.94527	0.00928145	0.11834	-2.96239
255726_at	0.433235	6.88652	2.94466	0.0092932	0.118423	-2.96359
244965_at	0.560113	2.91293	2.9439	0.00930816	0.118548	-2.96511
247013_at	1.17852	7.94054	2.9419	0.00934735	0.11898	-2.96908
251837_s_at	-0.260038	8.33536	-2.9415	0.00935517	0.119014	-2.96987
251476_at	-0.438664	6.60567	-2.94122	0.00936066	0.119017	-2.97042
250377_at	-0.295005	9.71875	-2.93969	0.00939078	0.119334	-2.97346
247426_at	-0.4132	7.3327	-2.93925	0.00939946	0.119377	-2.97433
267103_at	-0.491375	7.00413	-2.93882	0.00940813	0.119421	-2.9752
267566_at	-0.434114	2.46703	-2.9377	0.00943028	0.119636	-2.97742
259221_s_at	1.13975	3.96925	2.93729	0.00943832	0.119671	-2.97823
252094_at	-0.282346	9.63223	-2.93614	0.00946113	0.119894	-2.98051
254705_at	0.475689	9.16305	2.93546	0.00947475	0.119999	-2.98187
264889_at	0.477719	4.5806	2.93476	0.00948864	0.120073	-2.98325
250812_at	0.284773	6.26019	2.93464	0.00949106	0.120073	-2.98349
250517_at	0.338617	7.99798	2.93419	0.00950012	0.120097	-2.9844
249795_at	-0.306705	10.6531	-2.93401	0.00950354	0.120097	-2.98474
247641_at	0.391356	8.36841	2.93375	0.00950876	0.120097	-2.98525
261362_s_at	-0.369825	11.3475	-2.93267	0.00953045	0.120304	-2.98741
266310_at	-0.228239	8.01123	-2.93177	0.00954835	0.120406	-2.98918
260568_at	-1.74208	9.52859	-2.93174	0.00954905	0.120406	-2.98925
256601_s_at	0.6108	5.39348	2.93086	0.00956661	0.120548	-2.99098
255586_at	-0.340615	8.59683	-2.93065	0.00957092	0.120548	-2.99141
262794_at	-0.239948	7.07154	-2.93031	0.00957776	0.120568	-2.99208
256746_at	0.33961	8.47781	2.9291	0.00960206	0.120807	-2.99448
249600_s_at	0.244022	3.04331	2.92823	0.00961965	0.120962	-2.99621
263612_at	-0.394504	6.81982	-2.9265	0.00965462	0.121334	-2.99963
255958_at	0.804883	3.22096	2.92544	0.00967618	0.121538	-3.00174
254867_at	-0.363728	4.93374	-2.9247	0.00969119	0.121595	-3.0032
252991_at	0.696104	8.6238	2.92469	0.00969139	0.121595	-3.00322
261421_at	0.276529	6.80379	2.92416	0.00970229	0.121654	-3.00429
248062_at	-0.522346	6.72117	-2.92394	0.00970669	0.121654	-3.00471
253188_at	0.378201	7.39421	2.92281	0.00972981	0.121813	-3.00696
257262_at	-1.17248	5.58544	-2.92279	0.00973012	0.121813	-3.00699
247293_at	-0.773622	5.8309	-2.92157	0.00975517	0.122039	-3.00942
263435_at	-0.329898	7.75105	-2.92133	0.00975998	0.122039	-3.00988
256253_at	-0.292083	8.35598	-2.92113	0.0097642	0.122039	-3.01029
263100_at	0.362078	6.31067	2.92084	0.00977008	0.122046	-3.01086
263153_s_at	-0.591571	8.30089	-2.91908	0.00980619	0.12243	-3.01434
261795_at	-0.293506	8.00813	-2.91873	0.00981345	0.122453	-3.01504
247739_at	-0.425277	5.92765	-2.91832	0.00982203	0.122493	-3.01587
247072_at	0.433532	8.14789	2.91766	0.00983561	0.12259	-3.01717
254663_at	0.346036	3.47494	2.91719	0.00984532	0.12259	-3.0181
247594_at	-0.515211	6.91415	-2.91716	0.00984591	0.12259	-3.01816
250460_at	0.275273	7.75386	2.91439	0.0099033	0.123238	-3.02365
249325_at	0.459173	8.61214	2.91315	0.00992908	0.123491	-3.0261
258046_at	-0.433099	7.32656	-2.91195	0.00995408	0.123639	-3.02847
246791_at	0.328158	8.28133	2.91184	0.00995631	0.123639	-3.02868
262117_at	-0.239172	12.0044	-2.91166	0.0099601	0.123639	-3.02904
252596_at	-0.708174	4.95478	-2.91116	0.00997062	0.123639	-3.03004
263039_at	-0.36096	6.19812	-2.91114	0.00997098	0.123639	-3.03007
265478_at	1.05509	9.98013	2.91102	0.0099735	0.123639	-3.03031
258089_at	-0.413204	7.34853	-2.90905	0.0100147	0.124083	-3.03421
246309_at	-0.328672	6.58688	-2.90851	0.0100262	0.124152	-3.03529
259072_at	0.430077	7.89668	2.90826	0.0100314	0.124152	-3.03577
251194_at	-0.256741	5.47166	-2.90754	0.0100467	0.124152	-3.03721
266244_at	0.443524	4.81872	2.90744	0.0100487	0.124152	-3.0374
258505_at	-0.445587	7.04547	-2.90721	0.0100536	0.124152	-3.03786
257266_at	-0.268469	7.94213	-2.90708	0.0100564	0.124152	-3.03813
246784_at	-0.341991	7.84727	-2.90698	0.0100585	0.124152	-3.03832
254914_at	-0.54344	6.92403	-2.90623	0.0100743	0.124274	-3.0398
257050_at	-0.273981	8.16415	-2.90599	0.0100792	0.124274	-3.04026
265854_at	-0.391353	2.56294	-2.90537	0.0100925	0.12437	-3.0415
258652_at	0.552776	4.46085	2.90477	0.0101051	0.124405	-3.04268
258676_at	0.358217	7.18429	2.90452	0.0101104	0.124405	-3.04318
252305_at	-0.390434	5.40498	-2.90437	0.0101136	0.124405	-3.04347
258820_at	-0.284967	7.85407	-2.90421	0.0101171	0.124405	-3.0438
252997_at	1.05987	5.55083	2.90321	0.0101383	0.124598	-3.04577
256672_at	0.578767	3.85276	2.90069	0.010192	0.125105	-3.05076
262985_s_at	-0.275444	12.2822	-2.90032	0.0101999	0.125105	-3.05149
264466_at	-0.294198	7.15588	-2.9003	0.0102003	0.125105	-3.05153
265442_at	-0.295865	6.91145	-2.90025	0.0102014	0.125105	-3.05163
258995_at	-0.267458	9.2088	-2.89968	0.0102136	0.125158	-3.05276
258124_at	0.264238	7.85747	2.89953	0.0102167	0.125158	-3.05305
263548_at	0.467195	11.5099	2.89907	0.0102266	0.125211	-3.05396
265798_at	-0.329411	8.16042	-2.89854	0.010238	0.125262	-3.055
259423_at	0.272422	6.95944	2.89817	0.010246	0.125262	-3.05574
261330_at	-0.341936	6.4463	-2.89811	0.0102472	0.125262	-3.05586
263499_at	0.696241	8.02517	2.8966	0.0102797	0.125535	-3.05884
265790_at	0.277828	8.06301	2.89656	0.0102805	0.125535	-3.05892
260827_at	0.253023	5.56254	2.89556	0.0103022	0.125732	-3.0609
262942_at	-0.703291	5.8476	-2.89476	0.0103194	0.125875	-3.06248
265695_at	-0.39964	7.55013	-2.8921	0.0103771	0.126511	-3.06773
263882_at	-0.305316	8.23972	-2.89181	0.0103835	0.126522	-3.06832
246451_at	-0.237599	9.11755	-2.88875	0.0104502	0.127249	-3.07436
247454_at	-0.33626	7.57146	-2.88856	0.0104544	0.127249	-3.07473
247904_at	0.29804	4.93654	2.88829	0.0104603	0.127252	-3.07526
263037_at	-0.285335	6.43299	-2.88768	0.0104738	0.127349	-3.07648
252940_at	-0.495951	6.63429	-2.88712	0.010486	0.127429	-3.07758
262054_s_at	-0.363483	8.92686	-2.88594	0.010512	0.127678	-3.07992
262496_at	0.329855	6.61838	2.88524	0.0105274	0.127795	-3.08129
262869_s_at	-0.229102	5.70889	-2.88499	0.0105329	0.127795	-3.08178
266699_at	-0.269937	11.9771	-2.88467	0.01054	0.127804	-3.08242
256377_at	0.320284	3.42597	2.88445	0.0105448	0.127804	-3.08285
265719_at	0.395899	5.08849	2.88348	0.0105664	0.127947	-3.08478
260056_at	0.301185	7.46114	2.88341	0.0105678	0.127947	-3.0849
248331_at	-0.284142	11.2147	-2.88202	0.0105986	0.12822	-3.08765
247389_at	-0.260604	7.2219	-2.88189	0.0106016	0.12822	-3.08791
264637_at	0.351465	6.05285	2.88063	0.0106295	0.128405	-3.09039
258720_at	0.480318	3.54291	2.8806	0.0106302	0.128405	-3.09045
262733_s_at	0.258188	6.9129	2.88044	0.0106338	0.128405	-3.09077
265130_at	-0.292319	8.33778	-2.87955	0.0106535	0.128575	-3.09252
259238_at	-0.269344	9.84477	-2.87702	0.0107103	0.129191	-3.09752
249051_at	-0.590439	4.3195	-2.87664	0.0107186	0.129224	-3.09826
245326_at	0.310092	6.4075	2.87579	0.0107379	0.129388	-3.09995
254162_at	-0.343864	8.30708	-2.87398	0.0107785	0.129809	-3.10351
267229_s_at	-0.419024	4.46333	-2.87362	0.0107866	0.129838	-3.10422
251673_at	-0.610934	5.48232	-2.87331	0.0107937	0.129848	-3.10484
258164_at	-0.303789	6.94728	-2.87301	0.0108005	0.129848	-3.10543
266412_at	-0.407103	4.79861	-2.87283	0.0108046	0.129848	-3.10578
267463_at	-0.352873	7.89424	-2.8712	0.0108413	0.130222	-3.10899
253872_at	0.598869	7.77188	2.87067	0.0108534	0.130298	-3.11003
264828_at	-0.282582	6.75979	-2.87011	0.0108663	0.130324	-3.11115
251221_at	0.701546	7.31517	2.86993	0.0108703	0.130324	-3.1115
253281_at	0.535042	5.46827	2.86982	0.0108727	0.130324	-3.11171
266279_at	0.601353	5.7961	2.86956	0.0108787	0.130327	-3.11223
262343_at	-0.281247	9.50734	-2.86703	0.0109364	0.130949	-3.11721
248792_at	-0.324719	9.49535	-2.86605	0.0109589	0.13115	-3.11914
247721_at	-0.245748	8.42987	-2.86564	0.0109684	0.131195	-3.11996
263662_at	0.256163	10.0433	2.86527	0.0109769	0.131195	-3.12069
250064_at	-0.280224	5.46095	-2.86493	0.0109845	0.131195	-3.12134
262600_at	0.266694	7.8885	2.86488	0.0109857	0.131195	-3.12144
251534_at	-0.288085	8.19938	-2.86442	0.0109964	0.131255	-3.12236
253706_at	-0.271663	8.13156	-2.86376	0.0110116	0.131315	-3.12366
263255_at	-0.294712	6.75398	-2.86364	0.0110143	0.131315	-3.1239
253873_at	-0.270674	6.54732	-2.86345	0.0110187	0.131315	-3.12427
261620_s_at	-0.236331	10.9537	-2.86258	0.0110388	0.131449	-3.12599
266189_at	-0.308226	7.84808	-2.86246	0.0110415	0.131449	-3.12622
250769_at	-0.34262	6.27183	-2.86201	0.0110519	0.131504	-3.1271
257435_at	-0.333558	7.56381	-2.86118	0.0110712	0.131617	-3.12875
245320_at	-0.229294	7.7528	-2.8611	0.0110729	0.131617	-3.12889
266239_at	-0.33276	8.61597	-2.859	0.0111218	0.13213	-3.13304
264849_at	-0.284639	9.46357	-2.85831	0.0111378	0.132251	-3.1344
258196_at	0.33783	6.68011	2.85756	0.0111553	0.132326	-3.13587
267503_at	0.474565	5.17756	2.85754	0.0111558	0.132326	-3.13591
257817_at	-0.337535	7.9577	-2.85667	0.0111759	0.132468	-3.13761
260986_at	0.312341	9.58889	2.85653	0.0111794	0.132468	-3.1379
261831_at	-0.232086	9.77859	-2.85615	0.0111882	0.132504	-3.13865
247979_at	0.518703	6.67462	2.8556	0.0112012	0.13254	-3.13973
251304_at	0.351126	7.31813	2.85552	0.0112028	0.13254	-3.13987
258562_at	0.42792	5.02032	2.85435	0.0112305	0.132798	-3.14219
249402_at	0.340394	2.47819	2.85344	0.0112518	0.132847	-3.14398
247448_at	-0.486403	5.90635	-2.85343	0.0112519	0.132847	-3.14399
261901_at	0.572928	10.4611	2.8533	0.0112551	0.132847	-3.14426
246498_at	-0.411328	5.2555	-2.85309	0.0112599	0.132847	-3.14466
264002_at	-0.504135	7.11704	-2.85293	0.0112637	0.132847	-3.14498
260051_at	-0.295737	7.70139	-2.85226	0.0112795	0.132964	-3.1463
263206_at	-0.277668	10.0179	-2.85178	0.0112908	0.133006	-3.14724
261377_at	-0.379429	7.37288	-2.85162	0.0112947	0.133006	-3.14757
253533_at	0.39834	7.30169	2.84963	0.0113417	0.133491	-3.15147
258871_at	-0.364056	6.29886	-2.84926	0.0113506	0.133526	-3.15221
264895_at	-0.526428	5.5985	-2.84857	0.0113668	0.133648	-3.15355
246748_at	0.366472	6.33813	2.84768	0.0113881	0.13383	-3.15532
263707_at	-0.357216	5.91112	-2.84673	0.0114107	0.134025	-3.15718
254058_at	-0.231952	8.84993	-2.84551	0.0114398	0.134299	-3.15958
251802_at	-0.240827	8.40053	-2.84459	0.0114617	0.134443	-3.16137
245127_at	0.303448	7.16676	2.84428	0.0114692	0.134443	-3.16199
264059_at	-0.515076	5.59172	-2.84425	0.0114698	0.134443	-3.16204
256785_at	0.26039	9.50828	2.84276	0.0115058	0.134796	-3.16499
260012_at	0.335299	9.16399	2.84209	0.0115217	0.134861	-3.16629
252969_at	0.300409	6.73117	2.84203	0.0115232	0.134861	-3.16641
254076_at	-0.435895	7.71816	-2.84091	0.0115502	0.135108	-3.16861
248108_at	-0.261932	8.12209	-2.84043	0.0115617	0.135173	-3.16955
[truncated: 20,859 more rows]

## Sheet: Shoot(Recovery)
Shoot Recovery: Comparison between shoot Pi starvation-recovery and starvation-treatment.
[truncated: 22,812 more rows]
