# Supplementary material for: The response and recovery of the Arabidopsis thaliana transcriptome to phosphate starvation
Source: BMC Plant Biol. 2012 May 3;12:62. doi: 10.1186/1471-2229-12-62 (PMC3520718; doi:10.1186/1471-2229-12-62)
Supplement: Additional file 4 — Pi marker genes, RT-PCR of Pi-starvation responsive non-coding RNAs IPS, miR399, and miR827 at 10-days Pi-replete and -starved, and 3-days recovery. [file 1471-2229-12-62-S4.xls]

## Sheet: Readme
Guide
This document contains a list of all AGI codes contained on the ATH1 micro-array chip.
AGI codes are seperated into 1 of 9 classes based on their expression pattern. These classes are represented by 3 letter codes. See below for description.
Click on SHOOT or ROOT tabs to access locus lists for either tissue.
BAR - Basal responsive locus
CPR - Continuous Positive Responsive locus
IPR - Initial Positive Responsive locus
LPR - Latent Positive Responsive locus
PPR - Persistant Positive Responsive locus
CNR - Continuous Negative Responsive locus
INR - Initial Negative Responsive locus
LNR - Latent Negative Responsive locus
PNR - Persistant Negative Responsive locus

## Sheet: SHOOT
SHOOT
BAR	CPR	IPR	LPR	PPR	CNR	INR	LNR	PNR
ATMG00480		AT3G17790	AT1G65510	AT1G78670		AT5G53050	AT5G01600	AT3G11340
AT2G07707		AT4G16540	AT5G25140	AT1G31480			AT3G10490	AT1G01190
AT5G44670		AT2G03020	AT1G22990	AT3G50970			AT3G10480
AT5G57785		AT3G20660	AT4G25000	AT2G28900			AT5G20280
AT1G54610		AT2G27190	AT3G57930	AT1G64360			AT1G29050
AT4G03210		AT5G20790	AT5G06110	AT3G04350			AT3G03310
AT5G09760		AT1G31120	AT2G40670	AT3G56040			AT5G09220
AT3G22170		AT4G33770	AT3G26320	AT3G08510			AT3G55500
AT5G47400		AT1G03020	AT1G43800	AT4G18700			AT3G03790
AT2G02100		AT2G41730	AT5G06720	AT3G29670			AT1G10060
AT2G43190		AT1G17710	AT4G25210	AT4G30290			AT5G01880
no_match		AT3G03150	AT2G01530	AT5G39720			AT1G67870
AT2G02730		AT4G04955	AT5G61370	AT1G07050			AT3G27150
AT1G04100		AT5G40690	AT2G14460	AT4G38290			AT3G05990
AT5G47110		AT3G44510	AT5G44420	AT2G40710			AT1G33811
AT1G23780		AT3G16360	AT2G26020	AT4G37680			AT3G63260
AT5G16390		AT1G72070	AT3G02480	AT2G42530			AT3G23430
AT3G21950		AT2G26660	AT5G52910	AT4G28260			AT5G57830
AT1G53920		AT5G60270	AT3G24982	AT4G19390			AT5G05760
AT4G30900		AT4G24890	AT3G55970	AT1G47960			AT3G03250
AT5G23180		AT5G19430	AT2G39420				AT3G13310
AT3G27580		AT4G04040	AT2G21580				AT1G53870
AT3G02820		AT3G08720	AT2G29350				AT1G53890
AT3G19130		AT5G02200					AT2G22080
AT3G50740		AT5G09470					AT1G30840
AT3G16060		AT4G35750					AT1G16730
AT2G47450		AT5G51050					AT1G70270
AT3G18800		AT4G12390					AT3G44970
AT5G52380		AT4G37680					AT5G43150
AT1G48280		AT4G38320					AT5G18430
AT5G22910		AT3G04530					AT1G08650
AT3G19480		AT5G20410					AT1G21060
AT5G17300		AT4G17790					AT1G80940
AT2G20390		AT3G26510					AT4G00500
AT3G08000		AT3G52190					AT1G70985
AT1G20300		AT4G31240					no_match
AT1G56590		AT1G08310					AT5G45350
AT3G51950		AT1G68670					AT1G53310
AT4G29080		AT2G36390					AT3G28007
AT5G07460		AT2G04460					AT3G54610
AT1G54460		AT1G30500					AT2G42270
AT2G40010		AT4G03960					AT3G52720
AT1G02940		AT1G02310					AT1G24575
AT2G43560		AT2G30540					AT2G37890
AT4G00320		AT2G45130					AT4G02640
AT5G41830		AT2G39770					AT1G74210
AT2G33990		AT4G23000					AT4G16870
AT3G53840		AT1G67600					AT3G20570
AT5G40380		AT3G44510					AT2G33770
AT5G18090		AT1G71130					AT5G61290
AT4G15980		AT3G03260					AT1G63310
AT1G14140		AT3G02040					ATCG00430
AT3G42850		AT4G33030					AT1G69580
AT5G07530		AT3G05630					AT1G08230
AT5G58784		AT1G19200					AT3G02980
AT4G09720		AT2G43535					AT4G09950
AT1G27870		AT3G43110					AT5G56630
AT2G16100		AT5G20150					AT3G59300
AT2G44240		AT5G01220					AT4G32690
no_match		AT4G21470					AT3G47420
AT1G08460		AT1G23140					AT3G09560
AT5G09740		AT2G46880					AT1G13750
AT5G47440		AT1G73010					AT1G04250
AT1G74920		AT3G54700					AT4G34310
no_match		AT2G38940					AT2G14680
AT1G19380		AT2G11810					AT2G39980
AT4G36980		AT3G53620					AT1G73330
AT2G20350		AT3G15270					AT1G48370
AT2G30400		AT1G70900					AT3G10420
AT3G17190		AT5G41080					AT5G59170
AT2G35720		AT1G17830					AT3G11670
AT2G41810		AT1G68740
no_match
AT4G03640
AT5G17430
AT1G71770
AT1G74710
AT1G04380
AT3G05520
AT4G21870
AT2G23690
AT5G04860
AT2G10560
AT5G52320
AT2G17160
AT1G70110
AT3G28860
AT1G76160
AT1G30220
AT5G20580
AT4G27030
AT2G41760
AT5G12170
AT4G12640
AT3G45190
AT2G01210
AT5G14300
AT5G35660
AT4G21860
AT3G60880
AT2G25210
AT1G70180
AT5G16830
AT5G59540
AT1G26660
AT1G65290
AT2G13540
AT3G30150
no_match
AT3G53960
AT1G13260
AT5G61240
AT2G17980
AT2G16040
AT3G53310
AT4G33220
AT5G18610
ATCG00680
AT1G09800
AT2G38970
AT5G17700
AT5G66220
AT1G05900
AT3G12910
AT3G57480
AT2G13500
AT2G33230
AT1G16220
AT5G29000
AT1G69100
AT4G39230
AT2G29630
AT1G49320
AT1G74470
AT1G53830
AT4G09146
AT1G56675
AT4G36940
AT2G20300
AT4G35350
AT1G75850
AT5G48850
AT2G04675
AT5G10520
AT3G57420
AT3G45940
AT5G40740
AT1G73670
AT4G05020
AT5G02310
AT5G08120
AT5G44330
AT3G11100
AT2G14620
AT1G35660
AT2G19400
no_match
AT1G06970
AT4G14790
AT3G62680
AT5G11920
AT4G12530
AT4G25950
AT3G12040
AT1G31510
AT5G19720
AT1G53720
AT1G06000
AT1G35612
AT5G46160
AT1G35970
AT2G46640
AT5G63590
AT1G65010
AT2G41020
AT5G59100
AT2G31910
AT3G60500
AT3G12990
AT3G42290
ATCG00720
no_match
AT1G56330
AT5G17780
AT2G31170
AT4G21800
AT5G44210
AT1G64970
AT5G43080
AT5G59060
AT4G19140
AT2G31940
AT1G59900
no_match
AT1G63340
AT1G62580
AT1G56190
AT2G26890
AT2G03870
no_match
AT3G45880
AT5G41170
AT5G64030
AT3G12650
AT2G31800
AT5G45630
AT1G49970
AT5G52880
AT4G18390
AT3G49070
no_match
AT2G21800
AT1G15840
AT2G26940
AT2G39830
AT5G08670
AT5G08690
AT5G63970
AT1G49975
AT4G03860
AT5G50800
AT5G16530
AT4G10390
AT2G26850
AT1G66510
AT2G23310
AT2G37240
AT4G17220
AT3G42600
AT2G47680
no_match
AT5G38550
AT5G38540
AT2G17530
AT1G35780
AT5G52050
AT3G22480
AT1G62940
AT5G14580
AT1G59780
AT5G49290
AT2G04080
AT2G04066
AT1G56690
ATMG00510
AT2G39480
AT3G45120
AT3G56480
AT2G05030
AT5G52130
AT2G06410
no_match
AT5G59580
AT5G24210
AT3G03440
AT2G43360
AT1G22270
AT3G54360
AT5G22680
AT3G10970
AT3G45460
AT1G76640
AT1G12790
AT3G20990
AT1G60320
AT4G04470
AT2G18010
AT1G65295
AT2G06980
AT3G11170
AT5G05580
AT3G03380
AT1G15280
AT2G43540
AT3G01880
AT4G32320
no_match
AT5G22730
AT3G11060
AT1G48940
AT1G72650
AT5G10690
AT3G21090
AT5G48350
AT4G37130
AT3G54630
AT2G43000
AT1G77780
AT2G29100
AT4G32840
AT3G01190
AT5G55760
AT1G71780
AT2G32360
AT4G23400
AT1G65130
AT1G32370
AT5G10700
AT3G01660
AT3G06400
AT4G31270
AT4G37250
AT2G14730
AT5G39350
AT1G77540
AT5G53590
AT5G53588
AT2G42350
no_match
AT4G25310
AT4G25300
AT5G23490
AT5G23510
AT2G40270
AT2G33810
AT1G71840
AT5G38510
ATMG00580
AT3G29110
AT1G62010
AT5G08260
AT2G17130
AT1G32210
AT1G53100
AT4G30350
AT5G08340
AT3G52730
AT5G16790
AT3G01100
no_match
AT5G51400
AT2G29150
AT2G19150
AT4G24160
AT1G15470
AT5G27490
AT3G13980
AT5G16505
AT1G13540
AT5G67350
AT3G26980
AT4G30200
AT3G57060
no_match
AT1G71860
AT3G52950
AT5G16760
AT5G26760
AT3G26860
AT2G25000
AT1G33430
AT1G09690
AT1G09590
AT2G23030
AT1G66200
AT3G61900
AT3G07140
AT1G16830
AT3G27010
AT1G78820
AT1G78830
AT5G47320
AT1G64680
AT5G66190
AT3G61730
AT5G36000
AT5G55875
AT2G07010
AT5G17290
AT5G43460
AT5G10940
AT5G42750
AT2G20805
AT3G58660
AT2G23060
AT4G19150
AT5G40370
AT2G40760
AT1G04710
AT5G60400
AT2G43130
AT1G22810
AT5G08330
AT4G08930
AT4G26170
AT3G05590
AT1G27580
AT1G27540
AT4G30950
AT1G26910
AT4G11710
AT1G30390
AT5G25460
AT1G26330
AT1G52200
AT5G65560
AT5G39890
AT3G23290
AT2G38680
AT1G22730
AT4G23350
AT4G23360
AT4G23370
AT4G10500
AT2G31010
AT1G67550
AT1G06050
AT1G05150
AT2G29210
AT5G43790
AT5G25770
AT1G69410
AT3G12480
AT3G20670
AT3G14240
AT5G41070
AT4G14320
AT4G33520
AT5G11280
AT4G25900
AT4G27670
AT4G26510
AT5G67600
AT1G36030
AT3G14900
AT1G69330
AT1G34520
AT1G34490
AT3G62000
AT3G42310
AT4G32880
AT4G26540
AT5G08400
AT3G23730
AT4G17340
AT5G23670
AT1G55820
AT2G35790
AT2G01880
AT2G34910
AT3G47740
AT2G28050
AT3G29792
no_match
AT5G55470
AT1G28090
AT3G61450
AT5G64000
AT1G64140
AT1G64142
AT5G43360
AT4G14220
AT2G47540
AT4G10300
AT1G73590
AT3G29800
AT1G14950
AT5G51280
AT1G31400
AT5G55380
AT1G15820
AT2G04630
AT2G26970
AT1G31070
AT2G47440
AT1G53770
AT3G60040
AT3G60050
AT2G28890
no_match
AT1G73110
AT3G14225
AT2G42110
AT5G40980
no_match
AT5G53560
AT5G06490
AT4G14800
AT5G65440
AT4G11330
AT4G27750
AT2G45500
AT5G56980
AT4G03390
AT3G47670
AT1G73120
AT1G42480
AT2G44680
AT4G40040
AT4G00270
AT5G13150
AT1G62970
AT5G06270
AT1G77080
AT1G80000
AT3G11550
AT3G51990
AT1G49900
AT2G45210
AT1G08100
AT5G07780
AT1G72060
AT5G08420
AT3G16690
AT5G26960
AT4G16210
AT1G80060
AT2G18915
AT5G24160
AT5G05680
AT1G49810
AT1G20480
AT5G07740
AT1G66440
AT3G04750
AT5G59160
AT3G16760
AT4G07990
AT2G22200
AT1G18860
AT1G72800
AT3G21020
AT3G47850
AT3G01210
AT4G02020
AT3G54580
AT5G10230
AT1G17500
AT1G09290
AT3G56840
AT5G58860
AT5G24300
AT2G07693
AT3G13228
AT1G01960
AT5G48330
AT2G19780
AT1G35510
AT4G39680
no_match
AT1G09910
AT3G54560
AT3G18820
AT5G57110
AT3G01220
AT1G23860
AT1G23420
AT1G67480
AT3G16810
AT1G01930
AT4G29620
AT2G19700
AT3G07450
AT1G77870
AT1G23060
AT5G64200
AT1G61170
AT3G55250
AT1G54960
AT5G38350
AT5G17540
AT2G25730
AT5G43750
AT5G58360
AT1G13880
AT3G59830
AT2G06925
AT2G31420
AT4G36660
AT1G33090
AT1G33100
AT5G05920
AT2G19990
AT3G55640
AT1G49520
AT4G01450
AT5G57190
no_match
AT3G12300
AT5G34800
AT5G62000
AT5G01620
AT3G62580
no_match
AT5G35330
AT1G01440
AT2G40660
AT5G47610
AT5G18520
AT3G55760
AT2G02350
AT3G46650
AT5G42650
AT1G73177
AT5G01720
AT5G15340
AT2G20650
AT1G64570
AT2G17972
AT3G13772
AT2G01940
AT2G40730
AT5G12290
AT3G61490
AT2G43235
AT1G22650
AT5G17820
AT5G37770
AT2G04560
AT3G28050
AT2G17270
AT1G27550
AT5G01670
AT2G19630
AT1G67290
AT3G04550
AT3G42780
AT5G46320
AT1G67720
AT5G65880
AT1G74750
AT5G19970
AT3G24030
AT4G10460
AT5G58920
AT3G17420
AT4G03480
AT5G11380
AT2G18760
AT5G64420
AT1G59740
AT3G12860
AT5G59940
AT1G42990
AT3G59910
AT1G77090
AT5G26830
AT4G24340
AT4G24350
AT3G25630
AT3G57950
AT5G47830
AT5G41140
AT1G53140
AT1G59700
AT5G60210
AT3G07660
AT3G50240
AT1G42580
AT4G08680
AT1G78095
AT3G02555
AT3G14100
AT2G40420
AT5G61110
AT2G27330
AT4G20910
AT2G28830
AT3G46830
AT5G64580
AT1G09090
AT3G15800
AT4G32910
no_match
AT5G43890
AT2G47820
AT3G50220
AT4G19570
AT4G24260
AT1G52460
AT1G52440
AT5G61150
AT1G66160
AT2G27370
AT1G29500
AT3G46150
AT5G65230
AT5G63310
AT1G41797
AT5G49680
AT3G27570
AT3G10400
AT3G42820
AT1G13350
AT3G53640
AT5G65930
AT1G18880
AT1G65090
AT1G76760
AT1G43880
AT3G18750
AT2G04860
AT5G44520
AT1G31030
AT2G37650
AT1G02190
AT3G21340
AT5G06480
AT5G47740
AT3G52500
AT5G57770
AT5G03170
AT5G52975
AT3G20040
AT5G15750
AT5G49580
AT2G25250
AT1G66580
no_match
AT3G05490
AT2G04390
AT5G04800
AT2G05220
AT2G38840
AT5G23210
AT5G57720
AT3G30310
AT2G45110
AT1G65681
AT1G06100
AT5G46510
AT5G05930
AT4G24630
AT2G43640
AT1G70310
AT2G41980
AT5G03360
AT3G18080
AT2G16110
AT5G35730
AT3G11660
AT2G29050
AT4G03100
AT3G11780
AT2G17550
AT1G64310
AT5G23570
AT5G60750
AT3G30260
AT5G10840
AT5G28570
AT1G77390
AT3G54100
AT5G03450
AT4G32360
AT1G34670
AT1G43810
AT4G26000
AT2G02360
AT3G59540
no_match
AT3G09670
AT2G47930
AT1G17540
AT5G28470
AT2G04940
AT4G34720
AT2G24500
AT2G42050
AT1G39430
AT2G34320
AT5G24580
AT5G52830
AT5G50330
AT4G26100
AT3G09000
AT5G39940
AT4G20150
AT3G25900
AT5G52950
AT3G51530
AT4G28703
AT5G32450
AT1G51090
AT3G47960
AT5G38400
AT2G37570
AT4G16890
AT3G07410
AT1G23330
AT5G66780
AT5G50210
AT3G56870
AT1G11020
AT2G39930
AT5G25560
AT3G30460
AT3G51460
no_match
AT2G22050
AT4G29170
AT5G64080
AT3G48090
AT5G15010
AT1G69500
AT5G25750
AT2G27200
AT2G28710
AT1G80660
AT2G31860
AT1G25560
AT1G69490
AT4G32730
AT1G33750
AT1G07220
AT3G55750
AT1G41880
AT1G77120
AT1G08040
AT3G17840
AT1G49260
AT2G40630
AT1G78610
AT1G32020
AT2G22630
AT5G38780
AT5G34830
AT4G19350
AT1G12040
AT5G20850
no_match
AT2G05710
AT4G34460
AT2G27440
AT5G24650
AT5G48470
AT3G59790
AT5G43970
AT3G56630
AT4G38050
AT2G29220
AT1G74150
AT5G66300
AT4G19380
AT1G66250
AT4G00350
AT2G26180
AT2G35930
AT1G11850
AT1G64480
AT2G32780
AT1G26800
AT4G07820
AT4G12440
AT1G50730
AT1G78220
AT3G25290
AT2G41310
AT5G13400
AT4G22530
AT5G56710
AT4G29800
AT4G05250
AT3G51880
AT5G44880
AT1G11080
AT5G25520
AT1G18160
AT2G22940
AT2G32765
AT3G04020
AT1G26690
AT1G53570
AT5G41610
AT5G12900
AT5G16450
AT4G29510
AT4G38980
AT5G14610
AT4G05300
AT5G49620
AT3G10525
AT5G54800
AT5G61830
AT2G25510
AT5G37500
AT1G08710
AT1G77000
AT1G76050
AT1G74230
AT3G02540
AT1G68640
AT4G29660
AT2G34500
AT1G15750
AT4G04940
AT1G36040
AT3G43640
AT3G15030
AT1G80750
AT2G30520
AT2G25450
AT5G19510
AT2G37550
AT5G17240
AT2G37040
AT1G08660
AT2G35390
AT3G14120
AT2G22840
AT2G02810
AT2G27390
AT3G59340
AT5G64600
AT5G44060
AT5G43110
AT2G26470
AT1G71230
AT5G45080
AT3G26440
AT5G46740
AT5G37370
AT4G13660
AT3G23240
AT5G16620
AT1G33800
AT3G50050
AT4G25760
AT4G00520
AT2G03060
AT3G47490
AT1G66030
AT1G25550
AT2G23320
AT3G45380
AT1G22060
AT3G15290
AT2G38600
AT3G42690
no_match
AT1G10250
AT1G10450
AT2G45570
AT2G30860
AT5G13290
AT5G42000
AT5G07290
AT4G03360
AT4G02950
AT4G37340
AT3G49340
AT1G26370
AT1G04040
AT1G11545
AT4G24740
AT3G13470
no_match
AT2G38560
AT3G13830
AT1G11810
AT3G09360
AT5G07240
AT1G62740
AT5G05270
AT1G08200
AT2G27860
AT1G74840
AT3G16320
AT5G67220
AT1G33760
AT3G49240
no_match
AT1G36730
AT1G36732
AT4G14700
AT4G12620
AT1G65880
AT5G07910
AT1G54210
AT2G35736
AT1G51080
AT1G78020
AT5G66540
AT3G22110
AT1G34350
AT5G37890
AT1G75220
AT2G01850
AT1G18720
AT3G14610
AT5G23230
AT5G60120
AT2G20620
AT1G65950
AT3G05130
AT3G05760
AT1G76550
AT3G26940
AT3G49710
AT5G53860
AT4G00480
AT5G50470
AT3G53760
AT1G25570
AT2G17370
AT4G03170
AT4G23810
AT5G60070
AT2G26720
AT3G15780
AT3G29260
AT1G48410
AT4G38900
AT5G22530
AT5G61250
AT5G50420
AT3G54120
AT3G10900
AT3G30540
AT4G26070
AT5G04650
AT2G31680
AT3G28560
AT3G57040
AT4G23760
AT3G20060
AT3G25440
AT3G23000
AT1G48360
AT1G13630
AT5G22600
AT5G61230
AT5G61228
AT4G04690
AT4G39530
AT5G64960
AT3G59390
AT3G54060
AT3G12350
AT1G15190
AT3G19930
AT5G15410
AT2G35610
AT4G26650
AT1G30580
AT1G63470
AT2G17380
AT3G59260
AT1G52250
AT5G18360
AT1G15270
AT5G06780
AT5G67210
AT5G61650
AT1G15130
AT1G09575
AT1G12490
AT3G12500
AT3G19400
AT1G11880
AT5G33340
AT2G45010
AT1G25390
AT1G76210
AT1G01820
AT1G23740
AT4G15320
AT5G15770
AT5G67260
AT5G62120
AT1G24030
AT3G29070
AT1G75810
AT2G17280
AT1G12570
AT3G28930
no_match
AT5G34450
AT2G16740
AT1G52630
AT2G34020
AT1G23560
AT4G16155
AT4G15280
AT1G11915
AT4G36870
AT1G06770
ATMG00400
AT5G14250
AT1G20693
AT5G01790
AT1G03590
AT5G47680
AT3G44200
AT3G56360
AT5G45050
AT2G34100
AT5G09480
no_match
AT2G35910
AT3G60650
AT4G36970
AT5G05500
AT3G31930
AT5G64150
AT5G59680
AT5G36150
AT5G14240
AT3G01370
AT5G05140
AT5G65620
AT1G30510
AT3G32060
AT3G59170
AT1G61710
AT3G15370
AT3G60530
AT5G35050
AT4G20830
AT2G36270
AT1G30550
AT4G26590
AT5G61430
no_match
AT3G25690
AT5G18120
AT5G26120
AT2G38480
ATMG01280
AT2G07695
AT5G62070
AT2G15540
AT5G67160
AT5G48720
AT3G25060
AT3G56240
AT1G14670
AT3G24490
AT1G68790
no_match
AT4G36390
AT5G02220
AT5G13570
AT5G18640
AT2G37410
AT3G26030
AT5G62050
AT3G11090
no_match
AT2G15500
AT2G36970
AT1G35230
AT1G71500
AT3G47295
AT5G64740
AT5G06670
AT1G49410
AT4G03680
AT4G17840
AT3G44070
AT5G09440
AT2G21220
AT5G60690
AT1G21220
AT5G36990
AT3G63340
AT3G63320
AT1G76180
AT1G53670
AT1G12240
AT5G20180
AT1G18650
AT1G61610
AT4G17905
AT3G42670
AT1G60160
AT5G09462
AT5G09460
AT5G09463
AT5G09461
AT3G05570
AT1G71370
AT1G71280
AT5G49610
AT5G07270
AT2G24800
AT5G42370
AT2G39240
no_match
no_match
AT3G62090
AT5G48570
AT4G17990
AT4G23590
AT3G49060
AT3G05530
AT1G28130
AT3G07790
AT3G29420
AT2G47180
AT4G29570
AT3G62160
AT1G19700
AT5G45120
AT5G07060
AT5G02120
AT1G11450
AT1G11460
AT3G28810
AT3G28820
AT3G05070
AT3G55310
AT3G55290
AT5G04440
AT1G78550
AT1G64185
AT4G02180
AT2G22240
AT2G04220
AT4G23890
AT1G33980
AT1G56520
AT1G68795
AT5G01650
AT1G35340
AT5G51600
AT3G05110
AT1G26960
AT2G19070
AT5G04000
AT1G64270
AT4G33330
AT2G46290
AT2G46280
AT2G14020
AT4G13760
AT4G35335
AT1G21230
AT2G26730
AT4G10670
AT2G35570
AT1G47520
AT1G28030
AT2G24010
AT2G39410
AT2G15290
no_match
AT2G06010
AT5G43130
AT2G19180
AT3G15740
AT2G37800
AT1G76520
AT4G00400
AT3G30843
AT2G35370
AT1G05960
AT1G08750
AT4G30490
AT1G07000
AT3G09760
AT3G50150
AT1G03920
AT4G39450
AT4G36650
AT4G14290
AT3G49010
AT3G25585
AT5G39320
AT1G42560
AT3G13110
AT1G72131
AT4G20420
AT3G63460
AT4G00110
AT5G59430
AT3G32940
AT1G11930
AT2G21640
AT3G17890
AT1G07120
AT2G43900
AT3G06220
AT1G14120
AT1G21480
AT3G49140
AT1G78630
AT4G31420
AT2G28670
no_match
AT4G09930
AT3G55050
AT1G52190
AT3G12580
AT1G27920
AT4G20100
AT3G25655
AT2G16500
AT1G78110
AT1G63150
AT1G51650
AT4G11870
AT5G04720
AT3G10060
AT4G31290
AT1G27330
AT1G27350
AT4G09990
AT2G28350
AT5G27150
AT4G20060
AT3G59750
AT3G59740
AT5G20090
AT1G60630
AT2G39590
AT4G33410
AT2G06170
AT3G58230
AT2G37560
AT3G07740
AT5G48970
AT5G53890
AT4G20300
AT1G75090
AT3G05600
no_match
AT1G04950
no_match
AT1G71910
AT2G05160
no_match
AT4G20470
AT3G12940
AT4G04590
AT2G37420
AT5G40190
AT2G15480
AT4G25100
no_match
AT2G13020
AT5G11790
AT3G27080
AT5G16310
AT3G55210
AT3G56560
AT5G59740
AT4G10140
AT1G54580
AT1G54630
AT4G04180
AT1G04750
no_match
AT1G46264
AT3G50660
AT3G24640
AT2G16630
AT5G11450
AT2G18740
AT1G73870
AT1G53340
AT1G19900
no_match
AT3G61980
AT2G26260
AT2G28310
AT3G57070
AT3G50630
AT2G20585
AT1G73830
AT1G71980
AT1G47250
AT1G53260
AT5G08630
AT2G15520
AT2G20960
AT3G57880
AT1G79760
AT4G11175
AT5G44750
AT1G17340
AT4G16442
AT2G01550
AT1G54830
AT2G17480
AT5G45140
AT1G58470
AT4G18480
AT3G46900
AT2G03800
AT2G06890
AT4G33020
AT4G09710
no_match
AT1G63380
AT1G62610
AT5G06660
AT2G35270
AT2G41000
AT5G11690
AT4G14210
AT5G37510
AT5G55300
AT5G14380
AT3G09910
AT4G14930
AT4G25280
AT5G40630
AT3G21180
AT2G43600
AT4G32280
AT2G35100
AT3G02580
AT2G25110
AT1G14345
AT4G39130
AT4G16845
AT4G28130
AT2G10490
AT1G30460
AT1G65540
AT5G59900
AT2G17120
AT2G40080
AT3G61870
AT5G11180
AT3G08580
AT4G39590
AT4G28890
AT4G27130
AT3G59480
AT5G59460
AT2G25350
AT1G70170
AT3G29400
AT2G44350
AT4G02550
AT4G01710
AT1G01550
AT3G08680
AT1G69070
AT1G27435
AT5G51550
AT3G46180
AT2G33290
AT3G32220
AT1G09810
AT1G17130
AT4G02460
AT4G01790
AT3G28700
AT3G50560
AT3G59650
AT5G57250
AT2G33080
AT3G14730
AT1G27290
AT5G51620
ATCG00870
ATCG01270
AT4G39740
no_match
AT3G43150
AT3G06570
AT4G35370
AT4G30500
AT2G38010
no_match
no_match
AT3G43660
AT1G66830
AT1G63480
AT5G63040
AT1G18250
AT5G57550
AT5G65685
AT1G35550
no_match
AT1G14790
AT2G07300
AT1G25580
AT2G16210
AT4G27140
AT4G16340
AT5G20460
AT2G34600
AT1G56580
AT2G31230
AT2G19200
AT3G27650
AT3G11700
AT5G59090
AT3G19500
AT5G52620
AT5G62470
AT3G17520
AT1G09700
AT1G32520
AT1G09210
AT3G05920
AT1G56290
AT1G51240
AT1G51250
AT2G28330
AT3G57570
AT1G21065
AT1G28260
AT2G20670
AT1G73805
AT2G20920
AT5G59050
AT5G52690
AT3G25780
no_match
AT1G09250
AT3G05790
AT2G39810
AT2G28450
no_match
AT1G62090
AT5G64010
AT5G06930
AT1G72940
AT3G02970
AT1G21360
AT3G30650
AT1G63540
AT5G14780
AT4G11340
AT5G28500
AT1G60780
AT2G15930
no_match
AT2G10090
AT5G07000
AT2G45300
AT1G48860
AT3G02910
no_match
AT1G30455
AT3G30510
AT4G38340
AT1G80790
no_match
AT3G50770
AT2G46990
AT3G18530
AT3G01450
AT5G06020
AT1G57570
AT1G31710
AT2G29970
AT4G21760
AT3G29075
AT5G07440
AT1G68700
AT1G17360
AT5G19050
AT5G65140
AT1G77200
AT5G63420
AT4G22220
AT1G37000
AT5G22000
AT1G13610
AT4G29950
AT4G01770
AT4G01750
AT5G62330
AT1G03445
AT5G05750
AT5G17330
AT5G14270
AT5G04850
AT2G42000
AT5G60790
AT3G50810
AT2G44480
AT4G36105
AT1G02340
AT2G27580
AT5G14560
AT3G27260
AT2G31970
AT3G11930
AT2G39990
AT3G29310
AT1G79060
AT4G39210
AT3G10960
AT2G20815
AT2G20616
AT3G21040
AT5G08270
AT4G35870
AT2G10630
no_match
AT2G45280
AT2G12150
AT1G45070
AT5G28487
AT1G79030
AT5G46210
AT5G12350
AT1G33440
AT1G48930
AT1G47400
AT5G18200
AT1G08560
no_match
AT5G19940
AT3G20980
AT4G12690
AT3G48780
AT3G48790
AT4G09960
AT1G77770
AT5G53120
AT3G12800
AT5G03210
AT1G78940
AT3G01060
AT1G51540
AT1G17390
AT1G14400
AT5G63390
AT3G19760
AT5G09410
AT1G35720
no_match
AT2G30150
AT1G77450
AT5G40540
AT3G09200
AT1G71695
AT5G50940
AT5G03570
AT3G01170
AT1G50700
AT3G15095
AT4G26310
AT1G78840
AT4G38300
AT4G38650
AT3G45140
AT1G35740
AT4G29070
AT5G37670
AT3G09270
AT1G02410
AT2G01760
AT2G37000
AT3G60370
AT1G13420
AT3G29100
AT2G15040
AT1G77250
AT2G24540
AT5G01800
AT1G71170
AT1G33960
AT1G73180
AT1G21860
AT1G67910
AT1G51060
AT3G11620
AT2G36920
AT3G60440
AT1G69560
AT4G37295
AT3G04720
AT2G46780
AT5G23460
AT3G04280
AT1G52500
AT4G39010
AT5G05180
AT2G24970
AT4G26190
AT5G44710
AT2G21960
AT4G00660
AT3G48700
AT2G28270
AT3G14570
AT4G37540
AT1G22670
AT1G23820
AT4G18890
AT3G10100
AT1G18600
AT4G20390
AT2G46740
AT4G01250
AT4G08710
AT1G26830
AT1G77655
AT3G02000
AT4G28290
AT2G31070
AT3G53410
AT3G06200
AT3G25720
AT5G49470
AT1G23520
AT4G19191
AT5G49740
AT5G49730
AT1G10960
no_match
AT1G18550
AT1G48760
AT5G38180
AT2G28690
AT2G18440
AT3G21470
AT3G23400
AT1G26820
AT2G47630
AT4G29780
ATCG00790
AT5G05130
AT4G34140
AT3G13080
AT1G71330
no_match
AT3G53730
AT1G71140
AT1G06160
AT3G61380
AT3G15640
AT2G35190
AT3G02330
AT2G28930
AT5G02870
AT2G03840
AT3G45530
AT4G10580
AT1G42605
AT2G25910
AT3G15480
AT5G47340
AT4G01390
AT1G21100
AT4G05100
AT3G54230
AT5G42480
AT2G30690
AT4G34430
AT2G37390
AT2G38860
AT5G47410
AT1G31440
AT1G10490
AT4G05030
AT1G67580
AT5G42380
AT5G66680
AT5G49460
AT1G48790
AT3G11964
AT2G18370
AT3G17080
AT1G70470
AT1G31370
AT1G10560
AT2G34690
AT1G16680
AT1G67540
AT4G07586
AT3G14760
AT1G12750
AT5G22470
AT5G45640
AT5G06290
AT4G17520
AT1G06230
AT5G65350
AT3G52510
AT2G37870
AT3G42430
AT1G55020
AT5G13650
AT2G39120
AT1G11970
AT1G77230
AT3G10520
AT1G12610
AT1G36810
AT3G19240
AT1G73390
AT2G16190
AT1G03150
AT5G06370
AT3G59940
AT3G55910
AT5G62280
AT4G36830
AT1G79180
AT1G52930
AT5G02170
AT5G10620
AT2G11190
AT2G14040
AT1G12960
AT1G76090
AT2G37330
AT5G46295
AT5G08080
AT5G19570
AT5G65430
AT4G19110
AT4G19112
AT5G54370
AT1G49880
AT2G29460
AT3G47040
AT2G31290
AT3G04580
AT3G22231
AT2G20310
AT1G68765
AT3G21055
AT1G43110
AT1G43050
AT1G43080
AT1G43090
AT1G43100
AT3G11920
AT5G08580
no_match
AT4G12570
AT3G51370
AT1G22510
AT4G26920
AT3G48030
AT5G64690
AT1G33840
AT5G60020
no_match
AT1G12930
AT1G47310
AT3G43500
AT5G41720
AT3G28530
AT1G36770
AT3G05910
AT4G05200
AT4G12640
AT3G20330
AT3G42080
AT4G26830
AT5G09995
AT1G10660
AT4G33330
AT1G12310
AT3G10620
AT3G49920
AT2G23120
AT1G80910
AT5G04210
AT4G16250
AT3G15380
AT1G71530
AT2G28355
AT4G40090
AT1G22440
AT4G38850
AT1G32500
AT4G34340
AT5G60610
AT2G38230
AT2G38210
AT3G49860
AT4G09610
AT1G28120
AT3G26744
AT4G01930
AT5G47570
AT1G50500
AT2G15360
AT5G47810
AT4G30730
AT4G30750
AT3G05740
AT1G13900
AT1G09430
AT5G54600
AT3G46960
AT5G25430
AT3G03980
AT3G60220
AT1G70430
AT3G49940
AT5G16860
AT5G61010
AT3G51100
AT1G09370
no_match
AT1G75600
AT5G25070
AT4G00560
AT3G01970
AT3G03970
AT1G52280
AT3G02680
AT5G12340
AT1G70630
AT3G42700
AT2G12170
AT1G04180
AT1G09100
AT1G01560
AT4G39080
AT2G07110
AT1G75490
AT2G40690
AT4G09360
AT5G45750
AT1G22720
AT5G12280
AT3G61570
AT1G69620
AT1G77860
AT5G19890
AT3G04660
ATMG00630
AT5G43820
AT3G05420
AT2G47490
AT5G19760
AT4G38800
AT3G63230
no_match
AT1G61450
AT1G67840
AT4G27440
AT5G66730
AT3G01290
AT4G32850
AT1G55610
AT5G37740
AT3G16940
AT4G03490
AT3G23580
AT3G10330
AT5G12480
no_match
AT5G55670
AT3G13940
no_match
AT5G27000
AT5G66120
AT5G10630
AT3G55780
AT3G15500
AT1G35430
AT2G39730
AT5G60220
AT5G03860
AT1G79460
AT1G80440
AT1G03300
AT5G02810
AT5G61120
AT3G15420
AT2G22500
AT5G64590
AT3G06610
AT1G08960
AT4G04990
AT4G07370
AT3G28870
AT4G08590
AT4G27270
AT5G40210
AT5G45820
AT1G11000
AT5G46360
AT1G26290
AT5G61170
AT1G34000
no_match
AT4G15060
AT5G64940
AT3G06600
AT1G09080
AT5G23010
AT3G43590
AT5G44610
AT4G10220
AT3G14270
AT4G35720
AT4G37310
AT4G16720
AT5G52030
AT1G30290
AT3G53040
AT4G02630
AT5G54020
no_match
AT1G74940
AT4G07540
AT3G57980
AT5G14970
AT5G27760
AT4G03153
AT3G23600
[truncated: 21,998 more rows]

## Sheet: ROOT
ROOT
BAR	CPR	IPR	LPR	PPR	CNR	INR	LNR	PNR
AT2G31690		AT1G17050	AT5G15830	AT1G74020		AT3G09390	AT1G26750	AT4G23280
ATMG00480		AT4G10120	AT1G71030	AT4G02050		AT1G65850	AT1G32190	AT1G16530
AT2G07707		AT2G23410	AT5G27270	AT3G20660		AT4G08780	AT5G64620	AT1G16150
AT1G20880		AT4G25160	AT1G67860	AT1G66800		AT1G06650	AT4G33660	AT5G25610
AT5G44670		AT5G15180	ATCG00780	AT1G66980		AT5G28610	AT1G62570	AT3G48350
AT2G38040		AT2G16430	AT2G21210	AT4G28260		AT2G33060	AT1G12000	AT3G53770
AT3G01570		AT3G50350	AT5G59420	AT3G25790		AT2G33050	AT1G26640	AT1G18670
AT1G15430		AT2G04340	AT2G32440	AT5G25810		AT1G33340	AT1G64440	AT1G18910
AT5G57785		AT4G24450	no_match	AT1G22550		AT4G22710	AT2G28440	AT1G56160
AT1G03630		AT1G05990	AT3G09900	AT3G19320		AT4G22690	AT5G08565	AT2G28270
AT1G07540		AT1G03020	AT5G53460	AT4G40010		AT3G63110	AT5G57530	AT1G33560
AT5G63100		AT2G33710	AT2G26650	AT4G26620		AT5G49660	AT3G23810	AT4G01630
AT3G52580		AT4G15740	AT1G19960	AT3G52970		AT3G46880	AT3G01800	AT5G36890
AT1G51830		AT5G20280	AT3G50380	AT1G80940		AT5G62630	AT1G07790	AT1G12030
AT2G01390		AT5G17340	AT5G47560	AT2G23430		AT3G26080	AT1G12240	AT4G00910
AT5G42570		AT5G04960	AT1G02300	AT1G52820		AT3G26070	AT4G30290	AT1G33590
AT1G48820		AT4G01470	AT1G01010	AT5G23010		AT2G16060	AT1G30870	AT1G48750
AT1G63820		AT1G33090	AT2G29970	AT3G56230		AT1G43650	AT4G27230	AT2G22250
AT4G31950		AT1G33100	AT5G62360	AT1G72830		AT5G19890	AT1G78370	AT3G61940
AT1G47920		AT1G74490	AT5G04880	AT2G15970		AT5G52870	AT3G20160	AT1G24280
AT1G18500		AT4G17615	AT5G38450	AT1G63010		AT5G19600	AT3G54870	AT2G39310
AT1G54610		AT4G04900	AT5G52630	AT3G04530		AT4G04620	AT5G21130	AT5G19700
AT4G03210		AT4G33030	AT5G17880	AT3G10525		AT3G02850	AT3G03060	AT2G41810
AT5G22650		AT2G25150	AT1G56145	AT5G43780		AT5G50140	AT4G12360	AT5G55620
AT5G09760		AT4G14070	AT5G43920	AT3G32040		AT3G23630	AT3G21750	AT1G67750
AT2G39110		AT5G04120	AT3G23430	AT1G62200		AT2G29330	AT3G18570	AT3G53280
AT3G22170		AT5G14340	AT3G18930	no_match		AT4G19840	AT3G11330	AT3G53480
AT5G47400		AT5G51050	AT3G50010	AT5G26270		AT2G40880	AT3G55360	AT2G33620
AT2G02100		AT1G08310	AT4G27710	AT2G18670		AT2G17820	AT3G46200	no_match
AT3G19770		AT3G11050	AT1G22030	AT1G72890		AT1G71692	AT1G31750	AT1G02475
AT1G29330		AT1G72230	AT2G28910	AT5G22410		AT5G40470	AT2G33240	AT5G05250
AT2G43190		AT3G26510	AT4G28400	AT2G24390		AT1G67110	AT1G72730	AT3G60700
no_match		AT4G34310	AT5G05750	AT1G25450		AT4G34190	AT5G09995	AT5G37940
AT2G02730		AT1G29230	AT5G54290	AT1G20696		AT1G14260	AT5G04160	AT5G38000
AT2G20870		AT5G67080	AT3G50700	AT3G49360		AT5G28650	AT4G14570	AT2G20950
AT4G02790		AT1G19650	AT2G25080	AT3G61400		AT3G54260	AT4G36610	AT1G01900
AT1G04100		AT4G09760	AT1G48120	AT1G21360		AT1G33080	AT4G39730	AT5G47910
AT1G55630		no_match	AT3G52840	AT3G04350		AT2G47260	AT3G57020	AT3G02480
AT2G42100		AT3G07490	AT4G39230	AT4G33770		AT1G53440	AT4G23070	AT5G14740
AT5G47110		AT3G11580	AT4G09830	AT1G67920		AT1G01190	AT2G37540	AT4G14680
no_match		AT4G31240	AT3G61210	AT3G05690		AT2G28780	AT3G59130	AT4G32950
AT1G55600		AT4G01480	AT2G01950	AT2G43910		AT1G50050	AT1G50110	AT1G23020
AT1G68830		AT2G39770	AT4G18465	AT2G43920		AT5G44460	AT1G50060	AT1G06770
AT2G47350		AT1G73000	AT1G79190	AT4G35750		AT3G05950	AT1G58360	AT2G33850
AT1G23780		AT5G43360	AT3G04670	AT5G24165		AT5G51870	AT1G22840	AT3G15650
AT1G24090		AT1G27140	AT5G11910	AT5G06510		AT4G01430	AT5G08160	AT1G15170
AT1G65910		AT5G20410	AT5G03860	AT2G46940		AT4G39675	AT1G73620	AT2G30670
AT1G64370		AT1G49900	no_match	AT3G61830		AT4G28410	AT4G16155	AT4G38410
no_match		AT1G53680	AT4G16260			AT5G65970	AT1G01750	AT1G33920
AT1G67740		AT1G72070	AT5G05710			AT2G14210	AT3G18510	AT3G13730
AT4G30680		AT1G24620	AT4G36000			AT2G41120	AT5G66510	AT2G38490
AT5G16390		AT1G20930	AT3G26770			AT3G45160	AT4G00430
AT5G17610		AT4G20210	AT5G01350			AT3G26740	AT3G13674
AT3G21950		AT4G03070	AT4G23570			AT3G12900	AT5G38890
AT1G31490		AT1G16440	AT5G22500			AT2G46750	AT1G03070
AT2G39360		AT3G43110	AT3G43740			AT5G45080	AT2G33460
AT3G12570		AT4G25010	AT1G67870			AT2G43890	AT5G11900
AT1G53920		AT2G20520	AT4G27250			AT5G01670	AT4G14695
AT3G54190		AT1G22150	AT1G70660			AT1G78090	AT4G23040
AT4G30900		AT4G32690	AT2G45530			AT1G78050	AT4G30560
AT2G43760		AT4G01140	AT3G20960			AT1G03620	AT5G14150
AT1G74450		AT3G09560	AT4G05070			AT1G77760	AT5G44110
AT1G20450		AT1G23140	AT4G24240			AT5G48430	AT5G08570
AT5G56360		AT4G05100	AT3G22750			AT2G03530	AT3G52940
AT2G18750		AT4G00480	AT5G58720			AT4G34560	AT4G37160
AT3G52540		AT2G45130	AT1G26620			AT3G11930	AT3G05170
AT3G55980		AT2G39010	AT2G36470			AT1G29670	AT5G43230
AT1G02460		AT3G17790	AT3G25210			AT2G12290	AT1G55480
AT1G65440		AT5G53500	AT4G25050			AT4G19700	AT3G21720
AT4G28025		AT1G03250	no_match			AT2G05440	AT1G79260
AT4G02720		AT3G22740	AT2G28570			AT2G05510	AT1G69240
AT4G34690		AT1G10000	AT4G28860			AT1G49570	AT5G18280
AT2G06700		AT2G38750	AT4G28880			AT4G39770	AT5G60860
AT2G31305		AT5G49530	AT4G27130			AT3G48450	AT1G53500
AT2G37450		AT5G58780	AT3G45730			AT5G59090	AT5G57500
AT5G23180		AT1G71740	AT3G61630			AT4G02920	AT3G63270
AT3G27580		AT2G27190	AT2G30400			AT1G11330	AT3G13160
AT1G19890		AT5G02180	AT2G46450			AT4G15230	AT1G53645
AT2G44065		AT1G66470	AT1G78960			AT1G75820	AT5G65640
AT4G10250		AT4G25820	AT4G02480			AT1G02220	AT4G02270
AT1G35330		AT1G78530	AT3G43790			AT4G37390	AT1G02580
AT3G14110		AT3G11900	AT3G01175			AT1G59500	AT5G19810
AT2G11910		AT3G63260	AT4G07820			AT4G31980	AT1G13420
AT5G04310		AT5G27200	AT2G37480			AT2G31085	AT4G19810
AT1G02370		AT1G67600	AT2G37478			AT4G37550	AT3G12540
AT5G26620		AT3G53560	AT2G28890			AT4G22680	AT1G28660
AT3G02820		AT3G53370	AT1G70920			AT1G05060	AT1G28670
AT2G07783		AT1G56360	AT4G30450			AT5G03380	AT1G01140
ATMG00830		AT4G01150	AT2G02930			AT1G62280	AT3G27380
AT1G19540		AT1G65310	AT4G02520			AT4G16950	AT1G61860
AT3G47340		AT3G03150	AT4G02380			AT5G04950	AT3G13860
AT3G19130		AT3G52180	AT1G60940			AT3G57100	AT1G73320
AT5G58380		AT1G61950	AT1G33970			AT2G23600	AT1G65860
AT3G50740		AT5G26080	AT4G22890			AT2G23590	AT4G28650
AT5G38220		AT2G46860	AT4G14270			AT4G21400	AT5G07110
AT3G16060		AT2G02250	AT1G15380			AT4G30360	AT5G02270
AT1G12850		AT5G67400	AT3G46330			AT5G23220	AT2G48130
AT3G03170		AT1G24735	AT3G45920			AT3G59480	AT1G52560
AT5G05560		AT5G61550	AT3G10010			AT4G21410	AT1G65840
AT4G33180		AT5G63680	AT2G03730			AT5G40920	AT3G25620
AT2G47450		AT4G00500	AT1G76660			AT3G54500	AT3G02920
AT1G52410		AT5G62330	AT5G18140			AT5G10210	AT5G09520
AT2G38700		AT2G26660	AT5G35330			AT1G73920	AT4G23740
AT2G10450		AT1G04700	AT1G21050			AT1G74770	AT4G29690
no_match		AT4G03960	AT3G17890			AT1G11080	AT3G11520
AT4G24680		AT4G23980	AT5G18040			AT3G17180	AT1G16390
AT3G18800		AT4G26830	AT2G38800			AT2G38530	AT2G18980
AT1G77590		AT1G80240	AT5G08139			AT2G15620	AT5G66220
AT1G05370		AT1G24575	AT5G42520			AT2G38640	AT4G24890
AT2G30640		AT4G09990	AT3G14415			AT3G01260	AT5G05500
AT5G14020		AT2G04460	AT3G14420			AT1G74770	AT2G42110
AT5G52380		AT1G74210	AT5G67250			AT1G14200	AT3G50130
AT2G11650		AT3G02100	AT5G24860			AT4G10510	AT3G51460
AT4G32160		AT2G02130	AT1G06520			AT3G18280	AT1G08170
AT4G36370		AT4G33330	AT1G11100			AT4G33666	AT2G41730
AT1G52220		AT1G22170	AT1G17020			AT2G19210	AT2G34810
AT1G48280		AT1G63450	AT2G25900			AT1G73602	AT5G51890
AT1G69470		AT4G23920	AT5G01780			AT1G73600	AT5G64330
AT1G77270		AT5G03550	AT2G45660				AT1G07680
AT5G07210		AT3G28290	AT5G16110				AT2G31980
AT2G27070		AT3G28300	AT5G65830				AT5G42500
AT5G56140		AT1G68740	AT2G37340				AT5G42510
AT2G14910		AT1G71130	AT3G43540				AT5G21060
AT5G52480		AT1G68670	AT1G64230				AT1G67330
AT3G45500		AT4G26770	AT5G42950				AT3G19430
AT5G19550		AT3G02040	AT1G61810				AT3G22370
AT1G60830		AT3G10710	AT3G14270				AT1G47240
AT1G60900		AT3G05630	AT4G08500				AT1G43570
AT1G08540		AT5G57610	AT2G18280				AT2G44110
AT3G50080		AT1G19200	AT5G01750				AT3G53450
AT5G14650		AT2G30210	AT2G34750				AT1G05210
AT5G54050		AT3G56040	AT5G26130				AT1G53230
AT5G22910		AT3G46970	AT4G37890				AT5G23750
AT3G19480		AT5G50590	AT5G49640				AT1G55290
no_match		AT5G50690	AT4G31290				AT3G10470
AT3G17850		AT3G54050	AT1G49230				AT5G54790
AT1G48490		AT3G19970	AT1G23830				AT2G41970
AT2G46470		AT4G21470	AT2G16790				AT1G23010
AT5G23170		AT5G47740	AT1G18330				AT1G48270
AT4G24200		AT5G43590	AT5G55700				AT2G29620
AT3G28390		AT5G20790	AT3G60250				AT4G38740
AT3G11830		AT1G11450	AT4G37870				AT5G60730
AT3G22150		AT1G11460	AT4G34240				AT4G37180
AT5G17300		AT4G30320	AT2G26470				AT1G16740
AT1G16690		AT1G73010	AT5G39850				AT5G19790
AT4G10350		AT4G27850	AT1G09520				AT2G22560
AT4G31120		AT5G02170	AT1G05890				AT1G07795
AT1G13200		AT2G43870	AT5G10520				AT3G56500
AT2G20390		AT5G36940	AT1G53350				AT5G55400
AT1G33860		AT5G39720	AT1G10700				AT5G16840
AT3G08000		AT1G70900	AT3G11450				AT1G80760
AT1G19300		AT2G03720	AT2G45950				AT5G56350
AT5G53740		AT1G17830	AT3G61415				AT5G52580
AT1G20300		AT1G05000	AT3G13980				AT4G10380
AT4G25710		AT5G35190	AT4G34680				AT2G20680
AT3G27280		AT1G22160	AT1G70670				AT1G09170
AT1G56590		AT5G62310	AT1G70680				AT2G18730
AT4G37630		AT2G32830	AT1G20700				AT3G54580
AT3G11180		AT5G19220	AT5G58660				AT1G05620
AT3G51950		AT4G37220	AT4G29990				AT3G01510
AT4G29080		AT1G27760	AT1G73750				AT3G22620
AT1G17580		AT5G06300	AT5G05550				AT5G61980
AT2G46570		AT4G40090	AT5G53890				AT5G23300
no_match		AT3G03050	AT2G23070				AT2G19410
AT3G52570		AT4G31250	AT5G07940				AT1G79710
no_match		AT1G52540	AT5G07980				AT4G14650
AT4G11450		AT3G23870	AT5G35735				AT5G36260
AT1G30610		AT4G38290	AT1G22180				AT5G51820
AT1G55760		AT2G40710	AT5G27990				AT1G16020
AT2G27730		AT4G37680	AT2G13360				AT3G17998
AT2G01360		AT3G52820	AT1G26150				AT3G18000
AT2G01390		AT3G21510	AT4G21620				AT3G51470
AT4G26560		AT4G27480	AT3G11100				AT3G03600
AT3G47620		AT3G21180	AT4G00940				AT3G08590
AT1G73840		AT4G29180	AT1G75190				AT4G17220
AT5G07460		AT4G33730	AT3G26130				AT1G30560
AT4G00220		AT3G16100	AT5G16650				AT2G18330
AT1G54460		AT5G13240	AT5G60760				AT3G02570
AT5G17580		AT2G45890	AT2G02220				AT5G63800
AT1G68510		AT5G09570	AT4G00880				AT5G40690
AT2G22670		AT5G60270	AT1G35660				AT3G44620
AT1G48690		AT3G20460	AT4G27970				AT2G36270
AT1G52020		AT2G39510	AT4G36040				AT1G30620
ATMG00650		AT3G29780	AT4G37580				AT2G28470
AT3G42950		AT3G10420	AT1G61660				AT1G55130
AT2G28430		AT4G25760	AT4G36550				AT5G17230
AT5G41960		AT4G04040	AT5G51860				AT3G28040
AT2G40010		AT5G24313	AT2G32180				AT1G66030
AT1G02940		AT2G10930	AT2G32650				AT3G09240
AT3G16670		AT2G45910	AT5G67520				AT4G11120
AT5G16400		AT3G07400	AT5G18120				AT2G37670
AT3G49730		AT2G01880	AT1G63980				AT5G54670
AT2G22340		AT4G28850	AT5G58787				AT4G24580
AT1G12400		AT3G11230	AT2G42280				AT1G11680
AT2G01100		AT5G08380	AT3G60640				AT5G65990
AT4G07600		AT3G49960	AT4G26380				AT3G07960
AT3G12110		AT2G22950	AT2G29400				AT3G60330
AT4G26940		AT3G03310	AT2G38460				AT5G20860
AT4G00490		AT5G43350	AT1G53990				AT5G63890
AT5G28670		AT5G43370	AT2G19580				AT5G21050
AT2G35270		AT3G17600	AT1G11530				AT1G62560
AT1G73020		AT2G22290	AT1G62380				AT4G38710
AT3G10120		AT2G42690	AT1G52720				AT2G19990
AT2G43560		AT4G37680	AT1G08520				AT5G01890
AT4G00320		AT4G38320	AT4G32300				AT5G10850
AT5G41830		AT3G12350	AT2G37460				AT3G46240
AT2G33990		AT1G23750	AT5G43730				AT4G17100
AT1G22450		AT3G07350	AT1G58410				AT1G80270
AT4G13550		AT1G74500	AT3G09210				AT2G40250
AT3G09160		AT1G03170	AT1G64160				AT5G61510
ATMG01040		AT1G61130	AT4G15780				AT2G23630
AT3G43210		AT5G11110	AT1G46768				AT1G09850
AT5G61620		AT4G33330	AT2G05530				AT3G18760
AT1G07440		AT1G34540	AT1G50090				AT2G15300
AT3G24760		AT4G01890	AT5G52330				AT5G13500
AT5G58510		AT5G38710	AT2G35920				AT1G52060
AT2G47830		AT3G01730	AT2G45620				AT2G38580
AT3G53840		AT3G02980	AT5G14170				AT1G14220
AT2G41070		AT4G37430	AT1G32530				AT3G53880
AT5G40380		AT2G43535	AT5G40250				AT3G13560
AT5G18090		AT3G62680	AT3G22460				AT2G43980
AT5G25080		AT1G79320	AT2G28840				AT4G30810
AT1G48200		AT5G20150	AT4G01970				AT3G51300
ATCG00020		AT2G37250	AT1G62040				AT5G08250
AT4G15980		AT5G01220	AT1G34300				AT3G54770
AT1G72570		AT3G17998	AT3G48000				AT2G47540
AT1G04600		AT3G18000	AT2G20550				AT5G63980
AT1G05270		AT3G08510	AT1G56280				AT2G25610
AT3G03550		AT1G68040	AT1G44800				AT1G52070
AT3G62890		no_match	AT3G52070				AT1G70460
AT2G22060		AT2G44260	AT4G21660				AT3G23805
AT3G13810		AT5G19800	AT1G11520				AT1G07460
AT1G55800		AT3G45130	AT1G11410				AT4G27270
AT1G55790		AT3G09330	AT4G03030				AT5G03960
AT1G52900		AT3G09340	AT5G62740				AT4G08240
AT5G07530		AT3G48920	ATCG00740				AT3G03980
AT5G14860		AT1G73220	AT1G20620				AT4G07960
AT1G76720		AT3G11670	AT1G71380				AT3G18060
AT1G76825		AT3G43190	AT1G70420				AT4G02390
AT5G66800		AT3G18080	AT4G29140				AT3G06420
AT1G68450		AT3G25760	AT2G22990				AT3G57160
no_match		AT3G25770	AT1G61820				AT3G14370
AT1G62340		AT2G18660	AT1G06460				AT3G61230
AT5G58784		AT4G34580	AT3G03020				AT5G48230
ATMG00270		AT1G20860	AT1G01170				AT3G47770
AT2G07731		AT5G35430	AT3G19580				AT5G18840
AT3G07210		AT3G03790	AT1G64610				AT1G12560
AT4G09720		AT2G42600	AT1G21160				AT3G10370
AT1G27870		AT2G24010	AT1G72840				AT1G29050
AT2G16100		AT5G20140	AT2G33310				AT1G10960
AT3G24503		AT1G64590	AT4G34100				AT3G15020
AT2G44240		AT5G57200	AT3G62040				AT1G69030
no_match		AT4G24740	AT5G44790				AT2G20840
no_match		AT5G13990	AT5G53160				AT4G30610
AT1G37060		AT1G35180	AT1G80380				AT3G08650
AT1G67080		AT1G35170	AT2G01860				AT1G48930
AT3G45720		AT4G13700	AT5G46780				AT3G55440
AT1G08460		AT5G05760	AT1G70200				AT3G49320
AT1G28110		AT1G17710	AT1G49310				AT1G70230
AT2G27280		AT1G52660	AT5G55300				AT4G04760
AT3G43170		AT5G19430	AT1G50480				AT1G20030
AT1G64250		AT3G43960	AT2G12280				AT4G13230
AT4G22580		AT3G44510	AT2G12200				AT3G13470
AT1G10130		AT4G00900	AT2G04800				AT2G15290
no_match		AT2G38740	AT5G67420				AT1G79340
AT1G03270		AT2G19880	AT5G58375				AT1G62980
AT1G70570		AT1G34510	AT5G55140				AT5G10100
AT1G79150		AT1G55640	AT5G25475				AT2G23960
AT1G72150		AT3G47420	AT2G46310				AT2G19970
AT3G47990		AT2G22930	AT1G16680				AT5G67430
no_match		AT2G17330	AT5G07680				AT4G00680
AT5G09740		AT5G02200	AT5G52710				AT3G11710
AT5G39070		AT1G15040	AT4G33510				AT5G66590
AT1G15330		AT4G19960	AT5G24740				AT2G03370
AT5G47440		AT5G36270	AT3G45770				AT1G09240
AT4G32730		AT4G19500	AT2G37480				AT5G46290
AT3G29200		AT1G67810	AT2G37478				AT1G53310
AT1G29180		AT3G03530	AT5G46760				AT3G14850
AT3G04800		AT3G03540	AT2G25090				AT1G77770
AT1G74920		AT4G20450	AT4G23410				AT4G23620
AT1G65630		AT1G21320	AT2G22540				AT4G30470
AT5G43830		AT5G24655	AT3G01320				AT3G46370
AT3G49890		AT3G07070	AT2G03470				AT1G31420
AT4G14560		AT2G37890	AT1G33055				AT2G26420
AT4G38660		AT5G18670	AT1G34320				AT2G31270
no_match		AT5G49270	AT1G59780				AT3G14940
AT2G38760		AT1G30500	AT1G59830				AT3G01810
AT1G17250		AT3G53620	AT3G56680				AT5G24660
AT4G26260		AT4G00550	AT1G70782				AT5G01910
AT3G26614		AT1G54960	AT1G70780				AT5G26310
AT5G42860		AT2G12400	AT5G23380				AT3G56090
AT3G16175		AT3G61770	AT5G24800				AT5G15890
AT5G11800		AT1G73170	AT5G16480				AT2G39180
AT3G05610		AT3G61880	AT4G29820				AT3G03250
AT1G19380		AT3G07880	AT5G06980				AT1G62090
AT3G47470		AT1G48370	AT3G61530				AT3G08950
AT1G80930		AT2G21100	AT1G80050				AT1G12950
AT4G36980		AT1G76430	AT5G52070				AT2G04500
AT5G36160		AT5G24600	AT2G24150				AT2G42710
AT2G19640		AT3G26040	AT3G07310				AT2G24040
AT5G46050		AT3G02870	AT1G31200				AT1G04160
AT5G22630		AT2G30540	AT1G14340				AT1G27880
AT2G20350		AT2G45750	AT4G13310				AT1G76640
AT3G18180		AT1G63930	AT4G13290				AT2G24762
AT4G31920		AT2G24000	AT1G16540				AT5G54800
AT2G39920		AT4G19800	AT4G34620				AT5G14040
AT1G67020		AT4G19770	AT5G40170				AT2G33255
AT4G04010		AT2G25160	AT5G27350				AT1G08500
AT3G44500		AT2G42850	AT5G01530				AT3G19590
AT3G30440		AT2G37980	AT3G06330				AT1G17560
AT5G27220		AT1G13750	AT1G73130				AT4G25790
AT1G34580		AT3G13110	AT1G48300				AT2G35890
AT3G17190		AT5G63130	AT3G02555				AT3G18170
AT1G28050		AT4G23000	AT5G64240				AT1G73680
AT1G35770		AT3G54700	AT5G45310				AT4G08390
AT2G06860		AT2G38940	AT2G26430				AT1G35720
AT1G62530		AT2G11810	AT5G51390				AT3G26570
AT2G29560		AT5G13820	AT2G22850				AT2G23950
AT1G76780		AT1G15600	AT1G76230				AT5G19260
no_match		AT4G23700	AT5G26200				AT4G32605
AT3G43160		no_match	AT3G26580				AT5G49870
AT2G35720		AT2G21880	AT2G15960				AT1G73780
AT3G30846		AT5G41080	AT4G38060				AT4G04460
AT5G35420		AT3G52190	AT1G35612
AT2G26980		AT3G44510	AT4G20030
AT1G27480			AT2G29340
AT2G07170			AT5G18170
no_match			AT3G23000
AT5G45600			AT5G56900
AT5G03050			AT2G36930
AT5G11300			AT2G41430
AT1G16790			AT2G43200
AT3G50430			AT4G12760
AT4G03640			AT4G20070
AT2G35075			AT3G19200
AT5G17430			AT1G28960
AT4G18180			AT1G28380
AT1G71770			AT1G77530
AT1G74710			AT1G77520
AT1G04380			AT2G33340
AT5G60350			AT1G28150
AT3G54750			AT4G12570
AT1G14450			AT5G02910
AT5G15710			AT5G66490
AT4G33130			AT3G51960
AT2G36030			AT1G49850
AT5G08290			AT1G78210
AT1G10050			AT1G63090
AT5G12390			AT4G12250
AT1G17890			AT4G08300
AT3G05520			AT5G62720
AT4G21870			AT5G54770
AT1G30360			AT5G09330
AT2G23690			AT2G20740
AT5G57370			AT1G30760
AT1G72430			AT5G50920
AT2G37520			AT2G17110
AT4G38810			AT3G56730
AT5G04860			AT5G44410
AT2G10560			AT4G37330
AT3G23270			AT5G27950
AT5G52320			AT1G17220
AT1G44770			AT1G08210
AT2G17160			AT1G50200
AT2G04540			AT3G16500
AT5G59860			AT5G37750
AT4G24480			AT5G37440
AT5G52360			AT3G06620
AT1G70110			AT1G72360
AT4G30210			AT4G29740
AT1G35210			AT2G02760
AT3G28860			AT1G59960
AT1G76160			AT5G14620
AT1G71696			AT3G23030
AT1G09380			AT1G53430
AT1G30220			AT5G10580
AT5G20580			AT2G03890
AT4G27030			AT1G63670
AT1G02816			AT2G19110
AT5G39830			AT1G19600
AT3G48830			AT4G26400
AT1G13450			AT4G00780
AT2G41760			AT4G02880
AT1G76860			AT1G73380
AT1G67940			AT2G43850
AT2G37780			AT4G16840
AT5G01590			AT3G49860
AT3G17360			AT5G41700
AT5G12170			AT5G65210
AT1G09350			AT1G10320
AT1G50380			AT3G13460
AT1G17280			AT1G58340
AT5G50430			AT4G30730
AT2G07500			AT4G30750
AT4G12640			AT1G05840
AT4G02220			AT4G16000
AT1G50350			AT1G53200
AT3G06080			AT5G01210
AT5G38280			AT2G17430
AT3G45190			AT5G05230
AT1G12810			AT1G33813
AT2G01210			AT5G22700
AT5G14300			AT5G25160
AT5G15490			AT1G28260
AT2G36060			AT2G17640
AT4G27650			AT3G47510
AT3G52080			AT2G23030
AT5G35660			AT2G32740
AT4G21860			AT2G41010
AT5G59960			AT1G56200
AT1G58807			AT5G59830
AT1G59124			AT1G71340
AT3G60880			AT5G16180
AT1G28690			AT5G56100
AT1G29240			AT3G27070
AT1G52030			AT1G56220
AT1G52040			AT4G09890
AT2G25210			AT3G54070
AT2G26580			AT4G26050
AT1G12360			AT5G48590
AT5G59510			AT4G39970
AT3G05890			AT5G42310
AT2G39470			AT1G03380
AT1G70180			AT4G37300
AT1G06190			AT2G14100
AT5G16830			AT4G11830
AT5G59540			AT3G11280
AT3G02720			AT3G03040
AT3G08550			AT1G10610
AT5G33280			AT5G53980
AT5G44290			AT5G54960
AT1G26660			AT4G14720
AT1G72470			AT3G18560
AT1G32980			AT5G66630
AT1G65290			AT4G18510
AT4G28670			AT1G78290
AT1G77080			AT5G37055
AT2G13540			AT5G01740
AT5G45760
AT3G30150
AT5G44510
AT1G67780
ATMG00820
AT4G16090
AT3G43140
no_match
AT5G64660
AT2G20270
AT1G55060
AT3G16110
AT3G53960
AT1G13260
AT3G60140
AT1G61380
AT4G38000
AT5G61240
AT2G17980
AT3G20180
AT3G50520
AT2G16040
AT1G19500
AT5G17030
AT1G72030
AT4G28780
AT1G67830
AT4G14590
AT3G53310
AT1G03905
AT4G33220
AT2G23740
AT5G51410
AT3G48150
AT1G20530
AT5G18610
AT5G20935
ATCG00680
AT1G06730
AT1G73050
AT3G13580
AT1G09800
AT4G03780
AT2G38970
AT1G32570
AT4G38190
AT3G02900
AT5G17700
AT5G33350
AT2G28370
AT5G26350
AT1G05900
AT3G55020
AT1G75390
AT1G75388
AT5G04930
AT5G54980
AT2G13500
AT1G22430
AT2G20110
AT2G16400
AT3G16430
AT3G16420
AT3G50500
AT5G49160
AT2G33230
AT1G67560
AT1G16220
AT1G50910
AT1G69100
AT5G65020
AT2G29630
no_match
AT1G49320
AT2G04450
AT4G09600
AT1G74470
AT1G23205
AT1G53830
AT3G26810
ATCG00140
AT3G12500
AT4G09146
AT1G56675
AT5G55590
AT4G36940
AT4G26070
AT3G15730
AT1G18750
AT5G39630
AT5G45710
AT4G01500
AT2G20300
AT4G35350
AT2G41310
AT5G48850
AT2G04675
AT1G27050
AT3G18600
AT4G12350
AT5G16420
AT5G55800
AT4G17670
AT1G15950
AT5G54690
AT1G16730
AT5G37240
AT5G01060
AT4G20430
AT1G63130
AT1G09130
AT4G18060
AT3G09480
AT5G59760
AT3G45940
AT5G40740
AT3G50590
AT1G73670
AT1G79350
AT2G27090
AT1G04920
AT1G71440
AT3G11430
AT2G20930
AT3G58040
AT3G62840
AT3G49830
no_match
AT5G46640
AT3G25090
AT4G05020
AT5G02310
AT5G07690
AT3G43650
AT5G03650
AT3G48480
AT5G65660
no_match
AT4G26270
AT5G44330
AT3G15680
AT2G29980
AT4G35110
AT1G21250
AT1G68750
AT3G53980
AT2G14620
AT3G51070
AT1G01200
AT3G16330
AT1G66900
AT2G05910
AT3G51750
AT1G09390
AT2G19400
no_match
AT1G32200
AT3G26890
AT1G06970
AT5G58990
AT5G52370
AT4G14790
AT5G48580
AT1G08920
no_match
AT4G04130
AT5G34810
AT1G67660
AT5G54170
AT5G01240
AT3G17330
AT5G11920
AT1G10090
AT5G47630
AT3G19950
AT2G26160
AT5G67460
AT5G60850
AT4G12530
AT1G68710
AT1G60020
AT3G02400
AT5G37280
AT1G64890
AT4G25950
AT1G01990
AT5G06860
AT3G49670
AT1G05940
AT5G03670
AT5G17970
AT3G12040
AT4G12380
AT3G12190
AT3G30640
AT5G61640
AT1G31510
AT1G72100
AT2G21390
AT3G52770
AT4G23310
AT3G61410
AT5G19720
AT1G32960
AT1G01390
AT2G17150
AT1G53720
AT5G61940
AT2G19440
AT1G64760
AT1G06000
AT2G05960
AT5G46410
AT5G46160
AT1G10110
AT5G16710
AT3G57720
AT5G64210
AT5G37140
AT4G31840
AT1G09750
AT5G06850
AT4G23750
AT1G35970
AT2G46640
AT4G09390
AT4G21750
AT4G03370
AT5G13910
AT5G67330
AT5G63590
AT5G60300
AT1G65010
AT3G01440
AT1G26310
AT5G20740
AT2G41020
ATMG01410
AT5G59100
AT3G43930
AT2G19460
AT5G45000
AT2G31910
AT4G15650
AT4G15320
AT2G43260
AT3G02290
AT1G27850
AT1G19020
AT1G61420
AT5G62440
AT4G19660
AT5G51080
AT5G28700
AT2G23670
AT5G51500
AT5G48070
AT5G18640
AT3G42290
ATCG00720
AT1G06760
AT5G01380
AT4G39830
AT2G42590
AT1G49410
AT1G56330
AT3G11820
AT5G17780
AT2G31170
AT5G51520
AT1G22910
AT1G15990
AT3G50980
AT4G30860
AT2G17440
AT4G10450
AT5G15770
AT2G07200
AT4G21800
AT4G35905
AT5G44210
AT1G18370
AT2G06960
AT2G07713
ATMG00540
AT5G40320
AT1G63000
AT3G58630
AT1G64970
AT4G17070
AT2G38360
AT3G01980
AT1G10950
AT5G09230
AT5G59060
AT5G19780
AT5G19770
AT1G10480
AT3G57890
AT2G31940
AT4G22270
no_match
AT1G19140
AT3G44080
AT1G59900
AT1G62300
AT3G57840
no_match
AT1G10540
AT1G35350
AT2G37190
AT5G06070
AT1G75340
AT1G62045
AT1G63340
AT1G62580
ATCG00760
AT1G56190
AT3G22880
AT3G02090
AT5G10530
AT2G13810
AT5G16470
AT1G72390
AT5G40260
AT4G17150
AT2G26890
AT2G03870
AT4G28580
AT3G12920
AT3G10990
AT2G39725
AT2G24340
no_match
AT5G01310
AT1G50120
AT3G45880
AT5G41170
AT5G51710
AT5G64030
AT1G79170
AT5G34883
AT5G34885
AT5G34908
AT1G04550
AT5G39990
AT3G12650
AT5G07920
AT3G23820
AT4G31200
AT4G20010
AT1G65930
AT2G35160
AT5G08110
AT5G53660
AT2G31800
AT1G75810
AT5G45630
AT1G68360
AT1G49970
AT5G52880
AT4G18390
AT3G49070
AT4G29200
AT3G50890
AT1G21780
AT5G66770
AT3G12020
AT2G31340
AT3G63410
AT2G15600
AT3G02700
AT5G27770
AT1G72020
AT3G13640
no_match
AT3G04680
AT5G55970
AT3G59670
AT2G21800
AT2G03390
ATMG00900
AT2G07681
AT2G07771
AT1G15840
AT2G26940
AT1G47310
AT1G19970
AT3G43670
AT2G39830
ATCG01310
ATCG00830
AT5G08670
AT5G08690
AT2G19730
AT5G01400
AT1G22460
AT1G55250
AT4G38920
AT5G63970
AT1G67530
AT5G38630
AT3G42730
AT3G47250
AT1G80600
AT1G49975
AT1G56010
AT2G45710
AT4G03860
AT5G50800
AT5G64770
AT1G78310
AT1G51580
AT4G12270
AT5G05040
AT5G05060
AT1G06570
AT1G30460
AT5G49570
AT3G08720
AT4G37000
AT2G13070
AT3G23340
AT5G62030
AT1G66170
AT1G13920
AT1G05690
AT4G23180
AT4G13170
AT1G26090
AT1G07870
AT2G47420
AT1G63250
AT2G07750
AT4G10390
AT5G61960
AT3G48190
AT1G62800
AT5G19640
AT2G26850
AT3G51260
AT2G01170
AT4G03990
AT2G25280
AT4G34500
AT1G08940
AT2G23310
AT1G02320
AT2G37240
AT5G42580
AT3G02300
AT3G63510
AT2G45200
AT2G15940
AT1G42110
AT5G49230
AT1G50030
AT1G65610
AT2G45080
AT3G42600
AT1G79070
AT3G23950
AT3G23970
AT5G26020
AT2G34140
AT2G47680
AT3G44630
AT5G55340
AT2G44750
AT1G02880
AT1G78340
AT1G26300
no_match
AT5G11160
AT1G03290
AT3G22330
AT3G22310
AT1G17410
AT4G30230
AT1G77300
AT3G57080
AT3G13000
AT5G38550
AT5G38540
AT2G17530
AT1G35780
AT3G25805
AT5G52050
AT1G33990
AT4G38620
AT3G42940
AT3G42130
AT3G22480
AT5G45260
AT1G62940
AT1G49590
AT1G49150
AT1G26470
AT1G49400
AT3G15580
AT1G13000
AT1G17590
AT5G38420
AT5G38430
AT5G38410
AT1G67090
AT1G13570
AT3G43610
AT3G14960
AT5G14580
AT1G68560
AT4G38780
AT5G49290
AT3G56390
AT2G02640
AT5G12850
AT3G14250
AT5G23540
AT2G04080
AT2G04066
AT3G50780
AT3G14860
AT5G26030
AT2G21650
AT1G51320
AT1G35890
ATMG00510
AT2G39480
AT1G51410
AT5G47310
AT2G07768
ATMG00960
AT1G32270
AT3G45120
AT5G10900
AT4G30130
AT1G75300
AT1G66660
AT4G08170
AT2G36820
AT3G28960
AT1G14360
AT2G33250
AT3G05290
AT3G56480
AT2G05030
AT5G52130
AT3G57850
AT1G04990
AT5G43180
AT2G06410
AT3G48425
no_match
AT1G65680
AT5G59580
AT2G38050
AT1G79640
AT1G74300
AT4G23460
AT5G24210
AT1G13070
AT1G17665
AT1G27030
no_match
AT3G03440
AT5G35800
AT2G43360
AT4G29720
no_match
AT5G03850
AT1G35200
AT5G16730
AT3G27270
AT1G15530
AT4G10770
AT3G57280
AT5G63930
AT5G15150
AT2G10920
AT4G37670
AT1G22270
AT3G54360
AT2G21560
AT5G22680
AT5G53520
AT1G06380
AT3G10970
AT3G10210
AT4G13820
no_match
AT5G58820
AT5G32470
AT1G68552
AT1G68550
AT1G68530
AT2G41200
AT4G29910
AT4G36130
AT2G18020
AT2G25930
AT1G28340
AT3G61310
ATMG00430
ATMG01150
AT2G07701
AT3G19050
AT1G12790
AT3G20990
AT2G42670
AT2G15790
AT3G02690
AT5G49060
AT1G60320
AT5G18310
AT1G52290
AT3G01340
AT4G36410
AT4G04470
AT5G37190
AT4G00930
AT5G28940
AT1G65295
AT2G06980
AT4G34950
no_match
AT2G44170
ATMG00590
AT2G07718
AT3G11170
AT5G05580
AT1G04640
AT3G03380
AT1G15280
AT2G43540
AT4G39990
AT3G29732
AT5G15540
AT3G26870
AT5G13120
AT3G16290
AT5G65650
AT3G01880
AT4G32320
AT5G57740
no_match
AT3G24715
no_match
AT2G24860
AT5G22730
AT5G20730
AT2G35380
AT1G14300
AT3G11060
AT3G60380
AT4G13750
AT1G09190
AT5G58680
AT5G20450
AT1G48940
AT1G72650
AT2G31880
AT1G30210
AT1G30200
AT2G28970
no_match
AT1G47290
AT4G28760
AT5G10690
AT1G75670
AT4G18170
AT3G12940
AT2G25720
AT3G21090
AT5G48350
AT4G37780
AT3G04500
AT2G05200
AT4G14060
AT1G77710
AT1G61250
AT1G11180
AT3G01850
AT4G37130
AT3G54630
AT1G26270
AT2G43000
AT1G77780
AT4G12890
AT2G19520
AT4G29730
AT3G29020
AT2G14550
AT5G45430
AT5G45428
AT1G23000
AT3G02220
AT2G32410
AT1G10900
AT1G04540
AT4G35730
AT4G18593
AT3G01190
AT1G69170
AT5G55760
AT3G27930
AT2G02070
AT5G46900
AT5G46890
AT1G78950
AT1G71780
AT4G08310
AT2G34040
AT1G05230
AT2G32360
AT4G24170
AT2G14720
AT2G14740
AT3G54130
AT4G23400
AT1G65130
AT4G24840
AT5G24340
AT5G05430
AT1G32370
AT5G10700
AT5G57000
AT1G12370
AT2G33600
AT3G06400
AT5G50120
AT3G04360
AT4G01570
AT4G26660
AT4G31270
AT4G01940
AT4G37250
AT2G14730
AT5G39350
AT2G13430
AT1G77540
AT2G15660
AT3G44970
AT1G31950
no_match
AT5G53590
AT5G53588
AT2G42350
AT1G21370
AT3G52060
AT2G19170
AT4G27160
AT1G71810
AT5G01390
AT5G64700
no_match
AT4G25310
AT4G25300
AT5G51010
AT5G23490
AT5G23510
AT2G10390
AT1G75180
AT4G30570
AT2G40270
AT2G33810
no_match
AT1G71840
AT5G38510
AT3G07180
AT1G69830
AT4G02430
AT3G08810
ATMG00580
AT1G07740
AT1G07730
AT3G29110
AT5G46920
AT3G05940
AT1G62010
AT2G32060
AT5G08260
AT2G17130
AT1G32210
AT5G51570
AT3G12420
no_match
AT1G53100
AT4G26130
AT4G30350
AT3G05120
AT5G01200
AT1G31080
AT5G08340
AT1G64720
AT3G15830
AT3G15820
AT2G10400
AT5G39490
AT5G39480
AT2G34330
AT1G52550
AT3G52730
AT1G78270
AT5G16790
AT3G01100
AT1G20900
AT4G30740
AT4G30710
AT4G16690
AT1G73500
AT3G13330
AT4G28395
AT1G75920
AT4G15480
AT2G38120
AT5G07250
AT4G01730
AT4G28250
AT5G01440
AT5G33390
no_match
AT5G51400
AT3G46660
AT2G29850
AT2G29605
AT3G05390
AT3G66658
AT5G04730
AT2G29150
AT3G10320
no_match
AT2G19150
AT5G47960
AT4G05410
AT1G15470
AT1G69670
AT5G27490
AT1G08830
AT4G31450
AT3G58070
AT1G07880
AT1G78710
AT4G12240
AT5G23310
AT4G02910
AT2G32120
AT3G14700
AT5G16505
AT3G15070
AT5G16850
AT1G13540
AT5G67350
AT3G26980
AT3G54900
AT4G30200
AT3G58560
AT1G20200
AT3G57060
AT3G51450
AT4G18960
AT2G04480
no_match
AT1G71860
AT1G14080
AT1G69840
AT3G52950
AT3G62110
AT5G16760
AT5G32610
AT1G80030
AT1G11720
AT3G06560
AT5G26760
AT3G26860
AT5G14940
AT2G02170
AT2G38820
AT1G55590
AT5G23270
AT1G27340
AT3G22700
AT2G25000
AT5G26220
AT1G66790
AT3G50674
AT1G23300
AT5G13100
AT3G23410
AT3G22050
AT4G13610
AT1G03710
AT1G33430
AT5G57690
AT1G09690
AT1G09590
AT2G36940
AT2G12120
AT5G28482
AT2G05470
AT5G13070
AT1G66200
AT3G23840
AT3G16700
AT4G23910
no_match
AT5G63750
AT4G11980
AT3G61900
AT1G79600
AT3G07140
AT2G30060
AT2G24270
AT1G16830
AT3G27010
AT1G78820
AT1G78830
AT3G12340
AT1G21730
AT5G47320
AT1G08280
no_match
AT2G37990
AT1G52770
AT5G51420
AT5G54180
AT1G73660
AT5G54930
AT3G01990
AT3G22500
AT1G03860
AT5G66190
AT3G61730
AT5G36000
AT5G55875
AT2G07010
AT5G37660
AT5G13410
AT5G41800
AT3G32960
AT1G74930
AT2G30810
AT5G22980
AT3G03620
AT5G17290
AT1G32150
AT4G16400
AT4G38930
AT2G21600
AT5G43460
AT5G47450
AT5G10940
AT2G01180
AT5G42750
AT2G46200
AT2G20805
AT3G58660
AT5G47000
AT1G32260
AT2G23060
AT3G61100
AT1G56700
AT1G49960
AT4G19150
AT5G40370
AT1G29630
AT2G40760
AT1G04710
AT3G05270
AT1G16460
AT5G30470
AT5G60400
AT2G43130
AT3G06950
AT1G22810
AT2G17190
AT2G17200
AT5G37680
AT4G09470
AT5G38150
AT2G03210
AT5G08330
AT1G10210
AT1G18620
AT4G08930
AT5G02190
AT3G05590
AT5G49950
AT4G09000
AT1G35160
AT5G20070
AT1G27580
AT1G27540
AT4G30950
AT3G59980
AT5G08620
AT1G26910
AT2G24820
AT4G34940
AT3G56100
AT4G11710
AT1G30390
AT5G25460
AT3G28310
AT1G74790
AT3G59120
AT5G47360
no_match
AT4G01380
AT3G09720
AT1G26330
AT2G16530
AT1G72590
no_match
AT1G57670
AT4G04980
AT2G36990
AT2G36740
AT4G29540
AT5G56910
AT1G32470
AT1G52200
AT5G65560
AT3G04700
AT5G39890
AT2G41610
AT1G16470
AT3G42420
AT3G23290
AT4G30260
AT2G18840
AT2G38680
AT3G06730
AT1G22730
AT1G75980
AT1G63730
AT3G42440
AT4G23350
AT4G23360
AT4G23370
AT2G02450
AT2G34520
AT5G44740
AT5G20380
AT4G10500
AT2G18420
AT5G52580
AT2G31010
AT5G10360
AT4G31860
AT1G62700
AT4G34980
no_match
AT4G38130
AT2G23860
AT2G26020
AT5G58480
AT5G66950
AT5G42760
no_match
AT5G47540
AT1G67550
AT1G49950
AT5G04370
AT1G06050
AT4G37210
AT4G36920
AT1G05150
AT3G02190
AT5G27970
AT5G66020
AT2G29210
AT5G43790
AT1G28327
AT1G35663
AT5G25770
AT4G05150
AT1G11290
AT1G69410
AT3G12480
AT3G25880
AT1G26670
AT1G12140
AT4G11770
AT3G32950
AT5G28526
AT4G08060
AT2G14970
AT4G07760
AT2G12390
AT3G20670
AT3G15670
AT3G14450
AT1G69080
AT3G14240
AT3G51440
AT5G24620
AT5G22890
AT3G57930
AT1G13710
AT5G45550
AT5G41070
AT4G01850
AT2G18245
AT4G26230
AT4G14320
AT4G33520
no_match
AT1G23410
AT5G11280
AT4G25900
AT1G32990
AT5G14660
AT1G24430
AT4G27670
AT5G58440
AT4G24790
AT1G22070
AT4G26510
AT4G25320
AT4G03770
AT5G67600
AT5G45500
AT1G36030
AT2G41620
AT1G68230
AT3G14900
AT3G23700
AT1G78380
AT2G35320
AT2G22900
AT1G28240
AT3G43880
AT1G69330
AT3G13070
AT1G34520
AT1G34490
AT2G20210
AT1G53885
AT1G53903
AT1G26610
AT2G37620
AT3G53750
AT3G42390
AT5G63810
AT5G57950
AT2G02040
AT3G62000
AT5G11760
AT1G03780
AT4G34870
AT4G36250
AT1G76390
AT4G22950
AT5G09390
no_match
AT4G08420
AT3G42310
AT3G06250
AT3G32300
AT1G77990
AT4G02250
AT1G43010
AT5G11120
AT3G03110
AT2G34880
AT1G16000
AT4G08750
AT4G08760
AT5G15910
AT5G38980
AT1G20135
AT3G18940
AT4G32880
AT4G26540
AT1G68570
AT1G34160
AT4G12120
AT4G20740
AT1G10920
AT3G23730
AT4G17340
AT2G43160
AT5G04130
AT3G10270
AT1G55820
no_match
AT1G21920
AT2G47020
AT5G12990
AT1G43590
AT4G09650
AT1G44900
AT2G32100
AT2G35790
AT4G22285
AT4G22350
AT5G53170
AT1G59890
AT5G46180
AT2G04032
AT5G16270
AT1G79470
AT1G71260
AT3G32060
AT3G28600
AT2G36710
AT1G79900
AT1G04820
AT1G04050
AT4G36350
AT5G12180
AT4G27600
AT2G34910
AT3G47740
AT3G25660
AT3G04120
AT3G42460
AT1G52400
AT2G03120
AT1G74700
AT3G09920
AT2G28050
AT3G29792
AT4G03280
no_match
AT5G55470
AT1G75930
AT4G27150
AT4G25890
AT3G12150
AT3G14090
AT4G36170
AT4G02130
AT3G61450
AT5G64000
AT4G28130
AT1G64140
AT1G64142
AT3G49640
AT5G08020
AT1G16160
AT4G14220
AT4G33210
AT2G27310
AT1G74330
AT4G10300
AT3G13140
AT5G62230
AT1G73590
AT1G54730
AT4G13570
AT5G17280
AT2G29350
AT1G77130
AT2G15070
AT3G53690
AT1G31460
AT1G34010
AT5G11810
AT4G26330
AT1G77890
no_match
AT2G13970
AT1G70895
AT3G19890
AT5G02290
AT5G12000
AT3G29800
AT5G66670
AT5G45900
AT3G12490
AT3G61810
AT3G51040
AT4G21090
AT1G02390
AT1G14950
AT3G09810
AT1G10840
AT1G57820
no_match
AT2G36410
AT5G51280
AT1G31400
AT5G55380
AT4G10530
AT4G10520
AT1G15820
AT4G16510
AT3G26930
AT4G04770
AT4G02410
AT2G04630
AT5G63280
AT3G32200
AT5G30420
AT4G39235
ATMG00670
AT1G31070
AT5G51360
AT4G13460
AT2G47440
AT3G05260
AT3G55080
AT4G33170
AT1G53770
AT3G59820
AT5G44270
AT3G60040
AT3G60050
AT2G26350
AT3G26410
no_match
AT4G21890
AT1G73110
AT3G53520
AT5G57340
AT5G61780
AT2G10440
AT5G37010
AT4G15700
AT2G17900
AT2G39705
AT5G18475
AT4G07580
AT4G02900
AT4G28100
AT2G01780
AT1G53540
AT3G14225
AT2G17050
AT5G17950
AT2G37130
AT5G04540
AT1G12720
AT3G16570
AT1G13730
AT5G40980
no_match
AT5G53560
AT5G06490
AT5G58530
AT1G53560
AT4G14800
AT1G17950
AT2G29730
AT2G29710
AT5G40820
AT5G65440
AT4G31360
AT3G43240
AT4G11330
AT2G18610
AT4G27750
AT2G45500
AT3G05880
AT4G28706
AT5G56980
AT4G03390
AT3G01790
AT3G47670
AT4G35900
AT5G44380
AT1G55660
AT1G22890
AT3G61390
AT2G19340
AT3G22000
AT4G20680
AT1G73240
AT2G07630
AT5G49350
AT1G16858
AT1G16860
AT3G45390
AT1G73120
AT5G06130
AT2G06850
AT4G37640
AT2G21440
AT2G44680
AT4G40040
AT1G26300
AT3G05850
AT2G45440
AT3G08570
AT1G72180
AT1G62670
AT1G77210
AT3G17970
AT4G00270
AT5G46150
AT1G49010
AT2G46560
AT5G13150
AT3G09660
AT1G62970
AT5G06270
AT2G23330
AT1G11190
AT1G77080
AT1G80000
AT3G12530
AT5G10390
no_match
AT3G11550
AT4G27840
AT1G63700
AT3G51990
AT4G35580
AT2G18490
AT5G44450
AT2G41040
AT1G70540
AT2G07712
ATMG00520
AT1G43910
AT4G12080
AT2G17700
AT3G55930
AT5G53080
AT2G21430
AT3G28420
AT1G08100
AT5G38800
AT5G11350
AT5G07780
AT5G06650
AT4G09630
AT1G72060
AT5G51190
AT5G08420
AT3G16690
AT3G60970
AT3G60160
AT1G18510
AT2G25520
AT2G19800
AT1G42200
AT5G51630
AT5G39260
AT3G46170
AT1G32700
AT1G69050
no_match
AT3G06090
AT3G43900
AT3G07100
AT1G14660
AT5G46020
AT5G26960
AT2G46540
ATCG00630
AT2G41850
AT5G56620
AT5G16660
AT2G35635
AT4G34030
AT4G16210
AT1G72260
AT1G80060
AT3G44760
AT5G62160
AT1G57943
AT4G27654
AT2G18915
AT3G52640
AT5G24160
AT5G05680
no_match
AT1G80310
AT3G50440
AT1G49810
AT3G04600
AT5G55980
AT1G09020
AT1G20480
AT4G23650
AT2G24190
AT3G18350
AT1G57750
AT4G10910
AT5G07740
AT5G38950
AT3G02500
AT5G35090
AT3G04750
AT1G16760
AT3G52340
AT1G53800
AT1G22830
AT5G59160
AT3G16760
AT4G07990
AT5G52860
AT2G22200
AT1G18860
AT3G26100
AT1G60980
AT2G41680
AT3G07720
AT5G52180
AT1G72800
AT1G01420
no_match
no_match
AT1G42460
AT4G18570
AT1G30000
AT3G21020
AT3G47850
AT2G35590
AT3G52310
AT3G01210
AT5G14330
AT5G54760
AT3G09350
AT2G34870
AT1G57830
AT4G02020
AT5G27020
AT1G27310
AT1G07330
AT5G10230
AT3G10340
AT4G21070
AT3G47500
AT5G65050
AT5G65060
AT4G39630
AT4G08110
AT1G79970
AT5G44415
AT5G33230
AT4G28960
AT5G37390
AT1G23930
AT3G47330
AT4G09370
AT3G27440
AT5G13030
AT4G11010
AT3G27800
AT1G74730
AT3G29210
AT1G17500
AT1G09290
AT4G39940
AT3G56840
AT5G46470
AT5G58860
AT5G51910
AT2G24320
AT5G24300
AT2G07693
AT3G49120
AT3G49110
AT3G26085
AT2G39800
AT3G55610
AT2G22970
[truncated: 20,884 more rows]
