# Supplementary material for: The response and recovery of the Arabidopsis thaliana transcriptome to phosphate starvation
Source: BMC Plant Biol. 2012 May 3;12:62. doi: 10.1186/1471-2229-12-62 (PMC3520718; doi:10.1186/1471-2229-12-62)
Supplement: Additional file 5 — Expression profiles for 5,044 genes undetectable by the ATH1 micro-array platform, a table describing the response and recovery of said 5,044 genes to Pi starvation in both root and shoot. [file 1471-2229-12-62-S5.xls]

## Sheet: TextMining
ID	CLUSTER	SYMBOLS	FAMILY	RECOVERY	DESCRIPTION	AFFY	PAPERS
AT1G61660	1	T13M11.1, T13M11_1	bHLH	0.773195	basic helix-loop-helix (bHLH) DNA-binding superfamily protein; FUNCTIONS IN: DNA binding, sequence-specific DNA binding transcription factor activity; INVOLVED IN: regulation of transcription; LOCATED IN: nucleus; EXPRESSED IN: 22 plant structures; EXPRESSED DURING: 13 growth stages; CONTAINS InterPro DOMAIN/s: Helix-loop-helix DNA-binding domain (InterPro:IPR001092), Helix-loop-helix DNA-binding…	265034_AT	Global analysis of Arabidopsis gene expression uncovers a complex array of changes impacting pathogen response and cell cycle during geminivirus infection.	The Arabidopsis thaliana transcriptome in response to Agrobacterium tumefaciens.	Transcriptional Profiling Implicates Novel Interactions Between Abiotic Stress and Hormonal Responses in Thellungiella, a Close Relative of Arabidopsis.	Binding of arabinogalactan proteins by yariv phenylglycoside triggers wound-like responses in Arabidopsis cell cultures.	The Arabidopsis basic/helix-loop-helix transcription factor family.	The basic helix-loop-helix transcription factor family in plants: a genome-wide study of protein structure and functional diversity.	Update on the Basic Helix-Loop-Helix Transcription Factor Gene Family in Arabidopsis thaliana.
AT5G46760	1	MYC3, MZA15.18, MZA15_18	bHLH	1.02739	Basic helix-loop-helix (bHLH) DNA-binding family protein; FUNCTIONS IN: protein binding, DNA binding, sequence-specific DNA binding transcription factor activity; INVOLVED IN: regulation of transcription; LOCATED IN: nucleus; EXPRESSED IN: 23 plant structures; EXPRESSED DURING: 13 growth stages; CONTAINS InterPro DOMAIN/s: Helix-loop-helix DNA-binding domain (InterPro:IPR001092), Helix-loop-helix…	248864_AT	The Arabidopsis bHLH Transcription Factors MYC3 and MYC4 Are Targets of JAZ Repressors and Act Additively with MYC2 in the Activation of Jasmonate Responses.	The bHLH Transcription Factor MYC3 Interacts with the Jasmonate ZIM-Domain Proteins to Mediate Jasmonate Response in Arabidopsis	NINJA connects the co-repressor TOPLESS to jasmonate signalling.	SCREAM/ICE1 and SCREAM2 Specify Three Cell-State Transitional Steps Leading to Arabidopsis Stomatal Differentiation.	Genome-wide transcriptional analysis of the Arabidopsis thaliana interaction with the plant pathogen Pseudomonas syringae pv. tomato DC3000 and the human pathogen Escherichia coli O157:H7.	Gibberllin Mobilizes Distinct DELLA-dependent Transcriptomes to Regulate Seed Germination and Floral Development in Arabidopsis.	JASMONATE-INSENSITIVE1 Encodes a MYC Transcription Factor Essential to Discriminate between Different Jasmonate-Regulated Defense Responses in Arabidopsis.	Arabidopsis AtMYC2 (bHLH) and AtMYB2 (MYB) Function as Transcriptional Activators in Abscisic Acid Signaling.	The Arabidopsis basic/helix-loop-helix transcription factor family.	The basic helix-loop-helix transcription factor family in plants: a genome-wide study of protein structure and functional diversity.	Update on the Basic Helix-Loop-Helix Transcription Factor Gene Family in Arabidopsis thaliana.	Dominant Alleles of the Basic Helix-Loop-Helix Transcription Factor ATR2 Activate Stress-Responsive Genes in Arabidopsis.	Arabidopsis transcription factors: genome-wide comparative analysis among eukaryotes.
AT5G65640	1	BHLH093, K21L13.16, K21L13_16, BETA HLH PROTEIN 93	bHLH	-0.971895	beta HLH protein 93 (bHLH093); FUNCTIONS IN: DNA binding, sequence-specific DNA binding transcription factor activity; INVOLVED IN: regulation of transcription; LOCATED IN: nucleus; EXPRESSED IN: 22 plant structures; EXPRESSED DURING: 13 growth stages; CONTAINS InterPro DOMAIN/s: Helix-loop-helix DNA-binding domain (InterPro:IPR001092), Helix-loop-helix DNA-binding (InterPro:IPR011598); BEST Arab…	247151_AT	Functional compensation of primary and secondary metabolites by duplicate genes in Arabidopsis thaliana	SCREAM/ICE1 and SCREAM2 Specify Three Cell-State Transitional Steps Leading to Arabidopsis Stomatal Differentiation.	Arabidopsis FAMA Controls the Final Proliferation/Differentiation Switch during Stomatal Development.	Monitoring expression profiles of Arabidopsis genes during cold acclimation and deacclimation using DNA microarrays.	Microarray Analysis of Genes that Respond to gamma-Irradiation in Arabidopsis.	Genome-wide reprogramming of primary and secondary metabolism, protein synthesis, cellular growth processes, and the regulatory infrastructure of Arabidopsis in response to nitrogen.	ICE1: a regulator of cold-induced transcriptome and freezing tolerance in Arabidopsis.	Monitoring genome-wide changes in gene expression in response to endogenous cytokinin reveals targets in Arabidopsis thaliana.	The Arabidopsis ABORTED MICROSPORES (AMS) gene encodes a MYC class transcription factor.	The Arabidopsis basic/helix-loop-helix transcription factor family.	The basic helix-loop-helix transcription factor family in plants: a genome-wide study of protein structure and functional diversity.	Update on the Basic Helix-Loop-Helix Transcription Factor Gene Family in Arabidopsis thaliana.	Arabidopsis transcription factors: genome-wide comparative analysis among eukaryotes.
AT1G10610	1	F20B24.5	bHLH	0.914853	basic helix-loop-helix (bHLH) DNA-binding superfamily protein; FUNCTIONS IN: DNA binding, sequence-specific DNA binding transcription factor activity; INVOLVED IN: regulation of transcription; LOCATED IN: nucleus; EXPRESSED IN: 22 plant structures; EXPRESSED DURING: 13 growth stages; CONTAINS InterPro DOMAIN/s: Helix-loop-helix DNA-binding domain (InterPro:IPR001092), Helix-loop-helix DNA-binding…	263237_AT	Regulatory Networks in Pollen Development	Regulation of Arabidopsis tapetum development and function by DYSFUNCTIONAL TAPETUM1 (DYT1) encoding a putative bHLH transcription factor.	Analysis of sequence, map position, and gene expression reveals conserved essential genes for iron uptake in Arabidopsis and tomato.		The Arabidopsis basic/helix-loop-helix transcription factor family.	The basic helix-loop-helix transcription factor family in plants: a genome-wide study of protein structure and functional diversity.	Update on the Basic Helix-Loop-Helix Transcription Factor Gene Family in Arabidopsis thaliana.	Arabidopsis transcription factors: genome-wide comparative analysis among eukaryotes.
AT2G42280	1	T24P15.19, T24P15_19	bHLH	1.46807	basic helix-loop-helix (bHLH) DNA-binding superfamily protein; FUNCTIONS IN: DNA binding, sequence-specific DNA binding transcription factor activity; INVOLVED IN: regulation of transcription; LOCATED IN: nucleus; EXPRESSED IN: 16 plant structures; EXPRESSED DURING: 8 growth stages; CONTAINS InterPro DOMAIN/s: Helix-loop-helix DNA-binding domain (InterPro:IPR001092), Helix-loop-helix DNA-binding …	267628_AT	Light has a specific role in modulating Arabidopsis gene expression at low temperature.	The ENHANCER OF SHOOT REGENERATION 2 gene in Arabidopsis regulates CUP SHAPED COTYLEDON 1 at the transcriptional level and controls cotyledon development.	The Arabidopsis basic/helix-loop-helix transcription factor family.	The basic helix-loop-helix transcription factor family in plants: a genome-wide study of protein structure and functional diversity.	Update on the Basic Helix-Loop-Helix Transcription Factor Gene Family in Arabidopsis thaliana.	Arabidopsis transcription factors: genome-wide comparative analysis among eukaryotes.
AT5G42520	2	BPC6, ATBPC6, MDH9.22, MDH9_22, BBR/BPC6, BASIC PENTACYSTEINE 6, ARABIDOPSIS THALIANA BASIC PENTACYSTEINE 6	BPC	0.796945	basic pentacysteine 6 (BPC6); CONTAINS InterPro DOMAIN/s: GAGA binding-like (InterPro:IPR010409); BEST Arabidopsis thaliana protein match is: basic pentacysteine 4 (TAIR:AT2G21240.2); Has 30201 Blast hits to 17322 proteins in 780 species: Archae - 12; Bacteria - 1396; Metazoa - 17338; Fungi - 3422; Plants - 5037; Viruses - 0; Other Eukaryotes - 2996 (source: NCBI BLink).	249199_AT	The plant specific BPC/BBR family of GAGA-repeat binding proteins	Definition and interactions of a positive regulatory element of the Arabidopsis INNER NO OUTER promoter.	The GA octodinucleotide repeat binding factor BBR participates in the transcriptional regulation of the homeobox gene Bkn3.
AT2G03470	1	T4M8.10, T4M8_10	ELM	0.549897	ELM2 domain-containing protein; FUNCTIONS IN: DNA binding; LOCATED IN: nucleus; EXPRESSED IN: 24 plant structures; EXPRESSED DURING: 15 growth stages; CONTAINS InterPro DOMAIN/s: SANT, DNA-binding (InterPro:IPR001005), ELM2 (InterPro:IPR000949); BEST Arabidopsis thaliana protein match is: ELM2 domain-containing protein (TAIR:AT1G13880.1); Has 3810 Blast hits to 2751 proteins in 251 species: Archa…	265700_AT	Global analysis of Arabidopsis gene expression uncovers a complex array of changes impacting pathogen response and cell cycle during geminivirus infection.	Transcriptome analyses show changes in gene expression to accompany pollen germination and tube growth in Arabidopsis.		Characterization of cis-acting element involved in cell cycle phase-independent activation of Arath;CycB1;1 transcription and identification of putative regulatory proteins.
AT1G18330	2	EPR1, RVE7, F15H18.16, F15H18_16, REVEILLE 7, EARLY-PHYTOCHROME-RESPONSIVE1	EPR	1.01836	EARLY-PHYTOCHROME-RESPONSIVE1	261663_AT	REVEILLE1, a Myb-like transcription factor, integrates the circadian clock and auxin pathways	Constitutive expression of CIR1 (RVE2) affects several circadian-regulated processes and seed germination in Arabidopsis.	Functional Profiling Reveals That Only a Small Number of Phytochrome-Regulated Early-Response Genes in Arabidopsis Are Necessary for Optimal Deetiolation.	The MYB Transcription Factor Superfamily of Arabidopsis: Expression Analysis and Phylogenetic Comparison with the Rice MYB Family.	A transposon-based activation-tagging population in Arabidopsis thaliana (TAMARA) and its application in the identification of dominant developmental and metabolic mutations.	The Novel MYB Protein EARLY-PHYTOCHROME-RESPONSIVE1 Is a Component of a Slave Circadian Oscillator in Arabidopsis.	Arabidopsis transcription factors: genome-wide comparative analysis among eukaryotes.
AT1G46768	2	RAP2.1, F2G19.32, F2G19_32, RELATED TO AP2 1	ERF/AP2	1.51118	encodes a member of the DREB subfamily A-5 of ERF/AP2 transcription factor family (RAP2.1). The protein contains one AP2 domain. There are 16 members in this subfamily including RAP2.9 and RAP2.10.	245807_AT	The Arabidopsis EAR-motif-containing protein RAP2.1 functions as an active transcriptional repressor to keep stress responses under tight control	DEAR1, a transcriptional repressor of DREB protein that mediates plant defense and freezing stress responses in Arabidopsis	Systematic protein localization in Arabidopsis	Involvement of CBF Transcription Factors in Winter Hardiness in Birch.	The genetic basis of zinc tolerance in the metallophyte Arabidopsis halleri ssp. halleri (Brassicaceae): an analysis of quantitative trait loci.	Consensus by democracy. Using meta-analyses of microarray and genomic data to model the cold acclimation signaling pathway in Arabidopsis.	Functional and phylogenetic analysis of a DREB/CBF-like gene in perennial ryegrass (Lolium perenne L.).	Monitoring expression profiles of Arabidopsis genes during cold acclimation and deacclimation using DNA microarrays.	A Global Survey of Gene Regulation during Cold Acclimation in Arabidopsisthaliana.	Phylogeny and Domain Evolution in the APETALA2-Like Gene Family.	Roles of the CBF2 and ZAT12 transcription factors in configuring the low temperature transcriptome of Arabidopsis.	Freezing-sensitive tomato has a functional CBF cold response pathway, but a CBF regulon that differs from that of freezing-tolerant Arabidopsis.	Identification of cold-inducible downstream genes of the Arabidopsis DREB1A/CBF3 transcriptional factor using two microarray systems.
AT5G19790	2	RAP2.11, T29J13.210, T29J13_210, RELATED TO AP2 11	ERF/AP2	-1.22603	encodes a member of the ERF (ethylene response factor) subfamily B-6 of ERF/AP2 transcription factor family (RAP2.11). The protein contains one AP2 domain. There are 12 members in this subfamily including RAP2.11.	245966_AT	Integration of Arabidopsis thaliana stress-related transcript profiles, promoter structures, and cell-specific expression.	The barley ERF-type transcription factor HvRAF confers enhanced pathogen resistance and salt tolerance in Arabidopsis.	Transcriptional and posttranscriptional regulation of transcription factor expression in Arabidopsis roots.	Dynamic Histone Acetylation of Late Embryonic Genes during Seed Germination.	Real-time RT-PCR profiling of over 1400 Arabidopsis transcription factors: unprecedented sensitivity reveals novel root- and shoot-specific genes.	Arabidopsis transcription factors: genome-wide comparative analysis among eukaryotes.	The AP2 domain of APETALA2 defines a large new family of DNA binding proteins in Arabidopsis.
AT1G72360	2	HRE1, ERF73, T10D10.17, T10D10_17, ETHYLENE RESPONSE FACTOR 73, HYPOXIA RESPONSIVE ERF (ETHYLENE RESPONSE FACTOR) 1	ERF/AP2	1.91747	encodes a member of the ERF (ethylene response factor) subfamily B-2 of ERF/AP2 transcription factor family. The protein contains one AP2 domain. There are 5 members in this subfamily including RAP2.2 AND RAP2.12	260451_AT	HRE1 and HRE2, two hypoxia-inducible Ethylene Response Factors, affect anaerobic responses in Arabidopsis thaliana	Involvement of an AP2/ERF transcription factor HIF1 in modulating ethylene responses during hypoxia in Arabidopsis	Hypoxia Responsive ERF Transcription Factors Involved in Low Oxygen Signalling in Arabidopsis thaliana	Genome-wide analysis of the ERF gene family in Arabidopsis and rice.	Caesium-affected gene expression in Arabidopsis thaliana.	Gene trap lines define domains of gene regulation in Arabidopsis petals and stamens.	Transcriptional profile of the Arabidopsis root quiescent center.	Hydrogen peroxide mediates plant root cell response to nutrient deprivation.	Arabidopsis transcription factors: genome-wide comparative analysis among eukaryotes.	The AP2/EREBP family of plant transcription factors.
AT3G61630	2	CRF6, F15G16.20, CYTOKININ RESPONSE FACTOR 6	ERF/AP2 CRF	1.67739	CRF6 encodes one of the six cytokinin response factors. CRF5 belongs to the AP2/ERF superfamily of the transcriptional factors. CRF proteins rapidly relocalize to the nucleus in response to cytokinin. Analysis of loos-of-function mutants revealed that the CRFs function redundantly to regulate the development of embryos, cotyledons and leaves	251282_AT	Global analysis of Arabidopsis gene expression uncovers a complex array of changes impacting pathogen response and cell cycle during geminivirus infection.	Genome-wide interacting effects of sucrose and herbicide-mediated stress in Arabidopsis thaliana: novel insights into atrazine toxicity and sucrose-induced tolerance.	A subset of Arabidopsis AP2 transcription factors mediates cytokinin responses in concert with a two-component pathway.	ATR and ATM play both distinct and additive roles in response to ionizing radiation.	Type III effectors orchestrate a complex interplay between transcriptional networks to modify basal defence responses during pathogenesis and resistance.	Arabidopsis transcription factors: genome-wide comparative analysis among eukaryotes.
AT2G46310	2	CRF5, T3F17.4, CYTOKININ RESPONSE FACTOR 5	ERF/AP2 CRF	0.887199	CRF5 encodes one of the six cytokinin response factors. It is transcriptionally upregulated in response to cytokinin. CRF5 belongs to the AP2/ERF superfamily of the transcriptional factors. CRF proteins rapidly relocalize to the nucleus in response to cytokinin. Analysis of loos-of-function mutants revealed that the CRFs function redundantly to regulate the development of embryos, cotyledons and …	266606_AT	A subset of Arabidopsis AP2 transcription factors mediates cytokinin responses in concert with a two-component pathway.	Dissecting salt stress pathways.	Genome-wide expression profiling of ARABIDOPSIS RESPONSE REGULATOR 7(ARR7) overexpression in cytokinin response.	Identification of genes of the plant-specific transcription-factor families cooperatively regulated by ethylene and jasmonate in Arabidopsis thaliana.	Combinatorial Microarray Analysis Revealing Arabidopsis Genes Implicated in Cytokinin Responses through the His-to-Asp Phosphorelay Circuitry.	Arabidopsis response regulator, ARR22, ectopic expression of which results in phenotypes similar to the wol cytokinin-receptor mutant.	Genomic Analysis of the Nitrate Response Using a Nitrate Reductase-Null Mutant of Arabidopsis.	A Role for the GCC-Box in Jasmonate-Mediated Activation of the PDF1.2 Gene of Arabidopsis.	Expression profiling of cytokinin action in Arabidopsis.	Arabidopsis transcription factors: genome-wide comparative analysis among eukaryotes
AT1G04240	3	IAA3, SHY2, F19P19.32, F19P19_32, SHORT HYPOCOTYL 2, INDOLE-3-ACETIC ACID 3	IAA	0.522081	SHY2/IAA3 regulates multiple auxin responses in roots. It is induced rapidly by IAA, and has been shown to be phosphorylated by oat phytochrome A in vitro.	263656_AT	Identical Amino Acid Substitutions in the Repression Domain of Aux/IAA Proteins Have Contrasting Effects on Auxin Signaling.	Plant Elongator regulates auxin-related genes during RNA polymerase II transcription elongation	Spatio-temporal sequence of cross-regulatory events in root meristem growth	TCP Transcription Factors Regulate the Activities of ASYMMETRIC LEAVES1 and miR164, as Well as the Auxin Response, during Differentiation of Leaves in Arabidopsis	The rate of cell differentiation controls the Arabidopsis root meristem growth phase	Auxin-induced, SCF(TIR1)-mediated poly-ubiquitination signals degradation of AUX/IAA proteins.	A genetic framework for the control of cell division and differentiation in the root meristem.	General Detoxification and Stress Responses Are Mediated by Oxidized Lipids through TGA Transcription Factors in Arabidopsis.	Global analysis of Arabidopsis gene expression uncovers a complex array of changes impacting pathogen response and cell cycle during geminivirus infection.	Specificity and Similarity of Functions of the Aux/IAA Genes in Auxin Signaling of Arabidopsis Revealed by Promoter-Exchange Experiments between MSG2/IAA19, AXR2/IAA3 and SLR/IAA14.	Arabidopsis Aux/IAA genes are involved in brassinosteroid-mediated growth responses in a manner dependent on organ type.	The Arabidopsis Aux/IAA Protein Family Has Diversified in Degradation and Auxin Responsiveness.	Developmental specificity of auxin response by pairs of ARF and Aux/IAA transcriptional regulators
AT3G23030	3	IAA2, MXC7.6, INDOLE-3-ACETIC ACID INDUCIBLE 2	IAA	1.29673	auxin inducible gene expressed in the nucleus	257766_AT	Transgenic poplar expressing Arabidopsis NDPK2 enhances growth as well as oxidative stress tolerance	The Arabidopsis Aux/IAA Protein Family Has Diversified in Degradation and Auxin Responsiveness.	AUX1 Promotes Lateral Root Formation by Facilitating Indole-3-Acetic Acid Distribution between Sink and Source Tissues in the Arabidopsis Seedling.	Mutation in domain II of IAA1 confers diverse auxin-related phenotypes and represses auxin-activated expression of Aux/IAA genes in steroid regulator-inducible system.	Arabidopsis transcription factors: genome-wide comparative analysis among eukaryotes.	Hormone autotrophic growth and differentiation identifies mutant lines of Arabidopsis with altered cytokinin and auxin content or signaling.	Molecular Characterization of a Genomic Clone Encoding the Auxin-inducible IAA2 Gene (Accession No. AF027157) from Arabidopsis thaliana.	Protein-protein interactions among the Aux/IAA proteins	The PS-IAA4/5-like family of early auxin-inducible mRNAs in Arabidopsis thaliana.	Early auxin-induced genes encode short-lived nuclear proteins.
AT2G36270	1	ABI5, GIA1, F2H17.12, F2H17_12, ABA INSENSITIVE 5, GROWTH-INSENSITIVITY TO ABA 1	LZ	-0.628597	Encodes a member of the basic leucine zipper transcription factor family, involved in ABA signalling during seed maturation and germination. The Arabidopsis abscisic acid (ABA)-insensitive abi5 mutants have pleiotropic defects in ABA response, including decreased sensitivity to ABA inhibition of germination and altered expression of some ABA-regulated genes. Comparison of seed and ABA-inducible v…	263907_AT	A peroxisomal ABC transporter promotes seed germination by inducing pectin degradation under the control of ABI5	Abscisic Acid Increases Arabidopsis ABI5 Transcription Factor Levels by Promoting KEG E3 Ligase Self-Ubiquitination and Proteasomal Degradation.	An ABA-responsive element in the AtSUC1 promoter is involved in the regulation of AtSUC1 expression	DWA1 and DWA2, Two Arabidopsis DWD Protein Components of CUL4-Based E3 Ligases, Act Together as Negative Regulators in ABA Signal Transduction	MOTHER OF FT AND TFL1 Regulates Seed Germination through a Negative Feedback Loop Modulating ABA Signaling in Arabidopsis	The Mg-Chelatase H Subunit of Arabidopsis Antagonizes a Group of Transcription Repressors to Relieve ABA-Responsive Genes of Inhibition	The Plant-Specific SR45 Protein Negatively Regulates Glucose and ABA Signaling During Early Seedling Development in Arabidopsis.	Two cotton Cys2/His2-type zinc-finger proteins, GhDi19-1 and GhDi19-2, are involved in plant response to salt/drought stress and abscisic acid signaling	Two coupled components of the mitogen-activated protein kinase cascade MdMPK1 and MdMKK1 from apple function in abscisic acid signal transduction	Arabidopsis NF-YB subunits LEC1 and LEC1-LIKE activate transcription by interacting with seed-specific ABRE-binding factors.	Arabidopsis WRKY2 transcription factor mediates seed germination and postgermination arrest of development by abscisic acid	Cross-species approaches to seed dormancy and germination: conservation and biodiversity of ABA-regulated mechanisms and the Brassicaceae DOG1 genes	Functional analysis of the isoforms of an ABI3-like factor of Pisum sativum generated by alternative splicing.
AT1G70920	2	HB18, ATHB18, F15H11.30, HOMEOBOX-LEUCINE ZIPPER PROTEIN 18, ARABIDOPSIS THALIANA HOMEOBOX-LEUCINE ZIPPER PROTEIN 18	LZ	1.21968	homeobox-leucine zipper protein 18 (HB18); FUNCTIONS IN: DNA binding, sequence-specific DNA binding transcription factor activity; INVOLVED IN: regulation of transcription, DNA-dependent, regulation of transcription; LOCATED IN: nucleus, chloroplast; EXPRESSED IN: hypocotyl, root, flower; EXPRESSED DURING: 4 anthesis; CONTAINS InterPro DOMAIN/s: Homeobox, conserved site (InterPro:IPR017970), Home…	262303_AT	Monitoring genome-wide changes in gene expression in response to endogenous cytokinin reveals targets in Arabidopsis thaliana.	Arabidopsis transcription factors: genome-wide comparative analysis among eukaryotes.
AT5G15830	2	BZIP3, ATBZIP3, F14F8.210, F14F8_210, BASIC LEUCINE-ZIPPER 3, ARABIDOPSIS THALIANA BASIC LEUCINE-ZIPPER 3	LZ	1.74589	basic leucine-zipper 3 (bZIP3); FUNCTIONS IN: DNA binding, sequence-specific DNA binding transcription factor activity; INVOLVED IN: regulation of transcription, DNA-dependent; EXPRESSED IN: 9 plant structures; EXPRESSED DURING: 6 growth stages; CONTAINS InterPro DOMAIN/s: Basic-leucine zipper (bZIP) transcription factor (InterPro:IPR004827), bZIP transcription factor, bZIP-1 (InterPro:IPR011616)…	246522_AT	mRNA metabolism of flowering-time regulators in wild-type Arabidopsis revealed by a nuclear cap binding protein mutant, abh1.	Cross-species Annotation of Basic Leucine Zipper Factor Interactions: Insight Into the Evolution of Closed Interaction Networks.	Gene Expression Programs during Shoot, Root and Callus Development in Arabidopsis Tissue Culture.	Genome-wide expression profiling of ARABIDOPSIS RESPONSE REGULATOR 7(ARR7) overexpression in cytokinin response.	Two-hybrid protein-protein interaction analysis in Arabidopsis protoplasts: establishment of a heterodimerization map of group C and group S bZIP transcription factors.	Microarray Analysis of Genes that Respond to gamma-Irradiation in Arabidopsis.	A novel subgroup of bZIP proteins functions as transcriptional activators in hypoosmolarity-responsive expression of the ProDH gene in Arabidopsis.	ABA activates ADPR cyclase and cADPR induces a subset of ABA-responsive genes in Arabidopsis.	Dimerization specificity of all 67 B-ZIP motifs in Arabidopsis thaliana: a comparison to Homo sapiens B-ZIP motifs.	bZIP transcription factors in Arabidopsis.	Arabidopsis transcription factors: genome-wide comparative analysis among eukaryotes.
AT2G22850	2	BZIP6, ATBZIP6, T20K9.6, T20K9_6, BASIC LEUCINE-ZIPPER 6, ARABIDOPSIS THALIANA BASIC LEUCINE-ZIPPER 6	LZ	1.33646	basic leucine-zipper 6 (bZIP6); FUNCTIONS IN: DNA binding, sequence-specific DNA binding transcription factor activity; INVOLVED IN: regulation of transcription, DNA-dependent; LOCATED IN: nucleus; EXPRESSED IN: 24 plant structures; EXPRESSED DURING: 12 growth stages; CONTAINS InterPro DOMAIN/s: Basic-leucine zipper (bZIP) transcription factor (InterPro:IPR004827), bZIP transcription factor, bZIP…	266798_AT	Cross-species Annotation of Basic Leucine Zipper Factor Interactions: Insight Into the Evolution of Closed Interaction Networks.	The Arabidopsis thaliana transcriptome in response to Agrobacterium tumefaciens.	Transcriptional and posttranscriptional regulation of transcription factor expression in Arabidopsis roots.	Two-hybrid protein-protein interaction analysis in Arabidopsis protoplasts: establishment of a heterodimerization map of group C and group S bZIP transcription factors.	Dimerization specificity of all 67 B-ZIP motifs in Arabidopsis thaliana: a comparison to Homo sapiens B-ZIP motifs.	The response regulator 2 mediates ethylene signalling and hormone signal integration in Arabidopsis.	bZIP transcription factors in Arabidopsis.	Arabidopsis transcription factors: genome-wide comparative analysis among eukaryotes.
AT3G51960	2	BZIP24, ATBZIP24, F4F15.70, BASIC LEUCINE ZIPPER 24, ARABIDOPSIS BASIC LEUCINE ZIPPER 24	LZ	0.84219	bZIP transcription factor induced by salt stress and promoted salt tolerance. Localized to the cytoplasm and nucleus under control conditions and targeted preferentially to the nucleus under salt stress	252083_AT	Functional compensation of primary and secondary metabolites by duplicate genes in Arabidopsis thaliana	The Arabidopsis basic leucine zipper transcription factor AtbZIP24 regulates complex transcriptional networks involved in abiotic stress resistance	Differential transcript regulation in Arabidopsis thaliana and the halotolerant Lobularia maritima indicates genes with potential function in plant salt adaptation.	An early response regulatory cluster induced by low temperature and hydrogen peroxide in seedlings of chilling-tolerant japonica rice.	Cross-species Annotation of Basic Leucine Zipper Factor Interactions: Insight Into the Evolution of Closed Interaction Networks.	A novel subgroup of bZIP proteins functions as transcriptional activators in hypoosmolarity-responsive expression of the ProDH gene in Arabidopsis.	Dimerization specificity of all 67 B-ZIP motifs in Arabidopsis thaliana: a comparison to Homo sapiens B-ZIP motifs.	bZIP transcription factors in Arabidopsis.	Arabidopsis transcription factors: genome-wide comparative analysis among eukaryotes.
AT5G24800	2	BZIP9, BZO2H2, ATBZIP9, F6A4.10, F6A4_10, BASIC LEUCINE ZIPPER 9, BASIC LEUCINE ZIPPER O2 HOMOLOG 2, ARABIDOPSIS THALIANA BASIC LEUCINE ZIPPER 9	LZ	0.927116	Encodes bZIP protein BZO2H2	246962_S_AT	THE ROLE OF APL AS A TRANSCRIPTIONAL REGULATOR IN SPECIFYING VASCULAR TISSUE IDENTITY	Global analysis of Arabidopsis gene expression uncovers a complex array of changes impacting pathogen response and cell cycle during geminivirus infection.	An early response regulatory cluster induced by low temperature and hydrogen peroxide in seedlings of chilling-tolerant japonica rice.	Temporal responses of transcripts, enzyme activities and metabolites after adding sucrose to carbon-deprived Arabidopsis seedlings.	Cross-species Annotation of Basic Leucine Zipper Factor Interactions: Insight Into the Evolution of Closed Interaction Networks.	Monitoring expression profiles of Arabidopsis genes during cold acclimation and deacclimation using DNA microarrays.	Transcriptional and posttranscriptional regulation of transcription factor expression in Arabidopsis roots.	Two-hybrid protein-protein interaction analysis in Arabidopsis protoplasts: establishment of a heterodimerization map of group C and group S bZIP transcription factors.	Type III effectors orchestrate a complex interplay between transcriptional networks to modify basal defence responses during pathogenesis and resistance.	Global transcript profiling of primary stems from Arabidopsis thaliana identifies candidate genes for missing links in lignin biosynthesis and transcriptional regulators of fiber differentiation.	Binding of arabinogalactan proteins by yariv phenylglycoside triggers wound-like responses in Arabidopsis cell cultures.	Dimerization specificity of all 67 B-ZIP motifs in Arabidopsis thaliana: a comparison to Homo sapiens B-ZIP motifs.	When defense pathways collide. The response of Arabidopsis to a combination of drought and heat stress.
AT3G19580	2	ZF2, AZF2, MMB12.27, ZINC-FINGER PROTEIN 2, ARABIDOPSIS ZINC-FINGER PROTEIN 2	LZ	1.10635	Encodes zinc finger protein. mRNA levels are upregulated in response to ABA, high salt, and mild dessication. The protein is localized to the nucleus and acts as a transcriptional repressor.	257022_AT	Arabidopsis zinc-finger protein 2 is a negative regulator of ABA signaling during seed germination	Functional analyses of Cys2/His2-type zinc-finger protein AZF2 in Arabidopsis	Fine-tuning of early events in the jasmonate response	Global analysis of Arabidopsis gene expression uncovers a complex array of changes impacting pathogen response and cell cycle during geminivirus infection.	Mapping methyl jasmonate-mediated transcriptional reprogramming of metabolism and cell cycle progression in cultured Arabidopsis cells.	Transcriptome analyses show changes in gene expression to accompany pollen germination and tube growth in Arabidopsis.	Identification of 118 Arabidopsis transcription factor and 30 ubiquitin-ligase genes responding to chitin, a plant-defense elicitor.	Integration of Arabidopsis thaliana stress-related transcript profiles, promoter structures, and cell-specific expression.	Different plant hormones regulate similar processes through largely nonoverlapping transcriptional responses.	Transcriptional regulators of stamen development in Arabidopsis identified by transcriptional profiling.	Type III effectors orchestrate a complex interplay between transcriptional networks to modify basal defence responses during pathogenesis and resistance.	Zinc finger protein 1 (ThZF1) from salt cress (Thellungiella halophila) is a Cys-2/His-2-type transcription factor involved in drought and salt stress.	Enhanced Tolerance to Environmental Stress in Transgenic Plants Expressing the Transcriptional Coactivator Multiprotein Bridging Factor 1c.
AT5G53980	3	HB52, ATHB52, K19P17.15, K19P17_15, HOMEOBOX PROTEIN 52, ARABIDOPSIS THALIANA HOMEOBOX PROTEIN 52	LZ	1.03052	Encodes a homeodomain leucine zipper class I (HD-Zip I) protein	248208_AT	Genome-wide Gene Expression Analysis Reveals a Critical Role for CRY1 in the Response of Arabidopsis to High Irradiance.	The Arabidopsis thaliana Homolog of Yeast BRE1 Has a Function in Cell Cycle Regulation during Early Leaf and Root Growth.	Gene Expression Programs during Shoot, Root and Callus Development in Arabidopsis Tissue Culture	Monitoring expression profiles of Arabidopsis genes during cold acclimation and deacclimation using DNA microarrays.	Homeodomain Leucine Zipper Class I Genes in Arabidopsis. Expression Patterns and Phylogenetic Relationships.	Arabidopsis transcription factors: genome-wide comparative analysis among eukaryotes.
AT5G35330	1	MBD2, MBD02, ATMBD2, T26D22.18, T26D22_18, METHYL-CPG-BINDING DOMAIN PROTEIN 2, METHYL-CPG-BINDING DOMAIN PROTEIN 02	MBD	0.852197	Protein containing methyl-CpG-binding domain.Has sequence similarity to human MBD proteins.	246611_AT	Dual roles of the nuclear cap-binding complex and SERRATE in pre-mRNA splicing and microRNA processing in Arabidopsis thaliana.	Transcriptome analyses show changes in gene expression to accompany pollen germination and tube growth in Arabidopsis.	Impact of AtNHX1, a vacuolar Na+/H+ antiporter, upon gene expression during short- and long-term salt stress in Arabidopsis thaliana.	Methyl-CpG-binding domain proteins in plants: interpreters of DNA methylation.	DDM1 Binds Arabidopsis Methyl-CpG Binding Domain Proteins and Affects Their Subnuclear Localization.	Evolutionary Divergence of Monocot and Dicot Methyl-CpG-Binding Domain Proteins.	Transcriptional profile of the Arabidopsis root quiescent center.	Characterization of Arabidopsis thaliana methyl-CpG-binding domain (MBD) proteins.	Methylated DNA-Binding Proteins from Arabidopsis.	Ten members of the Arabidopsis gene family encoding methyl-CpG-binding domain proteins are transcriptionally active and at least one, AtMBD11, is crucial for normal development.	Blocking Histone Deacetylation Induced Pleiotropic Effects on Plant Gene Regulation and Development
AT1G02580	3	MEA, FIS1, SDG5, MEDEA, EMB173, T14P4.11, T14P4_11, EMBRYO DEFECTIVE 173, SET DOMAIN-CONTAINING PROTEIN 5, FERTILIZATION INDEPENDENT SEED 1	MEA	-0.559393	Encodes a putative transcription factor MEDEA (MEA) that negatively regulates seed development in the absence of fertilization. Mutations in this locus result in embryo lethality. MEA is a Polycomb group gene that is imprinted in the endosperm. The maternal allele is expressed and the paternal allele is silent. MEA is controlled by DEMETER (DME), a DNA glycosylase required to activate MEA express…	260908_AT	The Arabidopsis CUL4-DDB1 complex interacts with MSI1 and is required to maintain MEDEA parental imprinting	Parental genome dosage imbalance deregulates imprinting in Arabidopsis	The Arabidopsis Chloroplast Division Protein DYNAMIN-RELATED PROTEIN5B Also Mediates Peroxisome Division	Transcriptional profiles underlying parent-of-origin effects in seeds of Arabidopsis thaliana	Expression, imprinting, and evolution of rice homologs of the polycomb group genes	Imprinting of the polycomb group gene MEDEA serves as a ploidy sensor in Arabidopsis	Polycomb group-dependent imprinting of the actin regulator AtFH5 regulates morphogenesis in Arabidopsis thaliana	Possible diversifying selection in the imprinted gene, MEDEA, in Arabidopsis	Resetting and regulation of FLOWERING LOCUS C expression during Arabidopsis reproductive development.	A Dynamic Reciprocal RBR-PRC2 Regulatory Circuit Controls Arabidopsis Gametophyte Development.	Mechanism of PHERES1 imprinting in Arabidopsis.	UBIQUITIN SPECIFIC PROTEASE 26 is required for seed development and the repression of PHERES1 in Arabidopsis.	'RBR1' and 'MSI1' activate maternal expression of methylation-dependent imprinted genes in 'Arabidopsis'
AT4G37180	2	AP22.100, AP22_100	MYB	-1.11031	myb family transcription factor, contains Pfam domain, PF00249: Myb-like DNA-binding domain l; also isolated as a putative cytoskeletal protein in a yeast screen	246215_AT	Global analysis of Arabidopsis gene expression uncovers a complex array of changes impacting pathogen response and cell cycle during geminivirus infection.	Transcriptome analyses show changes in gene expression to accompany pollen germination and tube growth in Arabidopsis.	Arabidopsis transcription factors: genome-wide comparative analysis among eukaryotes.	Identification of plant cytoskeletal, cell cycle-related and polarity-related proteins using Schizosaccharomyces pombe.
AT1G71030	2	MYBL2, ATMYBL2, F23N20.2, F23N20_2, ARABIDOPSIS MYB-LIKE 2	MYB	2.35192	Encodes a putative myb family transcription factor. In contrast to most other myb-like proteins its myb domain consists of a single repeat. A proline-rich region potentially involved in transactivation is found in the C-terminal part of the protein. Its transcript accumulates mainly in leaves.	259751_AT	Ethylene Suppression of Sugar-Induced Anthocyanin Pigmentation in Arabidopsis thaliana	Environmental regulation of leaf colour in red 35S:PAP1 Arabidopsis thaliana	The Arabidopsis MYB5 Transcription Factor Regulates Mucilage Synthesis, Seed Coat Development, and Trichome Morphogenesis.	The endogenous GL3, but not EGL3, gene is necessary for anthocyanin accumulation as induced by nitrogen depletion in Arabidopsis rosette stage leaves	Changes in the gene expression profile of Arabidopsis thaliana after infection with Tobacco etch virus.		Global Transcript Levels respond to Small Changes of the Carbon Status during a Progressive Exhaustion of Carbohydrates in Arabidopsis Rosettes.	Global analysis of Arabidopsis gene expression uncovers a complex array of changes impacting pathogen response and cell cycle during geminivirus infection.	Transcriptional profiling of mature Arabidopsis trichomes reveals that NOECK encodes the MIXTA-like transcriptional regulator MYB106.	Genotypic variation in genome-wide transcription profiles induced by insect feeding: Brassica oleracea - Pieris rapae interactions.	Temporal responses of transcripts, enzyme activities and metabolites after adding sucrose to carbon-deprived Arabidopsis seedlings.	Arabidopsis Aux/IAA genes are involved in brassinosteroid-mediated growth responses in a manner dependent on organ type.	The MYB Transcription Factor Superfamily of Arabidopsis: Expression Analysis and Phylogenetic Comparison with the Rice MYB Family.
AT3G11280	1	F11B9.25	NA	0.767078	Putative transcription factors interacting with the gene product of VHA-B1 (vacuolar ATPase subunit B1; as shown through yeast two-hybrid assay).	256255_AT	Global Analysis of DELLA Direct Targets in Early Gibberellin Signaling in Arabidopsis.	Gibberllin Mobilizes Distinct DELLA-dependent Transcriptomes to Regulate Seed Germination and Floral Development in Arabidopsis.	Regulatory functions of nuclear hexokinase1 complex in glucose signaling.	The MYB Transcription Factor Superfamily of Arabidopsis: Expression Analysis and Phylogenetic Comparison with the Rice MYB Family.	Identification of NPR1-Dependent and Independent Genes Early Induced by Salicylic Acid Treatment in Arabidopsis.	Transcriptome profiling of the response of Arabidopsis suspension culture cells to suc starvation.	Monitoring genome-wide changes in gene expression in response to endogenous cytokinin reveals targets in Arabidopsis thaliana.	Arabidopsis transcription factors: genome-wide comparative analysis among eukaryotes.
AT5G65210	1	TGA1, MQN23.15, MQN23_15	NA	0.661967	Encodes TGA1, a redox-controlled regulator of systemic acquired resistance. TGA1 targets the activation sequence-1 (as-1) element of the promoter region of defense proteins. TGA1 are S-nitrosylated.	247199_AT	Functional compensation of primary and secondary metabolites by duplicate genes in Arabidopsis thaliana	TGA1 AND TGA4 TRANSCRIPTION FACTORS CONTROL NITRATE RESPONSES IN ARABIDOPSIS THALIANA ROOT ORGANS	Global analysis of Arabidopsis gene expression uncovers a complex array of changes impacting pathogen response and cell cycle during geminivirus infection.	Genetic Interactions of TGA Transcription Factors in the regulation of Pathogenesis Related Genes and Disease Resistance in Arabidopsis thaliana.	Genes encoding calmodulin-binding proteins in the arabidopsis genome.	bZIP transcription factors in Arabidopsis.	Arabidopsis transcription factors: genome-wide comparative analysis among eukaryotes.
AT1G08170	1	T6D22.26	NA	-0.775556	Histone superfamily protein; FUNCTIONS IN: DNA binding; INVOLVED IN: nucleosome assembly; LOCATED IN: nucleus, nucleosome; EXPRESSED IN: sperm cell, male gametophyte, flower, pollen tube; EXPRESSED DURING: L mature pollen stage, M germinated pollen stage, 4 anthesis; CONTAINS InterPro DOMAIN/s: Histone H2B (InterPro:IPR000558), Histone-fold (InterPro:IPR009072), Histone core (InterPro:IPR007125);…	261755_AT	Functional compensation of primary and secondary metabolites by duplicate genes in Arabidopsis thaliana	Transcriptome analyses show changes in gene expression to accompany pollen germination and tube growth in Arabidopsis.	A transcriptome-based characterization of habituation in plant tissue culture.
AT4G27230	1	HTA2, M4I22.40, M4I22_40, HISTONE H2A	NA	-0.53444	Encodes HTA2, a histone H2A protein.	253920_AT	H2A.Z-containing nucleosomes mediate the thermosensory response in Arabidopsis	Molecular and reverse genetic characterization of NUCLEOSOME ASSEMBLY PROTEIN1 (NAP1) genes unravels their function in transcription and nucleotide excision repair in Arabidopsis thaliana.	Overexpression of Several Arabidopsis Histone Genes Increases Agrobacterium-Mediated Transformation and Transgene Expression in Plants	Histone H2A.Z and DNA methylation are mutually antagonistic chromatin marks	Split luciferase complementation assay to study protein-protein interactions in Arabidopsis protoplasts.	Cell cycle regulated gene expression in Arabidopsis.
AT1G53230	1	TCP3, F12M16.13, F12M16_13, TEOSINTE BRANCHED1, CYCLOIDEA AND PCF TRANSCRIPTION FACTOR 3	NA	-1.1898	Encodes a member of a recently identified plant transcription factor family that includes Teosinte branched 1, Cycloidea 1, and proliferating cell nuclear antigen (PCNA) factors, PCF1 and 2. Regulated by miR319. Involved in heterchronic regulation of leaf differentiation.	260618_AT	Functional analysis of TCP transcription factors in systemic changes associated with flowering	TCP Transcription Factors Link the Regulation of Genes Encoding Mitochondrial Proteins with the Circadian Clock in Arabidopsis thaliana	TCP Transcription Factors Regulate the Activities of ASYMMETRIC LEAVES1 and miR164, as Well as the Auxin Response, during Differentiation of Leaves in Arabidopsis	The role of TCP transcription factors in the leaf differentiation in Arabidopsis	miR319a targeting of TCP4 is critical for petal growth and development in Arabidopsis	A Protracted and Dynamic Maturation Schedule Underlies Arabidopsis Leaf Development.	Distinct Light-Initiated Gene Expression and Cell Cycle Programs in the Shoot Apex and Cotyledons of Arabidopsis.	Qualitative network models and genome-wide expression data define carbon/nitrogen-responsive molecular machines in Arabidopsis.	TCP Transcription Factors Control the Morphology of Shoot Lateral Organs via Negative Regulation of the Expression of Boundary-Specific Genes in Arabidopsis.	TCP transcription factors control the morphology of shoot lateral organs via negative regulation of the expression of boundary-specific genes in Arabidopsis	Diversity and Evolution of CYCLOIDEA-like TCP Genes in Relation to Flower Development in Papaveraceae.	UPF1 is required for nonsense-mediated mRNA decay (NMD) and RNAi in Arabidopsis.	An indole-3-acetic Acid carboxyl methyltransferase regulates Arabidopsis leaf development.
AT5G05550	1	MOP10.9, MOP10_9	NA	1.04562	sequence-specific DNA binding transcription factors; BEST Arabidopsis thaliana protein match is: sequence-specific DNA binding transcription factors (TAIR:AT3G11100.1); Has 359 Blast hits to 349 proteins in 25 species: Archae - 0; Bacteria - 0; Metazoa - 8; Fungi - 0; Plants - 349; Viruses - 0; Other Eukaryotes - 2 (source: NCBI BLink).	250766_AT	Natural genetic variation in whole-genome expression in Arabidopsis thaliana: the impact of physiological QTL introgression.	Arabidopsis transcription factors: genome-wide comparative analysis among eukaryotes.
AT4G32605	1		NA	-0.484985	Mitochondrial glycoprotein family protein; LOCATED IN: mitochondrion; EXPRESSED IN: 21 plant structures; EXPRESSED DURING: 12 growth stages; CONTAINS InterPro DOMAIN/s: Mitochondrial glycoprotein (InterPro:IPR003428); BEST Arabidopsis thaliana protein match is: Mitochondrial glycoprotein family protein (TAIR:AT3G55605.1); Has 330 Blast hits to 330 proteins in 100 species: Archae - 0; Bacteria - 0…	253445_AT	Global analysis of Arabidopsis gene expression uncovers a complex array of changes impacting pathogen response and cell cycle during geminivirus infection.
AT3G11100	3	F11B9.6	NA	0.791544	sequence-specific DNA binding transcription factors; FUNCTIONS IN: sequence-specific DNA binding transcription factor activity; INVOLVED IN: regulation of transcription; LOCATED IN: nucleus; EXPRESSED IN: 24 plant structures; EXPRESSED DURING: 15 growth stages; CONTAINS InterPro DOMAIN/s: MADF domain (InterPro:IPR006578); BEST Arabidopsis thaliana protein match is: sequence-specific DNA binding t…	256413_AT	Transcriptome analyses show changes in gene expression to accompany pollen germination and tube growth in Arabidopsis.	Type III effectors orchestrate a complex interplay between transcriptional networks to modify basal defence responses during pathogenesis and resistance.	Arabidopsis transcription factors: genome-wide comparative analysis among eukaryotes.
AT5G51860	3	MIO24.20, MIO24_20	NA	1.03572	K-box region and MADS-box transcription factor family protein ; FUNCTIONS IN: sequence-specific DNA binding transcription factor activity; INVOLVED IN: regulation of transcription, DNA-dependent; LOCATED IN: nucleus; EXPRESSED IN: embryo; EXPRESSED DURING: E expanded cotyledon stage, D bilateral stage; CONTAINS InterPro DOMAIN/s: Transcription factor, MADS-box (InterPro:IPR002100), Transcription …	248373_AT	The Arabidopsis FLC protein interacts directly in vivo with SOC1 and FT chromatin and is part of a high-molecular-weight protein complex.	And then there were many: MADS goes genomic.	Evolution and Divergence of MADS-Box Gene Family Based on Genome Wide Expression Analyses.	Molecular and phylogenetic analyses of the complete MADS-box transcription factor family in Arabidopsis: new openings to the MADS world.	Arabidopsis transcription factors: genome-wide comparative analysis among eukaryotes.
AT5G07680	1	ATNAC4, NAC080, ANAC079, ANAC080, MBK20.13, MBK20_13, NAC DOMAIN CONTAINING PROTEIN 80, ARABIDOPSIS NAC DOMAIN CONTAINING PROTEIN 79, ARABIDOPSIS NAC DOMAIN CONTAINING PROTEIN 80	NAC	1.51358	NAC domain containing protein 80 (NAC080); FUNCTIONS IN: sequence-specific DNA binding transcription factor activity; INVOLVED IN: multicellular organismal development, regulation of transcription; LOCATED IN: cellular_component unknown; EXPRESSED IN: 12 plant structures; EXPRESSED DURING: LP.04 four leaves visible, 4 anthesis, C globular stage, petal differentiation and expansion stage; CONTAINS…	250597_AT	Interplay of miR164, CUP-SHAPED COTYLEDON genes and LATERAL SUPPRESSOR controls axillary meristem formation in Arabidopsis thaliana.	Sequence variation of microRNAs and their binding sites in Arabidopsis thaliana.	Analysis of Transcription Factor HY5 Genomic Binding Sites Revealed Its Hierarchical Role in Light Regulation of Development.	Endogenous and Synthetic MicroRNAs Stimulate Simultaneous, Efficient, and Localized Regulation of Multiple Targets in Diverse Species.	The Balance between the MIR164A and CUC2 Genes Controls Leaf Margin Serration in Arabidopsis.	MicroRNA Directs mRNA Cleavage of the Transcription Factor NAC1 to Downregulate Auxin Signals for Arabidopsis Lateral Root Development.	The early extra petals1 Mutant Uncovers a Role for MicroRNA miR164c in Regulating Petal Number in Arabidopsis.	MicroRNA regulation of the CUC genes is required for boundary size control in Arabidopsis meristems.	Comprehensive analysis of NAC family genes in Oryza sativa and Arabidopsis thaliana.	Arabidopsis transcription factors: genome-wide comparative analysis among eukaryotes.
AT1G01010	1	NAC001, ANAC001, T25K16.1, T25K16_1, NAC DOMAIN CONTAINING PROTEIN 1, ARABIDOPSIS NAC DOMAIN CONTAINING PROTEIN 1	NAC	0.841097	NAC domain containing protein 1 (NAC001); FUNCTIONS IN: sequence-specific DNA binding transcription factor activity; INVOLVED IN: multicellular organismal development, regulation of transcription; LOCATED IN: cellular_component unknown; EXPRESSED IN: 7 plant structures; EXPRESSED DURING: 4 anthesis, C globular stage, petal differentiation and expansion stage; CONTAINS InterPro DOMAIN/s: No apical…	261585_AT	Functional compensation of primary and secondary metabolites by duplicate genes in Arabidopsis thaliana	Global analysis of Arabidopsis gene expression uncovers a complex array of changes impacting pathogen response and cell cycle during geminivirus infection.	A quantitative trait loci analysis of Zinc hyperaccumulation in Arabidopsis halleri.	Differential Epigenetics Regulation Within an Arabidopsis Retroposon Family.	Histone methylation controls telomerase-independent telomere lengthening in cells undergoing dedifferentiation.	AGRIS and AtRegNet. A Platform to Link cis-Regulatory Elements and Transcription Factors into Regulatory Networks.	Computational and experimental analysis identifies Arabidopsis genes specifically expressed during early seed development.	High Rate of Recent Intron Gain and Loss in Simultaneously Duplicated Arabidopsis genes.	Meiotically stable natural epialleles of Sadhu, a novel Arabidopsis retroposon.	Natural variation in a subtelomeric region of Arabidopsis: implications for the genomic dynamics of a chromosome end.	Functional annotation of the Arabidopsis genome using controlled vocabularies.	Reorganization of specific chromosomal domains and activation of silent genes in plant cells acquiring pluripotentiality.	The response regulator 2 mediates ethylene signalling and hormone signal integration in Arabidopsis.
AT5G09330	1	VNI1, NAC082, ANAC082, T5E8.130, T5E8_130, VND-INTERACTING 1, NAC DOMAIN CONTAINING PROTEIN 82, ARABIDOPSIS NAC DOMAIN CONTAINING PROTEIN 82	NAC	0.490993	NAC domain containing protein 82 (NAC082); FUNCTIONS IN: sequence-specific DNA binding transcription factor activity; INVOLVED IN: multicellular organismal development, regulation of transcription; LOCATED IN: cellular_component unknown; EXPRESSED IN: 24 plant structures; EXPRESSED DURING: 13 growth stages; CONTAINS InterPro DOMAIN/s: No apical meristem (NAM) protein (InterPro:IPR003441); BEST Ar…	245934_AT	Analysis of rid2, a temperature-sensitive mutant that is defective in pre-rRNA processing and in several aspects of cell proliferation, and its suppressor mutant, sriw1.	Arabidopsis female gametophyte gene expression map reveals similarities between plant and animal gametes	VND-INTERACTING2, a NAC Domain Transcription Factor, Negatively Regulates Xylem Vessel Formation in Arabidopsis	Comprehensive analysis of NAC family genes in Oryza sativa and Arabidopsis thaliana.	Functional Differentiation of Peroxisomes Revealed by Expression Profiles of Peroxisomal Genes in Arabidopsis thaliana.	Arabidopsis transcription factors: genome-wide comparative analysis among eukaryotes.
AT2G45660	3	SOC1, AGL20, ATSOC1, F17K2.19, AGAMOUS-LIKE 20, SUPPRESSOR OF OVEREXPRESSION OF CO 1	SOC	0.656846	Controls flowering and is required for CO to promote flowering. It acts downstream of FT. Overexpression of (SOC1) AGL20 suppresses not only the late flowering of plants that have functional FRI and FLC alleles but also the delayed phase transitions during the vegetative stages of development. AGL20/SOC1 acts with AGL24 to promote flowering and inflorescence meristem identity.AGL20 upregulates ex…	267509_AT	Characterization of FLC, SOC1 and FT homologs in Eustoma grandiflorum: effects of vernalization and post-vernalization conditions on flowering and gene expression	Cytokinin promotes flowering of Arabidopsis via transcriptional activation of the FT paralogue TSF	Arabidopsis BLADE-ON-PETIOLE1 and 2 promote floral meristem fate and determinacy in a previously undefined pathway targeting APETALA1 and AGAMOUS-LIKE24.	Crosstalk between photoperiodic flowering and stress signaling mediated by GIGANTEA (GI) in Arabidopsis	Density gradient of florigen signals mediates diversity of inflorescence architectures: phloem transport model based on source-sink balance	Growth of Cryptic Bract in Arabidopsis	Heterologous expression of wheat VERNALIZATION 2 (TaVRN2) gene in Arabidopsis delays flowering and enhances freezing tolerance	Identification of novel genes involved in FT function or transport	Pin1At encoding a peptidyl-prolyl cis/trans isomerase regulates flowering time in Arabidopsis	Specification of reproductive meristems requires the combined function of SHOOT MERISTEMLESS and floral integrators FLOWERING LOCUS T and FD during Arabidopsis inflorescence development	A complementary role for ELF3 and TFL1 in the regulation of flowering time by ambient temperature	A gene network for long-day flowering activates RFT1 encoding a mobile flowering signal in rice	AtMBD8 is involved in control of flowering time in the C24 ecotype of Arabidopsis thaliana.
AT2G22540	3	SVP, AGL22, F14M13.6, F14M13_6, AT2G22550, AGAMOUS-LIKE 22, SHORT VEGETATIVE PHASE	SVP	0.527212	Encodes a nuclear protein that acts as a floral repressor and that functions within the thermosensory pathway. SVP represses FT expression via direct binding to the vCArG III motif in the FT promoter.	264054_AT	Genetic framework for flowering-time regulation by ambient temperature-responsive miRNAs in Arabidopsis	Growth of Cryptic Bract in Arabidopsis	Photoperiod-dependent floral reversion in the natural allopolyploid Arabidopsis suecica	PtSVP, an SVP homolog from trifoliate orange (Poncirus trifoliata L. Raf.), shows seasonal periodicity of meristem determination and affects flower development in transgenic Arabidopsis and tobacco plants	A J-domain containing protein, JRF1, regulates floral transition in Arabidopsis	Genetic and spatial interactions between FT, TSF and SVP during the early stages of floral induction in Arabidopsis	Possible role of EARLY FLOWERING 3 (ELF3) in clock-dependent floral regulation by SHORT VEGETATIVE PHASE (SVP) in Arabidopsis thaliana	Punctual coordination: Switching on and off for flowering during a day	Regulation of floral patterning by flowering time genes	Regulation of floral patterning by flowering time genes	Role of INSENSITIVE TO LOW TEMPERATURE 3 (ILT3) in the control of flowering time by ambient temperature in Arabidopsis	The Arabidopsis Floral Meristem Identity Genes AP1, AGL24 and SVP Directly Repress Class B and C Floral Homeotic Genes	A repressor complex governs the integration of flowering signals in Arabidopsis.
AT2G18280	1	TLP2, ATTLP2, T30D6.21, T30D6_21, TUBBY LIKE PROTEIN 2	TLP	1.0602	Member of TLP family	265321_AT	Functional diversification of the tubby-like protein gene families (TULPs) during eukaryotic evolution	Interaction analyses of Arabidopsis tubby-like proteins with ASK proteins	Transcriptome analyses show changes in gene expression to accompany pollen germination and tube growth in Arabidopsis.	Monitoring expression profiles of Arabidopsis genes during cold acclimation and deacclimation using DNA microarrays.	Synteny conservation between the Prunus genome and both the present and ancestral Arabidopsis genomes.	DNA Rearrangement in Orthologous Orp Regions of the Maize, Rice and Sorghum Genomes.	Molecular analyses of the Arabidopsis TUBBY-like protein gene family.	Transcriptome profiling of the response of Arabidopsis suspension culture cells to suc starvation.	Arabidopsis transcription factors: genome-wide comparative analysis among eukaryotes.
AT3G04670	3	WRKY39, ATWRKY39, F7O18.30, F7O18_30, WRKY DNA-BINDING PROTEIN 39	WRKY	0.664907	member of WRKY Transcription Factor; Group II-d	258803_AT	Functional characterization of Arabidopsis thaliana WRKY39 in heat stress	Dual roles of the nuclear cap-binding complex and SERRATE in pre-mRNA splicing and microRNA processing in Arabidopsis thaliana.	The Transcription Factors WRKY11 and WRKY17 Act as Negative Regulators of Basal Resistance in Arabidopsis thaliana.	WRKY group IId transcription factors interact with calmodulin.	WRKY group IId transcription factors interact with calmodulin.	The response regulator 2 mediates ethylene signalling and hormone signal integration in Arabidopsis.	Arabidopsis transcription factors: genome-wide comparative analysis among eukaryotes.	The WRKY superfamily of plant transcription factors.
AT4G24240	3	WRKY7, ATWRKY7, T22A6.70, T22A6_70, WRKY DNA-BINDING PROTEIN 7	WRKY	0.84094	Encodes a Ca-dependent calmodulin binding protein. Sequence similarity to the WRKY transcription factor gene family.	254159_AT	Putative cold acclimation pathways in Arabidopsis thaliana identified by a combined analysis of mRNA co-expression patterns, promoter motifs and transcription factors.	Genome-wide transcriptional analysis of the Arabidopsis thaliana interaction with the plant pathogen Pseudomonas syringae pv. tomato DC3000 and the human pathogen Escherichia coli O157:H7.	Pathogen-induced Arabidopsis WRKY7 Is a Transcriptional Repressor and Enhances Plant Susceptibility to Pseudomonas syringae.	Phytotoxicity and Innate Immune Responses Induced by Nep1-Like Proteins.	The Transcription Factors WRKY11 and WRKY17 Act as Negative Regulators of Basal Resistance in Arabidopsis thaliana.	Transcriptional changes in powdery mildew infected wheat and Arabidopsis leaves undergoing syringolin-triggered hypersensitive cell death at infection sites.	Type III effectors orchestrate a complex interplay between transcriptional networks to modify basal defence responses during pathogenesis and resistance.	Maize rough sheath2 and Its Arabidopsis Orthologue ASYMMETRIC LEAVES1 Interact with HIRA, a Predicted Histone Chaperone, to Maintain knox Gene Silencing and Determinacy during Organogenesis.	WRKY group IId transcription factors interact with calmodulin.	DNA array analyses of Arabidopsis thaliana lacking a vacuolar Na+/H+ antiporter: impact of AtNHX1 on gene expression.	The Transcriptional Innate Immune Response to flg22. Interplay and Overlap with Avr Gene-Dependent Defense Responses and Bacterial Pathogenesis.	Monitoring genome-wide changes in gene expression in response to endogenous cytokinin reveals targets in Arabidopsis thaliana.	Arabidopsis transcription factors: genome-wide comparative analysis among eukaryotes.
AT1G20700	1	WOX14, ATWOX14, F2D10.19, F2D10_19, WUSCHEL RELATED HOMEOBOX 14	WUS	0.924291	Encodes a WUSCHEL-related homeobox gene family member with 65 amino acids in its homeodomain. Proteins in this family contain a sequence of eight residues (TLPLFPMH) downstream of the homeodomain called the WUS box. Functions in the shoot meristem organizing center to maintain the stem cells in an undifferentiated state.	256081_AT	TDIF Peptide Signaling Regulates Vascular Stem Cell Proliferation via the WOX4 Homeobox Gene in Arabidopsis	Genes of the most conserved WOX clade in plants affect root and flower development in Arabidopsis.	Vascular signalling mediated by ZWILLE potentiates WUSCHEL function during shoot meristem stem cell development in the Arabidopsis embryo.	Expression dynamics of WOX genes mark cell fate decisions during early embryonic patterning in Arabidopsis thaliana.	Rapid identification of Arabidopsis insertion mutants by non-radioactive detection of T-DNA tagged genes.	Arabidopsis transcription factors: genome-wide comparative analysis among eukaryotes.
AT4G00940	1	T18A10.24, T18A10_24, A_TM018A10.25, A_TM018A10_25	ZF	1.15274	Dof-type zinc finger DNA-binding family protein; FUNCTIONS IN: DNA binding, sequence-specific DNA binding transcription factor activity; INVOLVED IN: regulation of transcription; LOCATED IN: nucleus; EXPRESSED IN: 17 plant structures; EXPRESSED DURING: 7 growth stages; CONTAINS InterPro DOMAIN/s: Zinc finger, Dof-type (InterPro:IPR003851); BEST Arabidopsis thaliana protein match is: Dof-type zinc…	255651_AT	Quantification of transcription factor expression from Arabidopsis images.	Transcriptional and posttranscriptional regulation of transcription factor expression in Arabidopsis roots.	The Cold-Induced Early Activation of Phospholipase C and D Pathways Determines the Response of Two Distinct Clusters of Genes in Arabidopsis Cell Suspensions.	Genome-wide comparative phylogenetic analysis of the rice and Arabidopsis Dof gene families.	The Dof family of plant transcription factors.
AT2G25900	1	ATCTH, ATTZF1, F17H15.7, F17H15_7, A. THALIANA TANDEM ZINC FINGER PROTEIN 1	ZF	1.94547	putative Cys3His zinc finger protein (ATCTH) mRNA, complete	266656_AT	The Arabidopsis tandem zinc finger protein AtTZF1 affects ABA- and GA-mediated growth, stress and gene expression responses	AtTZF gene family localizes to cytoplasmic foci	P-body and stress granule localized AtTZF1 can mediate sugar, ABA, and GA responses	Expression-based discovery of candidate ovule development regulators through transcriptional profiling of ovule mutants.	The Arabidopsis tandem zinc finger protein AtTZF1 traffics between the nucleus and cytoplasmic foci and binds both DNA and RNA	AtTZF-dependent mRNA turnover is critical for plant growth and development	Genome-wide analysis of CCCH zinc finger family in Arabidopsis and rice.	Global Transcript Levels respond to Small Changes of the Carbon Status during a Progressive Exhaustion of Carbohydrates in Arabidopsis Rosettes.	Global analysis of Arabidopsis gene expression uncovers a complex array of changes impacting pathogen response and cell cycle during geminivirus infection.	Light has a specific role in modulating Arabidopsis gene expression at low temperature.	Global Expression Profiling Applied to the Analysis of Arabidopsis Stamen Development.	Temporal responses of transcripts, enzyme activities and metabolites after adding sucrose to carbon-deprived Arabidopsis seedlings.	Calmodulin interacts with and regulates the RNA-binding activity of an Arabidopsis polyadenylation factor subunit.
AT4G34680	3	GATA3, T4L20.260, T4L20_260, GATA TRANSCRIPTION FACTOR 3	ZF	1.00067	Encodes a member of the GATA factor family of zinc finger transcription factors.	253249_AT	Functional compensation of primary and secondary metabolites by duplicate genes in Arabidopsis thaliana	Conservation, Convergence, and Divergence of Light-responsive, Circadian-regulated, and Tissue-specific Expression Patterns during Evolution of the Arabidopsis GATA Gene Family.	Genetic analysis of Arabidopsis GATA transcription factor gene family reveals a nitrate-inducible member important for chlorophyll synthesis and glucose sensitivity.	High-throughput protein localization in Arabidopsis using Agrobacterium-mediated transient expression of GFP-ORF fusions.	The GATA family of transcription factors in Arabidopsis and rice.	Interaction of a GATA factor with cis-acting elements involved in light regulation of nuclear genes encoding chloroplast glyceraldehyde-3-phosphate dehydrogenase in Arabidopsis.	Isolation, sequence analysis, and expression studies of florally expressed cDNAs in Arabidopsis.	Arabidopsis transcription factors: genome-wide comparative analysis among eukaryotes.
