# Supplementary material for: The response and recovery of the Arabidopsis thaliana transcriptome to phosphate starvation
Source: BMC Plant Biol. 2012 May 3;12:62. doi: 10.1186/1471-2229-12-62 (PMC3520718; doi:10.1186/1471-2229-12-62)
Supplement: Additional file 6 — Literature survey references, additional references used in the determination of the 84 known Pi-responsive gene-set. [file 1471-2229-12-62-S6.xls]

## Sheet: Interaction
Rank	Inverse Rank	Affy Probe-Set ID	AGI ID	Gene Symbol	p-Value	Bonferroni Corrected	Expression Type
1249	1	262148_at	AT1G52560	NA	9.81439e-29	2.23866e-24	LATENT
1248	2	266606_at	AT2G46310	CRF5	2.50601e-28	5.71622e-24	LATENT
1247	3	247797_at	AT5G58780	NA	1.19301e-27	2.72126e-23	INITIAL
1246	4	265192_at	AT1G05060	NA	3.83964e-27	8.75822e-23	INITIAL
1245	5	265672_at	AT2G31980	NA	5.4917e-27	1.25266e-22	LATENT
1244	6	251282_at	AT3G61630	CRF6	1.08098e-26	2.46573e-22	LATENT
1243	7	267493_at	AT2G30400	OFP2	1.64105e-26	3.74323e-22	LATENT
1242	8	265119_at	AT1G62570	NA	2.29903e-25	5.24409e-21	LATENT
1241	9	260391_at	AT1G74020	SS2	1.5414e-24	3.51593e-20	PERSISTENT
1240	10	260522_x_at	AT2G41730	NA	3.12629e-24	7.13107e-20	LATENT
1239	11	255250_at	AT4G05100	AtMYB74	3.72634e-24	8.49978e-20	INITIAL
1238	12	260974_at	AT1G53440	NA	1.73467e-23	3.95679e-19	INITIAL
1237	13	249719_at	AT5G35735	NA	3.20517e-23	7.311e-19	LATENT
1236	14	260608_at	AT2G43870	NA	7.78205e-23	1.77509e-18	INITIAL
1235	15	260475_at	AT1G11080	scpl31	1.06534e-22	2.43005e-18	INITIAL
1234	16	257947_at	AT3G21720	NA	1.24394e-22	2.83743e-18	LATENT
1233	17	250868_at	AT5G03860	MLS	1.51188e-22	3.44859e-18	LATENT
1232	18	264403_at	AT2G25150	NA	2.42908e-22	5.54073e-18	INITIAL
1231	19	246582_at	AT1G31750	NA	2.98336e-22	6.80504e-18	ERROR
1230	20	245096_at	AT2G40880	FL3-27	3.15438e-22	7.19514e-18	INITIAL
1229	21	245904_at	AT5G11110	ATSPS2F	5.42784e-22	1.23809e-17	INITIAL
1228	22	256757_at	AT3G25620	NA	6.53194e-22	1.48994e-17	LATENT
1227	23	262482_at	AT1G17020	ATSRG1	6.53764e-22	1.49124e-17	LATENT
1226	24	246596_at	AT5G14740	BETA_CA2	6.74629e-22	1.53883e-17	PERSISTENT
1225	25	247151_at	AT5G65640	bHLH093	1.19258e-21	2.72028e-17	LATENT
1224	26	259866_at	AT1G76640	NA	5.09417e-21	1.16198e-16	LATENT
1223	27	257022_at	AT3G19580	AZF2	5.93873e-21	1.35463e-16	LATENT
1222	28	256024_at	AT1G58340	ZF14	7.67656e-21	1.75102e-16	LATENT
1221	29	267425_at	AT2G34810	NA	8.27587e-21	1.88773e-16	LATENT
1220	30	253638_at	AT4G30470	NA	5.74858e-20	1.31125e-15	LATENT
1219	31	264509_at	AT1G09520	NA	6.31156e-20	1.43967e-15	LATENT
1218	32	252872_at	AT4G40010	SNRK2-7	6.47282e-20	1.47645e-15	PERSISTENT
1217	33	263180_at	AT1G05620	NA	9.67604e-20	2.2071e-15	LATENT
1216	34	264433_at	AT1G61810	BGLU45	2.07178e-19	4.72574e-15	LATENT
1215	35	262325_at	AT1G64160	NA	2.54791e-19	5.81179e-15	LATENT
1214	36	264148_at	AT1G02220	ANAC003	2.58414e-19	5.89443e-15	INITIAL
1213	37	258322_at	AT3G22740	HMT3	3.03658e-19	6.92643e-15	INITIAL
1212	38	262746_at	AT1G28960	ATNUDT15	3.59483e-19	8.1998e-15	LATENT
1211	39	253828_at	AT4G27970	SLAH2	1.00223e-18	2.28609e-14	LATENT
1210	40	245807_at	AT1G46768	RAP2.1	1.46006e-18	3.33039e-14	LATENT
1209	41	260926_at	AT1G21360	GLTP2	1.90282e-18	4.34034e-14	PERSISTENT
1208	42	251886_at	AT3G54260	NA	2.29678e-18	5.23897e-14	INITIAL
1207	43	261651_at	AT1G27760	NA	2.30071e-18	5.24793e-14	INITIAL
1206	44	257766_at	AT3G23030	IAA2	3.44563e-18	7.85949e-14	LATENT
1205	45	264314_at	AT1G70420	NA	3.77668e-18	8.61461e-14	LATENT
1204	46	248969_at	AT5G45310	NA	7.38048e-18	1.68349e-13	LATENT
1203	47	249527_at	AT5G38710	NA	1.1698e-17	2.66832e-13	INITIAL
1202	48	257213_at	AT3G15020	NA	1.22414e-17	2.79226e-13	LATENT
1201	49	251940_at	AT3G53450	NA	1.22995e-17	2.80551e-13	LATENT
1200	50	251100_at	AT5G01670	NA	1.32322e-17	3.01827e-13	INITIAL
1199	51	255452_at	AT4G02880	NA	2.00662e-17	4.57709e-13	LATENT
1198	52	261445_at	AT1G28380	NSL1	2.90201e-17	6.61948e-13	LATENT
1197	53	262526_at	AT1G17050	SPS2	3.58682e-17	8.18154e-13	INITIAL
1196	54	250213_at	AT5G13820	HPPBF-1	3.82464e-17	8.724e-13	INITIAL
1195	55	258452_at	AT3G22370	ATAOX1A	5.47416e-17	1.24866e-12	LATENT
1194	56	245060_at	AT2G39770	GMP1	6.91881e-17	1.57818e-12	INITIAL
1193	57	262248_at	AT1G48370	YSL8	6.98238e-17	1.59268e-12	INITIAL
1192	58	261199_at	AT1G12950	NA	7.16478e-17	1.63429e-12	LATENT
1191	59	247989_at	AT5G56350	NA	7.9844e-17	1.82124e-12	LATENT
1190	60	253101_at	AT4G37430	CYP91A2	1.511e-16	3.44659e-12	INITIAL
1189	61	262099_s_at	AT4G37390|AT1G59500	NA|NA	1.54381e-16	3.52144e-12	INITIAL
1188	62	247026_at	AT5G67080	MAPKKK19	1.61798e-16	3.69062e-12	INITIAL
1187	63	249848_at	AT5G23220	NIC3	1.72772e-16	3.94092e-12	INITIAL
1186	64	258498_at	AT3G02480	NA	2.07384e-16	4.73044e-12	PERSISTENT
1185	65	251072_at	AT5G01740	NA	2.61974e-16	5.97563e-12	LATENT
1184	66	249427_at	AT5G39850	NA	2.79535e-16	6.37618e-12	LATENT
1183	67	267451_at	AT2G33710	NA	3.69008e-16	8.41707e-12	INITIAL
1182	68	251023_at	AT5G02170	NA	4.16949e-16	9.5106e-12	INITIAL
1181	69	258850_at	AT3G03050	CSLD3	4.42933e-16	1.01033e-11	INITIAL
1180	70	247120_at	AT5G65990	NA	4.97994e-16	1.13593e-11	LATENT
1179	71	254543_at	AT4G19810	NA	5.61949e-16	1.28181e-11	LATENT
1178	72	257204_at	AT3G23805	RALFL24	5.65699e-16	1.29036e-11	LATENT
1177	73	248273_at	AT5G53500	NA	5.91759e-16	1.3498e-11	INITIAL
1176	74	254188_at	AT4G23920	UGE2	6.63555e-16	1.51357e-11	INITIAL
1175	75	264790_at	AT2G17820	AHK1	9.20842e-16	2.10044e-11	INITIAL
1174	76	263365_at	AT2G20550	NA	9.49069e-16	2.16483e-11	LATENT
1173	77	265431_at	AT2G20680	NA	1.20895e-15	2.75761e-11	LATENT
1172	78	250157_at	AT5G15180	NA	2.05333e-15	4.68364e-11	INITIAL
1171	79	249616_s_at	AT5G37440|AT5G37750	NA|NA	2.14017e-15	4.88172e-11	LATENT
1170	80	261107_at	AT1G63010	NA	2.15444e-15	4.91428e-11	PERSISTENT
1169	81	265433_at	AT2G20950	NA	2.97609e-15	6.78847e-11	ERROR
1168	82	261567_at	AT1G33055	NA	3.71789e-15	8.4805e-11	LATENT
1167	83	247918_at	AT5G57610	NA	4.59113e-15	1.04724e-10	INITIAL
1166	84	266001_at	AT2G24150	HHP3	4.66408e-15	1.06388e-10	LATENT
1165	85	266222_at	AT2G28780	NA	4.77323e-15	1.08877e-10	INITIAL
1164	86	245251_at	AT4G17615	ATCBL1	6.70481e-15	1.52937e-10	INITIAL
1163	87	252539_at	AT3G45730	NA	7.49987e-15	1.71072e-10	LATENT
1162	88	246251_at	AT4G37220	NA	9.19431e-15	2.09722e-10	INITIAL
1161	89	260975_at	AT1G53430	NA	1.04123e-14	2.37505e-10	LATENT
1160	90	265250_at	AT2G01950	BRL2	1.11432e-14	2.54175e-10	LATENT
1159	91	262218_at	AT1G74770	NA	1.95706e-14	4.46406e-10	INITIAL
1158	92	256022_at	AT1G58360	AAP1	2.18272e-14	4.97878e-10	LATENT
1157	93	262303_at	AT1G70920	ATHB18	2.55278e-14	5.82289e-10	LATENT
1156	94	260051_at	AT1G78210	NA	2.72584e-14	6.21764e-10	LATENT
1155	95	261924_at	AT1G22550	NA	3.42994e-14	7.82369e-10	PERSISTENT
1154	96	248432_at	AT5G51390	NA	3.83183e-14	8.7404e-10	LATENT
1153	97	259015_at	AT3G07350	NA	4.02423e-14	9.17928e-10	INITIAL
1152	98	250091_at	AT5G17340	NA	4.49231e-14	1.0247e-09	INITIAL
1151	99	257479_at	AT1G16150	WAKL4	4.92904e-14	1.12431e-09	PERSISTENT
1150	100	258509_at	AT3G06620	NA	4.99693e-14	1.1398e-09	LATENT
1149	101	260969_at	AT1G12240	ATBETAFRUCT4	5.59065e-14	1.27523e-09	LATENT
1148	102	260717_at	AT1G48120	NA	6.15258e-14	1.4034e-09	LATENT
1147	103	248082_at	AT5G55400	NA	6.22814e-14	1.42064e-09	LATENT
1146	104	263221_at	AT1G30620	UXE1	6.80914e-14	1.55316e-09	LATENT
1145	105	260481_at	AT1G10960	ATFD1	6.95389e-14	1.58618e-09	LATENT
1144	106	246203_at	AT4G36610	NA	7.62847e-14	1.74005e-09	LATENT
1143	107	255575_at	AT4G01430	NA	9.09127e-14	2.07372e-09	INITIAL
1142	108	262039_at	AT1G80050	ATAPT2	1.33559e-13	3.04647e-09	LATENT
1141	109	252006_at	AT3G52820	ATPAP22	1.63607e-13	3.73187e-09	INITIAL
1140	110	248354_at	AT5G52330	NA	1.7997e-13	4.10511e-09	LATENT
1139	111	253608_at	AT4G30290	XTH19	2.00074e-13	4.56368e-09	LATENT
1138	112	266941_at	AT2G18980	NA	2.23791e-13	5.10467e-09	LATENT
1137	113	252365_at	AT3G48350	NA	2.49649e-13	5.6945e-09	PERSISTENT
1136	114	260393_at	AT1G73920	NA	2.74255e-13	6.25577e-09	INITIAL
1135	115	261248_at	AT1G20030	NA	3.29783e-13	7.52234e-09	LATENT
1134	116	260683_at	AT1G17560	HLL	3.71393e-13	8.47147e-09	LATENT
1133	117	256145_at	AT1G48750	NA	3.78031e-13	8.62289e-09	PERSISTENT
1132	118	254331_s_at	AT4G22690|AT4G22710	NA|NA	3.8447e-13	8.76975e-09	INITIAL
1131	119	246344_at	AT3G56730	NA	3.90979e-13	8.91823e-09	LATENT
1130	120	249866_at	AT5G23010	MAM1	4.11449e-13	9.38515e-09	PERSISTENT
1129	121	253920_at	AT4G27230	HTA2	4.27595e-13	9.75345e-09	LATENT
1128	122	266276_at	AT2G29330	TRI	4.48918e-13	1.02398e-08	INITIAL
1127	123	250832_at	AT5G04950	NAS1	5.49234e-13	1.2528e-08	INITIAL
1126	124	246325_at	AT1G16540	ATABA3	5.62539e-13	1.28315e-08	LATENT
1125	125	254215_at	AT4G23700	ATCHX17	5.70786e-13	1.30196e-08	INITIAL
1124	126	265588_at	AT2G19970	NA	5.70853e-13	1.30212e-08	LATENT
1123	127	251491_at	AT3G59480	NA	5.7456e-13	1.31057e-08	INITIAL
1122	128	261803_at	AT1G30500	NF-YA7	6.04492e-13	1.37885e-08	INITIAL
1121	129	246933_at	AT5G25160	ZFP3	6.24049e-13	1.42346e-08	LATENT
1120	130	247338_at	AT5G63680	NA	6.25231e-13	1.42615e-08	INITIAL
1119	131	254767_s_at	AT4G13290|AT4G13310	NA|NA	6.6306e-13	1.51244e-08	LATENT
1118	132	252205_at	AT3G50350	NA	7.38829e-13	1.68527e-08	INITIAL
1117	133	264470_at	AT1G67110	CYP735A2	7.75276e-13	1.7684e-08	INITIAL
1116	134	253684_at	AT4G29690	NA	8.18906e-13	1.86792e-08	LATENT
1115	135	264727_at	AT1G22840	ATCYTC-A	8.83446e-13	2.01514e-08	LATENT
1114	136	247478_at	AT5G62360	NA	1.17279e-12	2.67514e-08	LATENT
1113	137	259008_at	AT3G09390	ATMT-1	1.18173e-12	2.69552e-08	INITIAL
1112	138	262762_at	AT1G10700	NA	1.30011e-12	2.96555e-08	LATENT
1111	139	246001_at	AT5G20790	NA	1.35627e-12	3.09365e-08	INITIAL
1110	140	267573_at	AT2G30670	NA	1.54762e-12	3.53013e-08	PERSISTENT
1109	141	253837_at	AT4G27850	NA	1.68714e-12	3.84837e-08	INITIAL
1108	142	246911_at	AT5G25810	tny	1.92825e-12	4.39833e-08	PERSISTENT
1107	143	253201_at	AT4G34620	SSR16	1.97063e-12	4.495e-08	LATENT
1106	144	257297_at	AT3G28040	NA	1.98147e-12	4.51973e-08	LATENT
1105	145	262730_at	AT1G16390	ATOCT3	2.30466e-12	5.25692e-08	LATENT
1104	146	259681_at	AT1G77760	GNR1	2.30833e-12	5.2653e-08	INITIAL
1103	147	267126_s_at	AT2G23600|AT2G23590	NA|NA	2.48375e-12	5.66544e-08	INITIAL
1102	148	254102_at	AT4G25050	ACP4	2.54314e-12	5.80091e-08	LATENT
1101	149	257311_at	AT3G26570	ORF02	2.5885e-12	5.90437e-08	ERROR
1100	150	250576_at	AT5G08250	NA	2.71741e-12	6.19841e-08	LATENT
1099	151	264014_at	AT2G21210	NA	2.77112e-12	6.32093e-08	LATENT
1098	152	262733_s_at	AT1G28670|AT1G28660	NA|NA	2.79579e-12	6.37719e-08	LATENT
1097	153	257530_at	AT3G03040	NA	2.82181e-12	6.43655e-08	LATENT
1096	154	259891_at	AT1G72730	NA	3.0343e-12	6.92123e-08	LATENT
1095	155	266265_at	AT2G29340	NA	3.35425e-12	7.65104e-08	LATENT
1094	156	255923_at	AT1G22180	NA	3.64515e-12	8.31458e-08	LATENT
1093	157	265586_at	AT2G19990	PR-1-LIKE	3.99553e-12	9.11379e-08	LATENT
1092	158	250467_at	AT5G10100	NA	4.43844e-12	1.01241e-07	LATENT
1091	159	252611_at	AT3G45130	LAS1	4.53413e-12	1.03423e-07	INITIAL
1090	160	260741_at	AT1G15040	NA	5.66224e-12	1.29156e-07	INITIAL
1089	161	253042_at	AT4G37550	NA	5.76371e-12	1.3147e-07	INITIAL
1088	162	265700_at	AT2G03470	NA	6.17502e-12	1.40852e-07	LATENT
1087	163	245659_at	AT1G28260	NA	6.35618e-12	1.44984e-07	LATENT
1086	164	254277_at	AT4G22680	MYB85	7.52388e-12	1.7162e-07	INITIAL
1085	165	258146_at	AT3G18060	NA	7.67876e-12	1.75153e-07	LATENT
1084	166	253579_at	AT4G30610	BRS1	8.14159e-12	1.8571e-07	LATENT
1083	167	260097_at	AT1G73220	AtOCT1	8.19565e-12	1.86943e-07	INITIAL
1082	168	260637_at	AT1G62380	ACO2	8.88363e-12	2.02636e-07	LATENT
1081	169	248703_at	AT5G48430	NA	9.52046e-12	2.17162e-07	INITIAL
1080	170	248312_at	AT5G52580	NA	1.00271e-11	2.28719e-07	LATENT
1079	171	258679_at	AT3G08590	NA	1.09026e-11	2.48688e-07	LATENT
1078	172	247444_at	AT5G62630	HIPL2	1.1617e-11	2.64984e-07	INITIAL
1077	173	253305_at	AT4G33666	NA	1.37984e-11	3.14741e-07	INITIAL
1076	174	257135_at	AT3G12900	NA	1.38075e-11	3.1495e-07	INITIAL
1075	175	261335_at	AT1G44800	NA	1.59876e-11	3.64677e-07	LATENT
1074	176	253629_at	AT4G30450	NA	1.74414e-11	3.97839e-07	LATENT
1073	177	246215_at	AT4G37180	NA	1.74866e-11	3.9887e-07	LATENT
1072	178	260745_at	AT1G78370	ATGSTU20	1.91348e-11	4.36465e-07	LATENT
1071	179	245456_at	AT4G16950	RPP5	2.16387e-11	4.93578e-07	INITIAL
1070	180	254410_at	AT4G21410	NA	2.18493e-11	4.98382e-07	INITIAL
1069	181	245193_at	AT1G67810	SUFE2	2.38466e-11	5.4394e-07	INITIAL
1068	182	248719_at	AT5G47910	RBOHD	2.39578e-11	5.46477e-07	PERSISTENT
1067	183	261690_at	AT1G50090	NA	2.40544e-11	5.48682e-07	LATENT
1066	184	250541_at	AT5G09520	NA	2.40729e-11	5.49102e-07	LATENT
1065	185	251073_at	AT5G01750	NA	2.59154e-11	5.9113e-07	LATENT
1064	186	251689_at	AT3G56500	NA	2.62442e-11	5.98631e-07	LATENT
1063	187	257217_at	AT3G14940	ATPPC3	2.80167e-11	6.3906e-07	LATENT
1062	188	248536_at	AT5G50140	NA	3.15003e-11	7.18522e-07	INITIAL
1061	189	256563_at	AT3G29780	RALFL27	3.19089e-11	7.27842e-07	INITIAL
1060	190	261136_at	AT1G19600	NA	3.34157e-11	7.62213e-07	LATENT
1059	191	250472_at	AT5G10210	NA	3.61614e-11	8.24842e-07	INITIAL
1058	192	245393_at	AT4G16260	NA	4.08792e-11	9.32455e-07	LATENT
1057	193	248302_at	AT5G53160	NA	4.18165e-11	9.53835e-07	LATENT
1056	194	264280_at	AT1G61820	BGLU46	4.20368e-11	9.58859e-07	LATENT
1055	195	262603_at	AT1G15380	NA	4.28673e-11	9.77802e-07	LATENT
1054	196	257771_at	AT3G23000	SnRK3.10	4.32426e-11	9.86363e-07	LATENT
1053	197	261151_at	AT1G19650	NA	4.53355e-11	1.0341e-06	INITIAL
1052	198	257713_at	AT3G27380	SDH2-1	4.64931e-11	1.06051e-06	ERROR
1051	199	259264_at	AT3G01260	NA	4.83958e-11	1.10391e-06	INITIAL
1050	200	255798_at	AT2G33255	NA	5.06922e-11	1.15629e-06	LATENT
1049	201	245689_at	AT5G04120	NA	5.27731e-11	1.20376e-06	INITIAL
1048	202	258919_at	AT3G10525	NA	5.84267e-11	1.33271e-06	PERSISTENT
1047	203	267069_at	AT2G41010	ATCAMBP25	6.03666e-11	1.37696e-06	LATENT
1046	204	250515_at	AT5G09570	NA	6.42705e-11	1.46601e-06	INITIAL
1045	205	252340_at	AT3G48920	AtMYB45	6.71455e-11	1.53159e-06	INITIAL
1044	206	245768_at	AT1G33590	NA	6.79428e-11	1.54977e-06	PERSISTENT
1043	207	255732_at	AT1G25450	KCS5	7.1783e-11	1.63737e-06	PERSISTENT
1042	208	267233_s_at	AT2G43910|AT2G43920	NA|NA	7.96377e-11	1.81654e-06	PERSISTENT
1041	209	248028_at	AT5G55620	NA	8.0138e-11	1.82795e-06	PERSISTENT
1040	210	264527_at	AT1G30760	NA	8.18556e-11	1.86713e-06	LATENT
1039	211	246992_at	AT5G67430	NA	8.34168e-11	1.90274e-06	LATENT
1038	212	251885_at	AT3G54050	NA	8.46503e-11	1.93087e-06	INITIAL
1037	213	249955_at	AT5G18840	NA	8.60392e-11	1.96256e-06	LATENT
1036	214	261653_at	AT1G01900	SBTI1.1	8.90493e-11	2.03121e-06	PERSISTENT
1035	215	259146_at	AT3G10370	SDP6	9.88754e-11	2.25535e-06	LATENT
1034	216	263164_at	AT1G03070	NA	1.16755e-10	2.66318e-06	LATENT
1033	217	263318_at	AT2G24762	AtGDU4	1.21695e-10	2.77585e-06	LATENT
1032	218	245196_at	AT1G67750	NA	1.35359e-10	3.08754e-06	PERSISTENT
1031	219	252208_at	AT3G50380	NA	1.41105e-10	3.21861e-06	LATENT
1030	220	260059_at	AT1G78090	ATTPPB	1.4678e-10	3.34804e-06	INITIAL
1029	221	260528_at	AT2G47260	WRKY23	1.54665e-10	3.52792e-06	INITIAL
1028	222	267254_at	AT2G23030	SNRK2.9	1.56519e-10	3.5702e-06	LATENT
1027	223	262093_at	AT1G56145	NA	1.63957e-10	3.73987e-06	LATENT
1026	224	265340_at	AT2G18330	NA	1.79335e-10	4.09064e-06	LATENT
1025	225	249047_at	AT5G44410	NA	1.83245e-10	4.17983e-06	LATENT
1024	226	253272_at	AT4G34190	2011-09-01	2.06224e-10	4.70397e-06	INITIAL
1023	227	249247_at	AT5G42310	NA	2.31259e-10	5.27503e-06	LATENT
1022	228	265034_at	AT1G61660	NA	2.35045e-10	5.36137e-06	LATENT
1021	229	248208_at	AT5G53980	ATHB52	2.39605e-10	5.4654e-06	LATENT
1020	230	257026_at	AT3G19200	NA	2.43802e-10	5.56113e-06	LATENT
1019	231	251961_at	AT3G53620	AtPPa4	2.51893e-10	5.74568e-06	INITIAL
1018	232	257645_at	AT3G25790	NA	2.69609e-10	6.14977e-06	PERSISTENT
1017	233	247755_at	AT5G59090	ATSBT4.12	2.77116e-10	6.32102e-06	INITIAL
1016	234	258997_at	AT3G01810	NA	2.77969e-10	6.34047e-06	LATENT
1015	235	258483_at	AT3G02570	MEE31	3.2673e-10	7.45272e-06	LATENT
1014	236	266656_at	AT2G25900	ATCTH	3.36817e-10	7.6828e-06	LATENT
1013	237	247393_at	AT5G63130	NA	3.39329e-10	7.7401e-06	INITIAL
1012	238	245912_at	AT5G19600	SULTR3;5	3.61717e-10	8.25076e-06	INITIAL
1011	239	254298_at	AT4G22890	PGR5-LIKE_A	3.95432e-10	9.01981e-06	LATENT
1010	240	245783_s_at	AT1G35180|AT1G35170	NA|NA	4.39987e-10	1.00361e-05	INITIAL
1009	241	262802_at	AT1G20930	CDKB2;2	4.58695e-10	1.04628e-05	INITIAL
1008	242	257194_at	AT3G13110	SAT-M	4.59372e-10	1.04783e-05	INITIAL
1007	243	254228_at	AT4G23620	NA	4.68546e-10	1.06875e-05	LATENT
1006	244	255674_at	AT4G00430	PIP1;4	4.7405e-10	1.08131e-05	LATENT
1005	245	263491_at	AT2G42600	ATPPC2	4.83109e-10	1.10197e-05	INITIAL
1004	246	255456_at	AT4G02920	NA	5.54189e-10	1.26411e-05	INITIAL
1003	247	247246_at	AT5G64620	C/VIF2	5.74338e-10	1.31006e-05	LATENT
1002	248	246522_at	AT5G15830	AtbZIP3	5.94294e-10	1.35558e-05	LATENT
1001	249	252240_at	AT3G50010	NA	6.002e-10	1.36906e-05	LATENT
1000	250	264736_at	AT1G62200	NA	6.15691e-10	1.40439e-05	PERSISTENT
999	251	258629_at	AT3G02850	SKOR	6.16198e-10	1.40555e-05	INITIAL
998	252	248138_at	AT5G54960	PDC2	6.51168e-10	1.48531e-05	LATENT
997	253	247116_at	AT5G65970	MLO10	6.71017e-10	1.53059e-05	INITIAL
996	254	261427_at	AT1G18670	IBS1	6.97587e-10	1.5912e-05	PERSISTENT
995	255	259685_at	AT1G63090	AtPP2-A11	7.61615e-10	1.73724e-05	LATENT
994	256	265073_at	AT1G55480	NA	7.63107e-10	1.74065e-05	LATENT
993	257	264752_at	AT1G23010	LPR1	7.77724e-10	1.77399e-05	ERROR
992	258	258158_at	AT3G17790	ATPAP17	8.11829e-10	1.85178e-05	ERROR
991	259	256368_at	AT1G66800	NA	8.69912e-10	1.98427e-05	PERSISTENT
990	260	255095_at	AT4G08500	ARAKIN	8.99486e-10	2.05173e-05	LATENT
989	261	247922_at	AT5G57500	NA	9.01587e-10	2.05652e-05	LATENT
988	262	251144_at	AT5G01210	NA	9.39787e-10	2.14365e-05	LATENT
987	263	255438_at	AT4G03070	AOP1	9.6215e-10	2.19466e-05	INITIAL
986	264	258359_s_at	AT3G14420|AT3G14415	NA|NA	9.81642e-10	2.23913e-05	LATENT
985	265	259290_at	AT3G11520	CYCB1;3	1.03138e-09	2.35259e-05	LATENT
984	266	263975_at	AT2G42710	NA	1.04437e-09	2.38221e-05	LATENT
983	267	267287_at	AT2G23630	sks16	1.06947e-09	2.43946e-05	LATENT
982	268	255675_at	AT4G00480	myc1	1.09336e-09	2.49396e-05	INITIAL
981	269	264859_at	AT1G24280	G6PD3	1.14684e-09	2.61594e-05	PERSISTENT
980	270	249797_at	AT5G23750	NA	1.19129e-09	2.71732e-05	LATENT
979	271	249830_at	AT5G23300	PYRD	1.29708e-09	2.95864e-05	LATENT
978	272	251335_at	AT3G61400	NA	1.36155e-09	3.1057e-05	PERSISTENT
977	273	261695_at	AT1G08520	CHLD	1.37158e-09	3.12857e-05	LATENT
976	274	261819_at	AT1G11410	NA	1.50746e-09	3.43852e-05	LATENT
975	275	248770_at	AT5G47740	NA	1.59225e-09	3.63191e-05	INITIAL
974	276	264581_at	AT1G05210	NA	1.60892e-09	3.66995e-05	LATENT
973	277	246854_at	AT5G26200	NA	1.65962e-09	3.7856e-05	LATENT
972	278	255651_at	AT4G00940	NA	1.88415e-09	4.29775e-05	LATENT
971	279	245845_at	AT1G26150	NA	1.92999e-09	4.40231e-05	LATENT
970	280	259196_at	AT3G03600	RPS2	1.93512e-09	4.41401e-05	ERROR
969	281	255345_at	AT4G04460	NA	1.9752e-09	4.50542e-05	LATENT
968	282	249465_at	AT5G39720	AIG2L	1.98699e-09	4.53234e-05	INITIAL
967	283	267610_at	AT2G26650	AKT1	2.14235e-09	4.88669e-05	LATENT
966	284	264053_at	AT2G22560	NA	2.25938e-09	5.15364e-05	LATENT
965	285	261411_at	AT1G07790	HTB1	2.36355e-09	5.39125e-05	LATENT
964	286	260230_at	AT1G74500	NA	2.40518e-09	5.48622e-05	INITIAL
963	287	262933_at	AT1G65840	ATPAO4	2.43117e-09	5.54551e-05	LATENT
962	288	266798_at	AT2G22850	AtbZIP6	2.48011e-09	5.65714e-05	LATENT
961	289	252692_at	AT3G43960	NA	2.75022e-09	6.27326e-05	INITIAL
960	290	250723_at	AT5G06300	NA	2.91331e-09	6.64527e-05	INITIAL
959	291	255945_at	AT5G28610	NA	2.91796e-09	6.65586e-05	INITIAL
958	292	263987_at	AT2G42690	NA	3.00988e-09	6.86554e-05	INITIAL
957	293	257641_s_at	AT3G25770|AT3G25760	NA|NA	3.07321e-09	7.01e-05	INITIAL
956	294	265214_at	AT1G05000	NA	3.70998e-09	8.46246e-05	INITIAL
955	295	261487_at	AT1G14340	NA	3.74792e-09	8.54902e-05	LATENT
954	296	246781_at	AT5G27350	SFP1	3.77316e-09	8.60657e-05	LATENT
953	297	251360_at	AT3G61210	NA	3.89831e-09	8.89204e-05	LATENT
952	298	247792_at	AT5G58787	NA	3.93801e-09	8.98259e-05	LATENT
951	299	250224_at	AT5G14150	NA	3.98777e-09	9.09611e-05	LATENT
950	300	262483_at	AT1G17220	FUG1	4.07357e-09	9.29182e-05	LATENT
949	301	260060_at	AT1G73680	NA	4.11138e-09	9.37805e-05	LATENT
948	302	263168_at	AT1G03020	NA	4.19161e-09	9.56107e-05	INITIAL
947	303	247282_at	AT5G64240	AtMC3	4.19532e-09	9.56953e-05	LATENT
946	304	252612_at	AT3G45160	NA	4.36684e-09	9.96076e-05	INITIAL
945	305	265935_at	AT2G19580	TET2	4.38629e-09	0.000100051	LATENT
944	306	258727_at	AT3G11930	NA	4.43301e-09	0.000101117	INITIAL
943	307	249723_at	AT5G35430	NA	4.92197e-09	0.00011227	INITIAL
942	308	266477_at	AT2G31085	CLE6	5.06013e-09	0.000115422	INITIAL
941	309	248612_at	AT5G49530	NA	5.10945e-09	0.000116547	INITIAL
940	310	253054_at	AT4G37580	HLS1	5.17602e-09	0.000118065	LATENT
939	311	253476_at	AT4G32300	SD2-5	5.20296e-09	0.000118679	LATENT
938	312	251996_at	AT3G52840	BGAL2	5.3489e-09	0.000122009	LATENT
937	313	251298_at	AT3G62040	NA	5.87193e-09	0.000133939	LATENT
936	314	255788_at	AT2G33310	IAA13	5.98058e-09	0.000136417	LATENT
935	315	258880_at	AT3G06420	ATG8H	6.11953e-09	0.000139587	LATENT
934	316	252364_at	AT3G48450	NA	6.15957e-09	0.0001405	INITIAL
933	317	266418_at	AT2G38750	ANNAT4	6.17724e-09	0.000140903	INITIAL
932	318	262159_at	AT1G52720	NA	6.27712e-09	0.000143181	LATENT
931	319	250206_at	AT5G14040	NA	6.64425e-09	0.000151555	LATENT
930	320	249398_at	AT5G40250	NA	6.72574e-09	0.000153414	LATENT
929	321	249063_at	AT5G44110	POP1	7.08091e-09	0.000161516	ERROR
928	322	265682_at	AT2G24390	NA	7.10414e-09	0.000162046	PERSISTENT
927	323	265952_at	AT2G37478|AT2G37480	NA|NA	7.15685e-09	0.000163248	LATENT
926	324	250597_at	AT5G07680	ATNAC4	7.2847e-09	0.000166164	LATENT
925	325	249927_at	AT5G19220	ADG2	7.45442e-09	0.000170035	INITIAL
924	326	260984_at	AT1G53645	NA	7.67301e-09	0.000175021	ERROR
923	327	249904_at	AT5G22700	NA	7.91221e-09	0.000180478	LATENT
922	328	250095_at	AT5G17230	PSY	8.28777e-09	0.000189044	LATENT
921	329	265382_at	AT2G16790	NA	8.45754e-09	0.000192916	LATENT
920	330	264696_at	AT1G70230	NA	8.58555e-09	0.000195837	LATENT
919	331	257810_at	AT3G27070	TOM20-1	8.79941e-09	0.000200714	LATENT
918	332	262820_at	AT1G11680	CYP51G1	8.87739e-09	0.000202493	LATENT
917	333	254893_at	AT4G11830	PLDGAMMA2	8.95767e-09	0.000204324	LATENT
916	334	263673_at	AT2G04800	NA	9.10554e-09	0.000207697	LATENT
915	335	252973_s_at	AT4G38740	ROC1	9.32096e-09	0.000212611	LATENT
914	336	258871_at	AT3G03060	NA	9.58213e-09	0.000218568	LATENT
913	337	264386_at	AT1G12000	NA	9.63929e-09	0.000219872	LATENT
912	338	256627_at	AT3G19970	NA	9.80144e-09	0.000223571	INITIAL
911	339	267032_at	AT2G38490	SnRK3.19	1.03654e-08	0.000236435	PERSISTENT
910	340	245254_at	AT4G14680	APS3	1.09338e-08	0.000249399	PERSISTENT
909	341	266150_s_at	AT4G19700|AT2G12290	NA|NA	1.0997e-08	0.000250842	INITIAL
908	342	245571_at	AT4G14695	NA	1.16204e-08	0.000265061	LATENT
907	343	253393_at	AT4G32690	GLB3	1.16298e-08	0.000265276	INITIAL
906	344	255142_at	AT4G08390	SAPX	1.26688e-08	0.000288975	LATENT
905	345	260812_at	AT1G43650	NA	1.37884e-08	0.000314514	INITIAL
904	346	249393_at	AT5G40170	AtRLP54	1.4129e-08	0.000322282	LATENT
903	347	255645_at	AT4G00880	NA	1.53524e-08	0.000350189	LATENT
902	348	254218_at	AT4G23740	NA	1.62849e-08	0.000371458	LATENT
901	349	258925_at	AT3G10420	NA	1.88871e-08	0.000430815	INITIAL
900	350	247817_at	AT5G58375	NA	1.92316e-08	0.000438673	LATENT
899	351	262010_at	AT1G35612	NA	1.97273e-08	0.000449979	ERROR
898	352	264010_at	AT2G21100	NA	2.02025e-08	0.00046082	INITIAL
897	353	256983_at	AT3G13470	NA	2.0566e-08	0.00046911	LATENT
896	354	255647_at	AT4G00900	ATECA2	2.09432e-08	0.000477714	INITIAL
895	355	264734_at	AT1G62280	SLAH1	2.21856e-08	0.000506055	INITIAL
894	356	253522_at	AT4G31290	NA	2.26619e-08	0.000516917	LATENT
893	357	262656_at	AT1G14200	NA	2.29819e-08	0.000524216	INITIAL
892	358	262704_at	AT1G16530	LBD3	2.34892e-08	0.000535788	PERSISTENT
891	359	252724_at	AT3G43540	NA	2.36804e-08	0.00054015	LATENT
890	360	255479_at	AT4G02380	AtLEA5	2.38502e-08	0.000544023	LATENT
889	361	252988_at	AT4G38410	NA	2.46718e-08	0.000562764	PERSISTENT
888	362	252858_at	AT4G39770	NA	2.48906e-08	0.000567755	INITIAL
887	363	252707_at	AT3G43790	ZIFL2	2.58877e-08	0.000590498	LATENT
886	364	246452_at	AT5G16840	BPA1	2.6432e-08	0.000602914	LATENT
885	365	256425_at	AT1G33560	ADR1	2.66215e-08	0.000607236	PERSISTENT
884	366	255550_at	AT4G01970	AtSTS	2.89941e-08	0.000661354	LATENT
883	367	260048_at	AT1G73750	NA	3.16201e-08	0.000721254	ERROR
882	368	255957_at	AT1G22160	NA	3.16304e-08	0.00072149	INITIAL
881	369	261973_at	AT1G64610	NA	3.56241e-08	0.000812585	LATENT
880	370	250438_at	AT5G10580	NA	3.56878e-08	0.000814038	LATENT
879	371	255111_at	AT4G08780	NA	3.6071e-08	0.000822779	INITIAL
878	372	249377_at	AT5G40690	NA	3.69134e-08	0.000841995	LATENT
877	373	256697_at	AT3G20660	AtOCT4	3.73464e-08	0.000851871	PERSISTENT
876	374	257020_at	AT3G19590	NA	3.78618e-08	0.000863627	LATENT
875	375	258987_at	AT3G08950	NA	3.81899e-08	0.000871111	LATENT
874	376	255900_at	AT1G17830	NA	4.04514e-08	0.000922698	INITIAL
873	377	256937_at	AT3G22620	NA	4.07828e-08	0.000930257	LATENT
872	378	256255_at	AT3G11280	NA	4.17682e-08	0.000952732	LATENT
871	379	253022_at	AT4G38060	NA	4.21333e-08	0.00096106	LATENT
870	380	249752_at	AT5G24660	LSU2	4.21848e-08	0.000962236	LATENT
869	381	251857_at	AT3G54770	NA	4.79276e-08	0.00109323	LATENT
868	382	246962_s_at	AT5G24800	BZO2H2	5.28595e-08	0.00120573	LATENT
867	383	246493_at	AT5G16180	ATCRS1	5.30193e-08	0.00120937	LATENT
866	384	262565_at	AT1G34320	NA	5.52897e-08	0.00126116	LATENT
865	385	256251_at	AT3G11330	NA	5.56422e-08	0.0012692	LATENT
864	386	251658_at	AT3G57020	NA	5.63851e-08	0.00128615	LATENT
863	387	247313_at	AT5G63980	ALX8	5.79303e-08	0.00132139	LATENT
862	388	265481_at	AT2G15960	NA	5.97188e-08	0.00136219	LATENT
861	389	245784_at	AT1G32190	NA	6.40536e-08	0.00146106	LATENT
860	390	257193_at	AT3G13160	NA	6.6074e-08	0.00150715	LATENT
859	391	264751_at	AT1G23020	ATFRO3	6.64039e-08	0.00151467	PERSISTENT
858	392	266746_s_at	AT2G02930|AT4G02520	NA|NA	6.81591e-08	0.00155471	LATENT
857	393	264120_at	AT1G79340	AtMC4	6.97368e-08	0.0015907	LATENT
856	394	266439_s_at	AT2G43200	NA	7.00143e-08	0.00159703	ERROR
855	395	248181_at	AT5G54290	NA	7.21495e-08	0.00164573	LATENT
854	396	253302_at	AT4G33660	NA	7.9057e-08	0.00180329	ERROR
853	397	256092_at	AT1G20696	HMGB3	7.97825e-08	0.00181984	PERSISTENT
852	398	245162_at	AT2G33240	XID	8.70712e-08	0.00198609	LATENT
851	399	262217_at	AT1G74770	NA	9.03127e-08	0.00206003	ERROR
850	400	259352_at	AT3G05170	NA	9.09385e-08	0.00207431	LATENT
849	401	256413_at	AT3G11100	NA	9.33104e-08	0.00212841	LATENT
848	402	260774_at	AT1G78290	SRK2C	9.38479e-08	0.00214067	LATENT
847	403	246759_at	AT5G27950	NA	9.47491e-08	0.00216123	LATENT
846	404	250063_at	AT5G17880	CSA1	9.61879e-08	0.00219405	LATENT
845	405	246699_at	AT5G27990	NA	1.00428e-07	0.00229077	LATENT
844	406	250663_at	AT5G07110	PRA1.B6	1.0525e-07	0.00240076	LATENT
843	407	259017_at	AT3G07310	NA	1.15809e-07	0.00264159	LATENT
842	408	248102_at	AT5G55140	NA	1.1792e-07	0.00268974	LATENT
841	409	248485_at	AT5G51050	NA	1.18547e-07	0.00270406	INITIAL
840	410	247677_at	AT5G59420	NA	1.19142e-07	0.00271762	LATENT
839	411	253049_at	AT4G37300	MEE59	1.24925e-07	0.00284954	LATENT
838	412	256803_at	AT3G20960	CYP705A33	1.32018e-07	0.00301132	LATENT
837	413	263777_at	AT2G46450	CNGC12	1.33194e-07	0.00303816	LATENT
836	414	264261_at	AT1G09240	NAS3	1.33658e-07	0.00304873	LATENT
835	415	264078_at	AT2G28470	BGAL8	1.34336e-07	0.0030642	LATENT
834	416	259221_s_at	AT3G03540|AT3G03530	NA|NA	1.35984e-07	0.00310179	INITIAL
833	417	248756_at	AT5G47560	TDT	1.36791e-07	0.0031202	LATENT
832	418	262658_at	AT1G14220	NA	1.37199e-07	0.0031295	LATENT
831	419	260331_at	AT1G80270	NA	1.44872e-07	0.00330453	LATENT
830	420	260077_at	AT1G73620	NA	1.57682e-07	0.00359673	LATENT
829	421	258845_at	AT3G03150	NA	1.63157e-07	0.00372162	INITIAL
828	422	261745_at	AT1G08500	NA	1.66619e-07	0.00380059	LATENT
827	423	248382_at	AT5G51890	NA	1.69441e-07	0.00386496	LATENT
826	424	259117_at	AT3G01320	SNL1	1.72879e-07	0.00394336	LATENT
825	425	245650_at	AT1G24735	NA	1.74374e-07	0.00397748	INITIAL
824	426	260284_at	AT1G80380	NA	1.87974e-07	0.00428768	LATENT
823	427	261636_at	AT1G50110	NA	1.88281e-07	0.00429469	LATENT
822	428	253243_at	AT4G34560	NA	1.88362e-07	0.00429653	INITIAL
821	429	249778_at	AT5G24165	NA	1.90775e-07	0.00435157	PERSISTENT
820	430	251796_at	AT3G55360	CER10	1.95603e-07	0.00446171	LATENT
819	431	252554_s_at	AT3G46330|AT3G45920	NA|NA	1.97623e-07	0.00450779	LATENT
818	432	256982_at	AT3G13460	ECT2	2.06979e-07	0.00472119	LATENT
817	433	261868_s_at	AT1G11460|AT1G11450	NA|NA	2.08437e-07	0.00475446	INITIAL
816	434	252876_at	AT4G39970	NA	2.10711e-07	0.00480631	LATENT
815	435	260005_at	AT1G67920	NA	2.2911e-07	0.005226	PERSISTENT
814	436	267628_at	AT2G42280	NA	2.3196e-07	0.00529102	LATENT
813	437	263553_at	AT2G16430	PAP10	2.41222e-07	0.00550227	INITIAL
812	438	255016_at	AT4G10120	ATSPS4F	2.55333e-07	0.00582415	INITIAL
811	439	259070_at	AT3G11670	DGD1	2.66824e-07	0.00608626	ERROR
810	440	261221_at	AT1G19960	NA	2.68902e-07	0.00613364	LATENT
809	441	248663_at	AT5G48590	NA	2.78471e-07	0.00635192	LATENT
808	442	247582_at	AT5G60760	NA	2.85684e-07	0.00651645	LATENT
807	443	258612_at	AT3G02920	NA	2.95367e-07	0.00673733	LATENT
806	444	257755_at	AT3G18760	NA	3.0838e-07	0.00703415	LATENT
805	445	246906_at	AT5G25475	NA	3.08746e-07	0.0070425	LATENT
804	446	255648_at	AT4G00910	NA	3.24206e-07	0.00739513	PERSISTENT
803	447	246229_at	AT4G37160	sks15	3.2552e-07	0.00742512	LATENT
802	448	246233_at	AT4G36550	NA	3.27263e-07	0.00746486	LATENT
801	449	261606_at	AT1G49570	NA	3.27784e-07	0.00747676	INITIAL
800	450	258887_at	AT3G05630	PLDP2	3.34149e-07	0.00762195	ERROR
799	451	248903_at	AT5G46290	KAS_I	3.36157e-07	0.00766774	LATENT
798	452	247074_at	AT5G66590	NA	3.39386e-07	0.00774139	LATENT
797	453	260004_at	AT1G67860	NA	3.40194e-07	0.00775982	LATENT
796	454	255591_at	AT4G01630	ATHEXP_ALPHA_1.13	3.41252e-07	0.00778395	PERSISTENT
795	455	257608_at	AT3G13860	HSP60-3A	3.41914e-07	0.00779907	LATENT
794	456	265132_at	AT1G23830	NA	3.47511e-07	0.00792673	LATENT
793	457	259388_at	AT1G13420	NA	3.47748e-07	0.00793214	LATENT
792	458	253519_at	AT4G31240	NA	3.53356e-07	0.00806004	INITIAL
791	459	258361_at	AT3G14270	NA	3.57092e-07	0.00814527	LATENT
790	460	259293_at	AT3G11580	NA	3.74482e-07	0.00854193	INITIAL
789	461	263907_at	AT2G36270	ABI5	3.78127e-07	0.00862507	LATENT
788	462	261596_at	AT1G33080	NA	4.03205e-07	0.00919711	INITIAL
787	463	256962_at	AT3G13560	NA	4.24434e-07	0.00968133	LATENT
786	464	248585_at	AT5G49640	NA	4.24442e-07	0.00968152	LATENT
785	465	249636_at	AT5G36890	BGLU42	4.27356e-07	0.00974798	PERSISTENT
784	466	265962_at	AT2G37460	NA	4.27396e-07	0.00974891	LATENT
783	467	259751_at	AT1G71030	ATMYBL2	4.28648e-07	0.00977746	LATENT
782	468	254211_at	AT4G23570	SGT1A	4.30352e-07	0.00981634	LATENT
781	469	259724_at	AT1G60940	SRK2B	4.36705e-07	0.00996123	LATENT
780	470	259788_at	AT1G29670	NA	4.38229e-07	0.00999601	INITIAL
779	471	258071_s_at	AT3G26080|AT3G26070	NA|NA	4.51101e-07	0.0102896	INITIAL
778	472	252542_at	AT3G45770	NA	4.57685e-07	0.0104398	LATENT
777	473	248979_at	AT5G45080	AtPP2-A6	4.63641e-07	0.0105756	INITIAL
776	474	265475_at	AT2G15620	ATHNIR	4.90801e-07	0.0111952	INITIAL
775	475	264404_at	AT2G25160	CYP82F1	4.94097e-07	0.0112704	INITIAL
774	476	256930_at	AT3G22460	NA	4.95201e-07	0.0112955	LATENT
773	477	245568_at	AT4G14650	NA	5.25136e-07	0.0119784	LATENT
772	478	264698_at	AT1G70200	NA	5.30829e-07	0.0121082	LATENT
771	479	248480_at	AT5G50920	CLPC1	5.34123e-07	0.0121834	LATENT
770	480	255028_at	AT4G09890	NA	5.36708e-07	0.0122423	LATENT
769	481	266075_s_at	AT4G37680|AT4G38290|AT2G40710	NA|NA|NA	5.56824e-07	0.0127012	INITIAL
768	482	267307_at	AT2G30210	LAC3	5.85481e-07	0.0133548	INITIAL
767	483	256684_at	AT3G32040	NA	6.15974e-07	0.0140504	PERSISTENT
766	484	263276_at	AT2G14100	CYP705A13	6.67317e-07	0.0152215	LATENT
765	485	259316_at	AT3G01175	NA	6.82943e-07	0.0155779	LATENT
764	486	261258_at	AT1G26640	NA	6.82992e-07	0.015579	LATENT
763	487	264998_at	AT1G67330	NA	6.85201e-07	0.0156294	LATENT
762	488	248319_at	AT5G52710	NA	6.93485e-07	0.0158184	LATENT
761	489	252224_at	AT3G49860	ATARLA1B	7.19967e-07	0.0164224	LATENT
760	490	255681_at	AT4G00550	DGD2	7.48652e-07	0.0170768	ERROR
759	491	251173_at	AT3G63270	NA	7.63254e-07	0.0174098	LATENT
758	492	264383_at	AT2G25080	ATGPX1	7.88545e-07	0.0179867	LATENT
757	493	264454_at	AT1G10320	NA	7.97696e-07	0.0181955	LATENT
756	494	253780_at	AT4G28400	NA	8.00341e-07	0.0182558	LATENT
755	495	253445_at	AT4G32605	NA	8.09912e-07	0.0184741	LATENT
754	496	253909_at	AT4G27270	NA	8.20274e-07	0.0187105	LATENT
753	497	252104_at	AT3G51460	RHD4	8.28776e-07	0.0189044	LATENT
752	498	256225_at	AT1G56220	NA	8.31102e-07	0.0189574	LATENT
751	499	254551_at	AT4G19840	ATPP2-A1	8.34677e-07	0.019039	INITIAL
750	500	262366_at	AT1G72890	NA	8.43343e-07	0.0192367	PERSISTENT
749	501	259934_at	AT1G71340	NA	8.49133e-07	0.0193687	LATENT
748	502	267509_at	AT2G45660	AGL20	8.76138e-07	0.0199847	LATENT
747	503	250443_at	AT5G10520	RBK1	8.89789e-07	0.0202961	LATENT
746	504	252939_at	AT4G39230	NA	8.9889e-07	0.0205037	LATENT
745	505	257232_at	AT3G16500	PAP1	9.3927e-07	0.0214248	ERROR
744	506	258996_at	AT3G01800	NA	9.72087e-07	0.0221733	LATENT
743	507	259038_at	AT3G09210	PTAC13	9.82039e-07	0.0224003	LATENT
742	508	250017_at	AT5G18140	NA	1.00014e-06	0.0228132	LATENT
741	509	264114_at	AT2G31270	CDT1A	1.02198e-06	0.0233113	LATENT
740	510	247076_at	AT5G66510	GAMMA_CA3	1.09398e-06	0.0249538	LATENT
739	511	261585_at	AT1G01010	ANAC001	1.11134e-06	0.0253497	LATENT
738	512	266172_at	AT2G39010	PIP2E	1.11819e-06	0.025506	INITIAL
737	513	246076_at	AT5G20280	ATSPS1F	1.11983e-06	0.0255434	INITIAL
736	514	266238_at	AT2G29400	PP1-AT	1.15299e-06	0.0262996	LATENT
735	515	254372_at	AT4G21620	NA	1.18045e-06	0.0269261	LATENT
734	516	261267_at	AT1G26750	NA	1.18927e-06	0.0271271	LATENT
733	517	262728_at	AT1G75820	FAS3	1.19369e-06	0.027228	INITIAL
732	518	264137_at	AT1G78960	ATLUP2	1.21147e-06	0.0276337	LATENT
731	519	252882_at	AT4G39675	NA	1.22572e-06	0.0279588	INITIAL
730	520	250944_at	AT5G03380	NA	1.22741e-06	0.0279972	INITIAL
729	521	248690_at	AT5G48230	EMB1276	1.2408e-06	0.0283026	LATENT
728	522	266712_at	AT2G46750	NA	1.25315e-06	0.0285843	INITIAL
727	523	246996_at	AT5G67420	LBD37	1.26763e-06	0.0289147	LATENT
726	524	266184_s_at	AT3G54700|AT2G38940	Pht1;7|NA	1.28385e-06	0.0292845	ERROR
725	525	251154_at	AT3G63110	ATIPT3	1.28908e-06	0.029404	INITIAL
724	526	262894_at	AT1G59780	NA	1.31286e-06	0.0299462	LATENT
723	527	267343_at	AT2G44260	NA	1.35605e-06	0.0309315	INITIAL
722	528	261456_at	AT1G21050	NA	1.38238e-06	0.0315322	LATENT
721	529	260150_at	AT1G52820	NA	1.49081e-06	0.0340053	ERROR
720	530	259842_at	AT1G73600|AT1G73602	NA|NA	1.55082e-06	0.0353743	INITIAL
719	531	246149_at	AT5G19890	NA	1.59678e-06	0.0364225	INITIAL
718	532	251995_at	AT3G52940	ELL1	1.65451e-06	0.0377393	LATENT
717	533	252372_at	AT3G48000	ALDH2B4	1.67542e-06	0.0382164	LATENT
716	534	267223_at	AT2G43980	AtITPK4	1.68169e-06	0.0383593	LATENT
715	535	255567_at	AT4G01150	NA	1.82301e-06	0.0415828	INITIAL
714	536	265953_at	AT2G37478|AT2G37480	NA|NA	1.84237e-06	0.0420244	ERROR
713	537	259057_at	AT3G03310	NA	1.89093e-06	0.0431322	INITIAL
712	538	246110_at	AT5G20140	NA	1.93834e-06	0.0442136	INITIAL
711	539	260007_at	AT1G67870	NA	1.99213e-06	0.0454404	LATENT
710	540	246826_at	AT5G26310	UGT72E3	1.994e-06	0.0454831	LATENT
709	541	266176_at	AT2G02250	AtPP2-B2	2.03745e-06	0.0464742	INITIAL
708	542	257724_at	AT3G18510	NA	2.12466e-06	0.0484636	LATENT
707	543	267262_at	AT2G22990	SCPL8	2.14799e-06	0.0489955	LATENT
706	544	256784_at	AT3G13674	NA	2.21426e-06	0.0505073	LATENT
705	545	256081_at	AT1G20700	ATWOX14	2.34477e-06	0.0534842	LATENT
704	546	247443_at	AT5G62720	NA	2.38531e-06	0.0544089	LATENT
703	547	251285_at	AT3G61770	NA	2.46286e-06	0.0561779	INITIAL
702	548	264054_at	AT2G22540	SVP	2.54954e-06	0.058155	LATENT
701	549	258604_at	AT3G02980	NA	2.57224e-06	0.0586727	INITIAL
700	550	264815_at	AT1G03620	NA	2.58493e-06	0.0589622	INITIAL
699	551	254812_at	AT4G12250	GAE5	2.61335e-06	0.0596105	LATENT
698	552	248315_at	AT5G52630	NA	2.63705e-06	0.0601512	LATENT
697	553	266231_at	AT2G02220	PSKR1	2.65087e-06	0.0604664	LATENT
696	554	260451_at	AT1G72360	NA	2.72875e-06	0.0622427	LATENT
695	555	257611_at	AT3G26580	NA	2.97069e-06	0.0677614	LATENT
694	556	265183_at	AT1G23750	NA	2.98103e-06	0.0679974	INITIAL
693	557	247288_at	AT5G64330	RPT3	3.05174e-06	0.0696102	ERROR
692	558	253096_at	AT4G37330	CYP81D4	3.1635e-06	0.0721595	LATENT
691	559	247987_at	AT5G56900	NA	3.21066e-06	0.0732353	LATENT
690	560	261574_at	AT1G01190	CYP78A8	3.37375e-06	0.0769551	INITIAL
689	561	258218_at	AT3G17998|AT3G18000	NA|NA	3.42677e-06	0.0781646	INITIAL
688	562	255255_at	AT4G05070	NA	3.61121e-06	0.0823718	LATENT
687	563	253249_at	AT4G34680	NA	3.79325e-06	0.0865241	LATENT
686	564	247617_at	AT5G60270	NA	3.82482e-06	0.0872442	INITIAL
685	565	246908_at	AT5G25610	RD22	3.86052e-06	0.0880584	PERSISTENT
684	566	258293_at	AT3G23430	PHO1	3.87627e-06	0.0884178	ERROR
683	567	259701_at	AT1G77770	NA	3.89495e-06	0.0888439	LATENT
682	568	249066_at	AT5G43920	NA	3.95693e-06	0.0902576	LATENT
681	569	245513_at	AT4G15780	ATVAMP724	3.98696e-06	0.0909425	LATENT
680	570	254268_at	AT4G23040	NA	3.99936e-06	0.0912254	LATENT
679	571	258814_at	AT3G03980	NA	4.0105e-06	0.0914796	LATENT
678	572	262913_at	AT1G59960	NA	4.23967e-06	0.0967069	LATENT
677	573	253011_at	AT4G37890	EDA40	4.31791e-06	0.0984915	LATENT
676	574	263970_at	AT2G42850	CYP718	4.38755e-06	0.10008	INITIAL
675	575	266118_at	AT2G02130	LCR68	4.41917e-06	0.100801	INITIAL
674	576	267636_at	AT2G42110	NA	4.54729e-06	0.103724	LATENT
673	577	267137_at	AT2G23410	ACPT	4.62202e-06	0.105428	INITIAL
672	578	257615_at	AT3G26510	NA	4.82059e-06	0.109958	INITIAL
671	579	248050_at	AT5G56100	NA	4.9671e-06	0.113299	LATENT
670	580	260840_at	AT1G29050	NA	5.04255e-06	0.115021	LATENT
669	581	266965_at	AT2G39510	NA	5.39159e-06	0.122982	INITIAL
668	582	260089_at	AT1G73170	NA	5.5571e-06	0.126757	INITIAL
667	583	250512_at	AT5G09995	NA	5.56113e-06	0.126849	LATENT
666	584	260180_at	AT1G70660	UEV1B	5.72287e-06	0.130539	LATENT
665	585	266703_at	AT2G19880	NA	5.74795e-06	0.131111	INITIAL
664	586	253696_at	AT4G29740	CKX4	5.7919e-06	0.132113	LATENT
663	587	258613_at	AT3G02870	VTC4	5.82673e-06	0.132908	INITIAL
662	588	267553_s_at	AT2G32650|AT2G32180	NA|NA	5.91312e-06	0.134878	LATENT
661	589	253386_at	AT4G33030	SQD1	6.00808e-06	0.137044	ERROR
660	590	248380_at	AT5G51820	PGM	6.05949e-06	0.138217	INITIAL
659	591	267135_at	AT2G23430	KRP1	6.44072e-06	0.146913	PERSISTENT
658	592	262045_at	AT1G80240	NA	6.53535e-06	0.149071	INITIAL
657	593	266016_at	AT2G18670	NA	6.57877e-06	0.150062	ERROR
656	594	246319_at	AT3G56680	NA	6.59326e-06	0.150392	LATENT
655	595	250545_at	AT5G08160	ATPK3	6.85405e-06	0.156341	LATENT
654	596	252282_at	AT3G49360	NA	6.91556e-06	0.157744	PERSISTENT
653	597	252036_at	AT3G52070	NA	7.07479e-06	0.161376	LATENT
652	598	253622_at	AT4G30560	CNGC9	7.2126e-06	0.164519	LATENT
651	599	254585_at	AT4G19500	NA	7.22565e-06	0.164817	INITIAL
650	600	254417_at	AT4G21470	ATFMN/FHY	7.80295e-06	0.177985	INITIAL
649	601	259816_at	AT1G49850	NA	8.34882e-06	0.190437	LATENT
648	602	251502_at	AT3G59130	NA	8.58737e-06	0.195878	LATENT
647	603	258257_at	AT3G26770	NA	9.32324e-06	0.212663	LATENT
646	604	262014_at	AT1G35660	NA	9.48285e-06	0.216304	LATENT
645	605	261572_at	AT1G01170	NA	9.63552e-06	0.219786	LATENT
644	606	254409_at	AT4G21400	NA	9.98395e-06	0.227734	INITIAL
643	607	256014_at	AT1G19200	NA	1.00569e-05	0.229397	INITIAL
642	608	251075_at	AT5G01890	NA	1.09837e-05	0.250539	LATENT
641	609	261864_s_at	AT1G50480|AT2G12200|AT2G12280	NA|NA|NA	1.11765e-05	0.254937	LATENT
640	610	250030_at	AT5G18120	ATAPRL7	1.13634e-05	0.259199	LATENT
639	611	253059_s_at	AT4G37680|AT4G38320	NA|NA	1.14439e-05	0.261036	INITIAL
638	612	251964_at	AT3G53370	NA	1.18759e-05	0.27089	INITIAL
637	613	259974_at	AT1G76430	Pht1;9	1.2201e-05	0.278304	ERROR
636	614	253125_at	AT4G36040	NA	1.30599e-05	0.297897	LATENT
635	615	248099_at	AT5G55300	TOP1BETA	1.31423e-05	0.299777	LATENT
634	616	263350_at	AT2G13360	AGT	1.33638e-05	0.304829	LATENT
633	617	267596_s_at	AT2G33050|AT2G33060	NA|NA	1.33961e-05	0.305564	INITIAL
632	618	247105_at	AT5G66630	DAR5	1.34477e-05	0.306742	LATENT
631	619	261663_at	AT1G18330	EPR1	1.40366e-05	0.320176	LATENT
630	620	266415_at	AT2G38530	LP2	1.41939e-05	0.323763	INITIAL
629	621	247774_at	AT5G58660	NA	1.42628e-05	0.325334	LATENT
628	622	264157_at	AT1G65310	ATXTH17	1.44932e-05	0.33059	INITIAL
627	623	267459_at	AT2G33850	NA	1.45253e-05	0.331321	PERSISTENT
626	624	262346_at	AT1G63980	NA	1.49773e-05	0.341633	LATENT
625	625	249721_at	AT5G24655	LSU4	1.53023e-05	0.349045	INITIAL
624	626	262313_at	AT1G70900	NA	1.58804e-05	0.362233	INITIAL
623	627	266100_at	AT2G37980	NA	1.61065e-05	0.367389	INITIAL
622	628	262909_at	AT1G59830	PP2A-1	1.71969e-05	0.392262	LATENT
621	629	251723_at	AT3G56230	NA	1.75279e-05	0.399811	PERSISTENT
620	630	255955_at	AT1G22030	NA	1.7669e-05	0.40303	LATENT
619	631	261881_at	AT1G80760	NIP6;1	1.79548e-05	0.409549	LATENT
618	632	254998_at	AT4G09760	NA	1.81517e-05	0.41404	INITIAL
617	633	248590_at	AT5G49660	NA	1.81669e-05	0.414388	INITIAL
616	634	258890_at	AT3G05690	UNE8	1.83784e-05	0.419211	PERSISTENT
615	635	252101_at	AT3G51300	ARAC11	1.88884e-05	0.430845	LATENT
614	636	266988_at	AT2G39310	JAL22	1.9582e-05	0.446666	PERSISTENT
613	637	250032_at	AT5G18170	GDH1	1.99757e-05	0.455645	LATENT
612	638	255365_at	AT4G04040	MEE51	2.04192e-05	0.465761	INITIAL
611	639	254520_at	AT4G19960	NA	2.08559e-05	0.475722	INITIAL
610	640	263333_at	AT2G03890	NA	2.0907e-05	0.47689	LATENT
609	641	262362_at	AT1G72840	NA	2.10602e-05	0.480382	LATENT
608	642	262262_at	AT1G70780|AT1G70782	NA|NA	2.11945e-05	0.483447	LATENT
607	643	267497_at	AT2G30540	NA	2.12052e-05	0.483692	INITIAL
606	644	254729_at	AT4G13700	ATPAP23	2.1593e-05	0.492536	INITIAL
605	645	256600_at	AT3G14850	NA	2.17325e-05	0.495719	LATENT
604	646	255500_at	AT4G02390	PARP1	2.20859e-05	0.50378	LATENT
603	647	256455_at	AT1G75190	NA	2.23033e-05	0.508739	LATENT
602	648	245853_at	AT5G13500	NA	2.23613e-05	0.510061	LATENT
601	649	260213_at	AT1G74490	NA	2.25861e-05	0.515189	INITIAL
600	650	255545_at	AT4G01890	NA	2.26187e-05	0.515932	INITIAL
599	651	256799_at	AT3G18560	NA	2.27015e-05	0.517821	ERROR
598	652	254496_at	AT4G20070	ATAAH	2.32465e-05	0.530253	LATENT
597	653	267013_at	AT2G39180	CCR2	2.39138e-05	0.545475	ERROR
596	654	256156_at	AT3G08510	ATPLC2	2.41912e-05	0.5518	INITIAL
595	655	262369_at	AT1G73010	NA	2.43259e-05	0.554874	INITIAL
594	656	250299_at	AT5G11910	NA	2.44994e-05	0.558832	LATENT
593	657	246534_at	AT5G15890	NA	2.45643e-05	0.560311	LATENT
592	658	256100_at	AT1G13750	NA	2.45647e-05	0.560321	INITIAL
591	659	247871_at	AT5G57530	NA	2.4781e-05	0.565255	LATENT
590	660	254044_at	AT4G25820	XTR9	2.53354e-05	0.5779	INITIAL
589	661	260293_at	AT1G63670	NA	2.53782e-05	0.578877	LATENT
588	662	252414_at	AT3G47420	NA	2.54425e-05	0.580344	INITIAL
587	663	252244_at	AT3G50130	NA	2.56408e-05	0.584868	LATENT
586	664	251942_at	AT3G53480	ABCG37	2.59895e-05	0.592821	PERSISTENT
585	665	264536_at	AT1G55640	PRA1.G1	2.63606e-05	0.601285	INITIAL
584	666	251289_at	AT3G61830	ARF18	2.63865e-05	0.601876	PERSISTENT
583	667	263096_at	AT2G16060	ATGLB1	2.70616e-05	0.617275	INITIAL
582	668	255924_at	AT1G22170	NA	2.73377e-05	0.623574	INITIAL
581	669	247199_at	AT5G65210	TGA1	2.77377e-05	0.632697	LATENT
580	670	254159_at	AT4G24240	WRKY7	2.87793e-05	0.656455	LATENT
579	671	266070_at	AT2G18660	EXLB3	2.88977e-05	0.659157	INITIAL
578	672	250343_at	AT5G11900	NA	2.90989e-05	0.663745	LATENT
577	673	264082_at	AT2G28570	NA	2.99308e-05	0.682721	LATENT
576	674	245698_at	AT5G04160	NA	2.99621e-05	0.683436	LATENT
575	675	255005_at	AT4G09990	NA	3.11693e-05	0.710971	INITIAL
574	676	250007_at	AT5G18670	BAM9	3.17163e-05	0.72345	INITIAL
573	677	266413_at	AT2G38740	NA	3.18187e-05	0.725784	INITIAL
572	678	267488_at	AT2G19110	HMA4	3.44508e-05	0.785823	LATENT
571	679	262630_at	AT1G06520	GPAT1	3.47246e-05	0.792068	LATENT
570	680	247513_at	AT5G61510	NA	3.53031e-05	0.805263	LATENT
569	681	247476_at	AT5G62330	NA	3.54405e-05	0.808397	INITIAL
568	682	248864_at	AT5G46760	NA	3.64278e-05	0.830918	LATENT
567	683	258314_at	AT3G16100	ATRABG3C	3.66663e-05	0.836359	INITIAL
566	684	263593_at	AT2G01860	EMB975	3.67308e-05	0.837829	LATENT
565	685	254258_at	AT4G23410	TET5	3.71103e-05	0.846486	LATENT
564	686	267312_at	AT2G34750	NA	3.78369e-05	0.86306	LATENT
563	687	259552_at	AT1G21320	NA	3.86176e-05	0.880867	INITIAL
562	688	251067_at	AT5G01910	NA	3.88971e-05	0.887243	LATENT
561	689	257421_at	AT1G12030	NA	3.89241e-05	0.887859	PERSISTENT
560	690	254976_at	AT4G10510	NA	3.94775e-05	0.900482	INITIAL
559	691	249920_at	AT5G19260	NA	4.04614e-05	0.922924	ERROR
558	692	266566_at	AT2G24040	NA	4.1315e-05	0.942396	LATENT
557	693	265480_at	AT2G15970	WCOR413	4.14253e-05	0.944911	PERSISTENT
556	694	257173_at	AT3G23810	SAHH2	4.173e-05	0.951862	LATENT
555	695	255830_at	AT2G33340	NA	4.2225e-05	0.963153	LATENT
554	696	260753_at	AT1G49230	NA	4.47213e-05	1	LATENT
553	697	249650_at	AT5G37055	SEF	4.8596e-05	1	LATENT
552	698	254111_at	AT4G24890	ATPAP24	4.91577e-05	1	LATENT
551	699	256482_at	AT1G31420	FEI1	5.02429e-05	1	LATENT
550	700	245602_at	AT4G14270	NA	5.08372e-05	1	LATENT
549	701	258570_at	AT3G04530	PEPCK2	5.09972e-05	1	ERROR
548	702	251987_at	AT3G53280	CYP71B5	5.1998e-05	1	PERSISTENT
547	703	256151_at	AT1G55130	NA	5.39958e-05	1	LATENT
546	704	255792_at	AT2G33620	NA	5.40072e-05	1	PERSISTENT
545	705	258008_at	AT3G19430	NA	5.53465e-05	1	LATENT
544	706	252083_at	AT3G51960	NA	5.55259e-05	1	LATENT
543	707	261581_at	AT1G01140	SnRK3.12	5.84602e-05	1	LATENT
542	708	267251_at	AT2G23070	NA	5.89853e-05	1	LATENT
541	709	250013_at	AT5G18040	NA	5.90438e-05	1	LATENT
540	710	257949_at	AT3G21750	UGT71B1	6.22394e-05	1	LATENT
539	711	261998_at	AT1G33813	NA	6.25719e-05	1	ERROR
538	712	251024_at	AT5G02180	NA	6.43863e-05	1	INITIAL
537	713	258143_at	AT3G18170	NA	6.48495e-05	1	LATENT
536	714	258270_at	AT3G15650	NA	6.57642e-05	1	PERSISTENT
535	715	245934_at	AT5G09330	anac082	6.62371e-05	1	LATENT
534	716	260468_at	AT1G11100	NA	6.65687e-05	1	LATENT
533	717	252419_at	AT3G47510	NA	6.66237e-05	1	LATENT
532	718	251143_at	AT5G01220	SQD2	6.68485e-05	1	ERROR
531	719	264144_at	AT1G79320	AtMC6	6.83719e-05	1	INITIAL
530	720	266674_at	AT2G29620	NA	6.85359e-05	1	LATENT
529	721	251958_at	AT3G53560	NA	6.89729e-05	1	INITIAL
528	722	254932_at	AT4G11120	NA	6.96707e-05	1	LATENT
527	723	254510_at	AT4G20210	NA	7.04873e-05	1	INITIAL
526	724	250665_at	AT5G06980	NA	7.4779e-05	1	LATENT
525	725	263844_at	AT2G36930	NA	7.61506e-05	1	LATENT
524	726	262341_at	AT1G64230	UBC28	7.66652e-05	1	LATENT
523	727	253379_at	AT4G33330	PGSIP3	7.73167e-05	1	ERROR
522	728	262378_at	AT1G72830	ATHAP2C	7.94383e-05	1	PERSISTENT
521	729	259964_at	AT1G53680	ATGSTU28	7.98066e-05	1	INITIAL
520	730	245594_at	AT4G14570	NA	8.04907e-05	1	LATENT
519	731	253333_at	AT4G33510	DHS2	8.04957e-05	1	LATENT
518	732	258196_at	AT3G13980	NA	8.85982e-05	1	LATENT
517	733	267504_at	AT2G45530	NA	9.05218e-05	1	LATENT
516	734	248286_at	AT5G52870	NA	9.30292e-05	1	INITIAL
515	735	245540_at	AT4G15230	PDR2	9.47806e-05	1	ERROR
514	736	245733_at	AT1G73380	NA	9.55151e-05	1	LATENT
513	737	245410_at	AT4G17220	ATMAP70-5	9.65336e-05	1	LATENT
512	738	264285_at	AT1G62040	ATG8C	9.8068e-05	1	LATENT
511	739	265561_s_at	AT2G05510|AT2G05440	NA|NA	9.80943e-05	1	INITIAL
510	740	249337_at	AT5G41080	NA	0.000100148	1	INITIAL
509	741	253288_at	AT4G34310	NA	0.000102604	1	INITIAL
508	742	245172_at	AT2G47540	NA	0.000107066	1	LATENT
507	743	250740_at	AT5G05760	SYP31	0.000108077	1	INITIAL
506	744	265713_at	AT2G03530	ATUPS2	0.000109195	1	INITIAL
505	745	266062_at	AT2G18730	NA	0.000113394	1	LATENT
504	746	264375_at	AT2G25090	SnRK3.18	0.000116361	1	LATENT
503	747	249152_s_at	AT5G43370|AT5G43350	NA|Pht1;1	0.000118767	1	ERROR
502	748	261787_at	AT1G16020	NA	0.00011917	1	LATENT
501	749	250951_at	AT5G03550	NA	0.000119209	1	INITIAL
500	750	260985_at	AT1G53500	MUM4	0.000119719	1	LATENT
499	751	253822_at	AT4G28410	NA	0.00012502	1	INITIAL
498	752	263808_at	AT2G04340	NA	0.000125062	1	ERROR
497	753	250218_at	AT5G14170	CHC1	0.00012925	1	LATENT
496	754	248237_at	AT5G53890	NA	0.000133015	1	LATENT
495	755	260098_at	AT1G73320	NA	0.000137736	1	LATENT
494	756	263594_at	AT2G01880	PAP7	0.000138481	1	INITIAL
493	757	255283_at	AT4G04620	ATG8B	0.000144476	1	INITIAL
492	758	255767_at	AT1G16740	NA	0.00014499	1	LATENT
491	759	259642_at	AT1G69030	NA	0.000147511	1	LATENT
490	760	248868_at	AT5G46780	NA	0.000149196	1	LATENT
489	761	253980_at	AT4G26620	NA	0.000153312	1	PERSISTENT
488	762	245291_at	AT4G16155	NA	0.000156935	1	LATENT
487	763	249143_at	AT5G43230	NA	0.00015745	1	ERROR
486	764	266335_at	AT2G32440	KAO2	0.000157995	1	LATENT
485	765	247110_at	AT5G65830	NA	0.000162558	1	LATENT
484	766	247356_at	AT5G63800	BGAL6	0.000165636	1	LATENT
483	767	251411_at	AT3G60250	CKB3	0.000171363	1	LATENT
482	768	259188_at	AT3G01510	NA	0.000176292	1	LATENT
481	769	251923_at	AT3G53880	NA	0.000183314	1	LATENT
480	770	265910_at	AT2G25610	NA	0.000185038	1	LATENT
479	771	256788_at	AT3G13730	CYP90D1	0.000186578	1	PERSISTENT
478	772	263693_at	AT1G31200	ATPP2-A9	0.000187197	1	LATENT
477	773	267646_at	AT2G32830	PHT5	0.000193559	1	ERROR
476	774	255175_at	AT4G07960	ATCSLC12	0.000196906	1	LATENT
475	775	256537_at	AT1G33340	NA	0.000198074	1	INITIAL
474	776	255626_at	AT4G00780	NA	0.000198303	1	LATENT
473	777	249640_at	AT5G36940	CAT3	0.000202208	1	INITIAL
472	778	264594_at	AT2G17640	SAT-106	0.000211162	1	LATENT
471	779	258746_at	AT3G05950	NA	0.000215836	1	INITIAL
470	780	253163_at	AT4G35750	NA	0.000217747	1	PERSISTENT
469	781	265049_at	AT1G52060	NA	0.000223565	1	LATENT
468	782	250828_at	AT5G05250	NA	0.000225819	1	PERSISTENT
467	783	265025_at	AT1G24575	NA	0.00022907	1	INITIAL
466	784	262349_at	AT2G48130	NA	0.000232645	1	LATENT
465	785	254194_at	AT4G23980	ARF9	0.000233239	1	INITIAL
464	786	251170_at	AT3G63260	ATMRK1	0.000233391	1	INITIAL
463	787	244982_at	ATCG00780	RPL14	0.000234025	1	LATENT
462	788	250766_at	AT5G05550	NA	0.000235811	1	LATENT
461	789	256677_at	AT3G52190	PHF1	0.000237159	1	ERROR
460	790	247597_at	AT5G60860	AtRABA1f	0.000239652	1	LATENT
459	791	249055_at	AT5G44460	NA	0.000241335	1	INITIAL
458	792	259472_at	AT1G18910	NA	0.000242845	1	PERSISTENT
457	793	261504_at	AT1G71692	XAL1	0.000245316	1	INITIAL
456	794	259026_at	AT3G09240	NA	0.000253461	1	LATENT
455	795	247403_at	AT5G62740	NA	0.000258377	1	LATENT
454	796	258721_at	AT3G09560	NA	0.000261807	1	INITIAL
453	797	264098_at	AT1G79260	NA	0.000263013	1	LATENT
452	798	262356_at	AT1G73000	NA	0.000263824	1	INITIAL
451	799	258184_at	AT3G21510	AHP1	0.000264289	1	INITIAL
450	800	256340_at	AT1G72070	NA	0.000269701	1	INITIAL
449	801	261691_at	AT1G50060	NA	0.000273941	1	LATENT
448	802	259801_at	AT1G72230	NA	0.000275817	1	INITIAL
447	803	245432_at	AT4G17100	NA	0.000281367	1	ERROR
446	804	262158_at	AT1G52540	NA	0.000282313	1	INITIAL
445	805	261821_at	AT1G11530	ATCXXS1	0.000290734	1	LATENT
444	806	255561_at	AT4G02050	NA	0.000305306	1	PERSISTENT
443	807	249112_at	AT5G43780	APS4	0.000308494	1	PERSISTENT
442	808	258013_at	AT3G19320	NA	0.000309173	1	PERSISTENT
441	809	261913_at	AT1G65860	NA	0.000311078	1	LATENT
440	810	256601_s_at	AT3G28290|AT3G28300	NA|NA	0.000311705	1	INITIAL
439	811	258323_at	AT3G22750	NA	0.000313296	1	LATENT
438	812	248394_at	AT5G52070	NA	0.000317416	1	LATENT
437	813	265102_at	AT1G30870	NA	0.000324269	1	LATENT
436	814	249172_at	AT5G42950	NA	0.000328705	1	LATENT
435	815	255160_at	AT4G07820	NA	0.000331015	1	LATENT
434	816	255516_at	AT4G02270	NA	0.000332386	1	LATENT
433	817	254999_at	AT4G09830	NA	0.000333034	1	LATENT
432	818	260562_at	AT2G43850	NA	0.000338748	1	LATENT
431	819	251741_at	AT3G56040	NA	0.000348092	1	INITIAL
430	820	265559_at	AT2G05530	NA	0.000354147	1	LATENT
429	821	250034_at	AT5G18280	APY2	0.000361791	1	LATENT
428	822	265121_at	AT1G62560	NA	0.000362983	1	LATENT
427	823	258151_at	AT3G18080	BGLU44	0.000363408	1	INITIAL
426	824	254779_at	AT4G12760	NA	0.00036591	1	LATENT
425	825	249895_at	AT5G22500	FAR1	0.000378402	1	ERROR
424	826	250872_at	AT5G03960	IQD12	0.000379815	1	LATENT
423	827	246652_at	AT5G35190	NA	0.000385996	1	INITIAL
422	828	250801_at	AT5G04960	NA	0.000386286	1	INITIAL
421	829	261253_at	AT1G05840	NA	0.000394769	1	LATENT
420	830	253786_at	AT4G28650	NA	0.000399153	1	LATENT
419	831	253600_at	AT4G30810	scpl29	0.000399976	1	LATENT
418	832	259650_at	AT1G55290	NA	0.000408464	1	LATENT
417	833	266920_at	AT2G45750	NA	0.000418287	1	INITIAL
416	834	259758_s_at	AT1G77520|AT1G77530	NA|NA	0.000424609	1	LATENT
415	835	249747_at	AT5G24600	NA	0.000462128	1	INITIAL
414	836	266828_at	AT2G22930	NA	0.000464458	1	INITIAL
413	837	253408_at	AT4G32950	NA	0.000472661	1	PERSISTENT
412	838	258637_at	AT3G07880	NA	0.000474539	1	INITIAL
411	839	252105_at	AT3G51470	NA	0.000477657	1	LATENT
410	840	249321_at	AT5G40920	NA	0.000496527	1	ERROR
409	841	264828_at	AT1G03380	AtATG18g	0.000500231	1	LATENT
408	842	250526_at	AT5G08570	NA	0.000501042	1	LATENT
407	843	251869_at	AT3G54500	NA	0.000535829	1	INITIAL
406	844	259544_at	AT1G20620	CAT3	0.000539442	1	ERROR
405	845	256416_at	AT3G11050	ATFER2	0.000547406	1	INITIAL
404	846	260618_at	AT1G53230	TCP3	0.0005665	1	LATENT
403	847	267169_at	AT2G37540	NA	0.000571875	1	LATENT
402	848	262238_at	AT1G48300	NA	0.000580535	1	LATENT
401	849	257881_at	AT3G17180	scpl33	0.000582892	1	INITIAL
400	850	252703_at	AT3G43740	NA	0.000582997	1	LATENT
399	851	255632_at	AT4G00680	ADF8	0.000593491	1	LATENT
398	852	266765_at	AT2G46860	AtPPa3	0.000600017	1	INITIAL
397	853	262507_at	AT1G11330	NA	0.000622398	1	INITIAL
396	854	252507_at	AT3G46200	aTNUDT9	0.000634915	1	LATENT
395	855	255469_at	AT4G03030	NA	0.000642554	1	LATENT
394	856	262231_at	AT1G68740	PHO1;H1	0.000642679	1	ERROR
393	857	247303_at	AT5G63890	ATHDH	0.000645852	1	LATENT
392	858	264253_at	AT1G09170	NA	0.000667007	1	LATENT
391	859	262180_at	AT1G78050	PGM	0.000681808	1	ERROR
390	860	252281_at	AT3G49320	NA	0.000697207	1	LATENT
389	861	248128_at	AT5G54770	TZ	0.000700416	1	LATENT
388	862	261562_at	AT1G01750	ADF11	0.000712413	1	LATENT
387	863	255127_at	AT4G08300	NA	0.000756585	1	LATENT
386	864	260208_s_at	AT1G70680|AT1G70670	NA|NA	0.000774687	1	LATENT
385	865	251094_at	AT5G01350	NA	0.000786665	1	LATENT
384	866	263198_at	AT1G53990	GLIP3	0.000797015	1	LATENT
383	867	261550_at	AT1G63450	NA	0.000797616	1	INITIAL
382	868	248652_at	AT5G49270	SHV2	0.000800124	1	INITIAL
381	869	252880_at	AT4G39730	NA	0.000809794	1	LATENT
380	870	247612_at	AT5G60730	NA	0.000820303	1	LATENT
379	871	263429_at	AT2G22250	AAT	0.000821086	1	ERROR
378	872	248577_at	AT5G49870	NA	0.000826363	1	LATENT
377	873	247790_at	AT5G58720	NA	0.000829556	1	LATENT
376	874	251934_at	AT3G54070	NA	0.000837253	1	LATENT
375	875	260549_at	AT2G43535	NA	0.000841069	1	INITIAL
374	876	259334_at	AT3G03790	NA	0.000848518	1	INITIAL
373	877	252746_at	AT3G43190	SUS4	0.000860018	1	INITIAL
372	878	247698_at	AT5G59830	NA	0.000868624	1	LATENT
371	879	258729_at	AT3G11900	ANT1	0.000899287	1	INITIAL
370	880	265050_at	AT1G52070	NA	0.000902884	1	LATENT
369	881	253886_at	AT4G27710	CYP709B3	0.000911012	1	LATENT
368	882	265321_at	AT2G18280	AtTLP2	0.000916226	1	LATENT
367	883	251020_at	AT5G02270	ATNAP9	0.000918566	1	LATENT
366	884	250518_at	AT5G08139	NA	0.000923987	1	LATENT
365	885	246027_at	AT5G21060	NA	0.00092948	1	LATENT
364	886	261414_at	AT1G07795	NA	0.000955205	1	LATENT
363	887	248267_at	AT5G53460	GLT1	0.000961991	1	LATENT
362	888	260590_at	AT1G53310	ATPPC1	0.000972545	1	ERROR
361	889	253041_at	AT4G37870	PCK1	0.000979996	1	LATENT
360	890	258803_at	AT3G04670	WRKY39	0.000985417	1	LATENT
359	891	255913_at	AT1G66980	NA	0.00099405	1	PERSISTENT
358	892	257832_at	AT3G26740	CCL	0.00100344	1	INITIAL
357	893	253267_at	AT4G34100	NA	0.00102128	1	LATENT
356	894	258690_at	AT3G07960	NA	0.00114326	1	LATENT
355	895	253732_at	AT4G29140	NA	0.00114926	1	LATENT
354	896	249110_at	AT5G43730	NA	0.00117721	1	LATENT
353	897	263513_at	AT2G12400	NA	0.00118684	1	INITIAL
352	898	259591_at	AT1G28150	NA	0.00119361	1	LATENT
351	899	258931_at	AT3G10010	DML2	0.0012044	1	LATENT
350	900	250778_at	AT5G05500	NA	0.00121547	1	LATENT
349	901	259069_at	AT3G11710	ATKRS-1	0.00122437	1	LATENT
348	902	260254_at	AT1G74210	NA	0.00122655	1	INITIAL
347	903	265419_at	AT2G20840	NA	0.00123665	1	LATENT
346	904	257377_at	AT2G28890	PLL4	0.00125897	1	LATENT
345	905	266405_at	AT2G38580	NA	0.00128676	1	LATENT
344	906	245055_at	AT2G26470	NA	0.0012982	1	LATENT
343	907	254013_at	AT4G26050	NA	0.00129916	1	LATENT
342	908	251735_at	AT3G56090	ATFER3	0.00130783	1	LATENT
341	909	251361_at	AT3G61230	NA	0.00131875	1	LATENT
340	910	258765_at	AT3G10710	NA	0.001325	1	INITIAL
339	911	250755_at	AT5G05750	NA	0.00132613	1	LATENT
338	912	266109_at	AT2G37890	NA	0.00137393	1	INITIAL
337	913	246991_at	AT5G67400	NA	0.00137611	1	INITIAL
336	914	260916_at	AT1G02475	NA	0.00139606	1	PERSISTENT
335	915	254644_at	AT4G18510	CLE2	0.00143216	1	LATENT
334	916	253596_s_at	AT4G30730|AT4G30750	NA|NA	0.00145413	1	LATENT
333	917	252501_at	AT3G46880	NA	0.00149229	1	INITIAL
332	918	263851_at	AT2G04460	NA	0.00150484	1	INITIAL
331	919	255980_at	AT1G33970	NA	0.00150961	1	LATENT
330	920	246071_at	AT5G20150	SPX1	0.00156713	1	ERROR
329	921	264905_at	AT2G17430	MLO7	0.00157348	1	LATENT
328	922	254675_at	AT4G18465	NA	0.00158749	1	LATENT
327	923	246875_at	AT5G26130	NA	0.0016387	1	LATENT
326	924	262605_at	AT1G15170	NA	0.00165698	1	PERSISTENT
325	925	260697_at	AT1G32530	NA	0.0016889	1	LATENT
324	926	254504_at	AT4G20030	NA	0.00175826	1	LATENT
323	927	261956_at	AT1G64590	NA	0.0017619	1	INITIAL
322	928	264366_at	AT1G03250	NA	0.00177624	1	INITIAL
321	929	261250_at	AT1G05890	NA	0.00183101	1	LATENT
320	930	264040_at	AT2G03730	ACR5	0.00186243	1	LATENT
319	931	249824_at	AT5G23380	NA	0.00190378	1	LATENT
318	932	251801_at	AT3G55440	TPI	0.00198023	1	LATENT
317	933	261067_at	AT1G07460	NA	0.00199627	1	LATENT
316	934	266560_at	AT2G23950	NA	0.00200679	1	LATENT
315	935	248029_at	AT5G55700	BAM4	0.00204895	1	LATENT
314	936	256358_at	AT1G66470	NA	0.00205651	1	INITIAL
313	937	245037_at	AT2G26420	PIP5K3	0.0020626	1	LATENT
312	938	250822_at	AT5G05230	NA	0.00211722	1	LATENT
311	939	253763_at	AT4G28850	NA	0.00213445	1	INITIAL
310	940	263327_at	AT2G15300	NA	0.00213552	1	LATENT
309	941	264877_at	AT2G17330	CYP51A1	0.00216962	1	ERROR
308	942	267104_at	AT2G41430	CID1	0.00219338	1	LATENT
307	943	249027_at	AT5G44790	RAN1	0.00219637	1	LATENT
306	944	258849_at	AT3G03250	UGP	0.00226482	1	ERROR
305	945	265275_at	AT2G28440	NA	0.00238436	1	LATENT
304	946	263936_at	AT2G35920	NA	0.00243496	1	LATENT
303	947	260640_at	AT1G53350	NA	0.00249121	1	LATENT
302	948	250688_at	AT5G06510	NF-YA10	0.00249303	1	PERSISTENT
301	949	257066_at	AT3G18280	NA	0.00251683	1	INITIAL
300	950	246818_at	AT5G27270	EMB976	0.00254943	1	LATENT
299	951	249195_s_at	AT5G42510|AT5G42500	NA|NA	0.0025536	1	LATENT
298	952	263298_at	AT2G15290	PIC1	0.0026078	1	LATENT
297	953	266757_at	AT2G46940	NA	0.00266239	1	PERSISTENT
296	954	258367_at	AT3G14370	WAG2	0.00272652	1	LATENT
295	955	246045_at	AT5G19430	NA	0.00274777	1	INITIAL
294	956	245353_at	AT4G16000	NA	0.00280065	1	LATENT
293	957	254822_at	AT4G12570	UPL5	0.00280944	1	LATENT
292	958	264687_at	AT1G09850	XBCP3	0.00282183	1	LATENT
291	959	252509_at	AT3G46240	NA	0.00283908	1	LATENT
290	960	250204_at	AT5G13990	ATEXO70C2	0.0029879	1	INITIAL
289	961	255360_at	AT4G03960	NA	0.00305933	1	INITIAL
288	962	263551_at	AT2G17110	NA	0.00307628	1	LATENT
287	963	260067_at	AT1G73780	NA	0.00309321	1	LATENT
286	964	261657_at	AT1G50050	NA	0.003153	1	INITIAL
285	965	250748_at	AT5G05710	NA	0.00317191	1	LATENT
284	966	252952_at	AT4G38710	NA	0.00318205	1	LATENT
283	967	261447_at	AT1G21160	NA	0.00329845	1	LATENT
282	968	260758_at	AT1G48930	AtGH9C1	0.00351109	1	LATENT
281	969	247033_at	AT5G67250	VFB4	0.00356323	1	LATENT
280	970	256256_at	AT3G11230	NA	0.00359949	1	INITIAL
279	971	261157_at	AT1G34510	NA	0.00364069	1	INITIAL
278	972	263919_at	AT2G36470	NA	0.0036506	1	LATENT
277	973	250602_s_at	AT5G07980|AT5G07940	NA|NA	0.00366977	1	LATENT
276	974	252175_at	AT3G50700	AtIDD2	0.00368812	1	LATENT
275	975	250966_at	AT5G02910	NA	0.00384047	1	LATENT
274	976	254037_at	AT4G25760	AtGDU2	0.00384418	1	INITIAL
273	977	252238_at	AT3G49960	NA	0.00386354	1	INITIAL
272	978	256283_at	AT3G12540	NA	0.00395712	1	LATENT
271	979	258608_at	AT3G03020	NA	0.00400354	1	LATENT
270	980	253615_at	AT4G30360	CNGC17	0.00404205	1	INITIAL
269	981	258211_at	AT3G17890	NA	0.00407782	1	LATENT
268	982	246611_at	AT5G35330	MBD02	0.00410393	1	LATENT
267	983	260641_at	AT1G53200	NA	0.00410829	1	LATENT
266	984	247941_at	AT5G57200	NA	0.0041165	1	INITIAL
265	985	261617_s_at	AT1G33090|AT1G33100	NA|NA	0.00417708	1	INITIAL
264	986	267063_at	AT2G41120	NA	0.00425594	1	INITIAL
263	987	251226_at	AT3G62680	PRP3	0.00425771	1	INITIAL
262	988	245966_at	AT5G19790	RAP2.11	0.0043449	1	LATENT
261	989	256351_at	AT1G54960	ANP2	0.0044205	1	INITIAL
260	990	251026_at	AT5G02200	FHL	0.00443751	1	INITIAL
259	991	264988_at	AT1G27140	ATGSTU14	0.00461041	1	INITIAL
258	992	267191_at	AT2G44110	MLO15	0.00464438	1	LATENT
257	993	258217_at	AT3G17998|AT3G18000	NA|NA	0.00467984	1	ERROR
256	994	246104_at	AT5G28650	WRKY74	0.0047117	1	INITIAL
255	995	251082_at	AT5G01530	NA	0.00476589	1	LATENT
254	996	254090_at	AT4G25010	NA	0.0048747	1	INITIAL
253	997	258882_at	AT3G06330	NA	0.00490769	1	LATENT
252	998	254008_at	AT4G26380	NA	0.00491194	1	LATENT
251	999	255307_at	AT4G04900	RIC10	0.00492012	1	INITIAL
250	1000	261757_at	AT1G08210	NA	0.00493142	1	LATENT
249	1001	261953_at	AT1G64440	REB1	0.00498213	1	LATENT
248	1002	253958_at	AT4G26400	NA	0.00503376	1	LATENT
247	1003	245621_at	AT4G14070	AAE15	0.00515453	1	INITIAL
246	1004	266132_at	AT2G45130	ATSPX3	0.00523003	1	ERROR
245	1005	265958_at	AT2G37250	ATPADK1	0.00525274	1	INITIAL
244	1006	256223_at	AT1G56200	emb1303	0.00541443	1	LATENT
243	1007	253237_at	AT4G34240	ALDH3I1	0.00544306	1	LATENT
242	1008	250391_at	AT5G10850	NA	0.00547923	1	LATENT
241	1009	251380_at	AT3G60700	NA	0.00548983	1	PERSISTENT
240	1010	248150_at	AT5G54670	KATC	0.00554143	1	LATENT
239	1011	264363_at	AT1G03170	NA	0.00557245	1	INITIAL
238	1012	246055_at	AT5G08380	AtAGAL1	0.0056293	1	INITIAL
237	1013	255130_at	AT4G08240	NA	0.00564643	1	LATENT
236	1014	258967_at	AT3G10470	NA	0.00566449	1	LATENT
235	1015	249475_at	AT5G38890	NA	0.00572494	1	LATENT
234	1016	251301_at	AT3G61880	CYP78A9	0.00581492	1	INITIAL
233	1017	265427_at	AT2G20740	NA	0.00594857	1	LATENT
232	1018	249600_s_at	AT5G37940|AT5G38000	NA|NA	0.0060347	1	PERSISTENT
231	1019	253244_at	AT4G34580	COW1	0.00638933	1	INITIAL
230	1020	250281_at	AT5G13240	NA	0.00647032	1	INITIAL
229	1021	261509_at	AT1G71740	NA	0.00648048	1	INITIAL
228	1022	252647_at	AT3G44620	NA	0.00663398	1	LATENT
227	1023	251660_at	AT3G57160	NA	0.00675754	1	LATENT
226	1024	262855_at	AT1G20860	Pht1;8	0.00681135	1	ERROR
225	1025	246506_at	AT5G16110	NA	0.00685549	1	LATENT
224	1026	247072_at	AT5G66490	NA	0.00700801	1	LATENT
223	1027	266809_at	AT2G29970	NA	0.00706259	1	LATENT
222	1028	245572_at	AT4G14720	PPD2	0.00706884	1	LATENT
221	1029	249359_at	AT5G40470	NA	0.00708953	1	INITIAL
220	1030	261099_at	AT1G62980	EXP18	0.0072402	1	LATENT
219	1031	254025_at	AT4G25790	NA	0.00735999	1	LATENT
218	1032	267029_at	AT2G38460	ATIREG1	0.00747809	1	LATENT
217	1033	263296_at	AT2G38800	NA	0.00751307	1	LATENT
216	1034	253764_s_at	AT4G28860|AT4G28880	NA|NA	0.00765517	1	LATENT
215	1035	261481_at	AT1G14260	NA	0.00838747	1	INITIAL
214	1036	257838_at	AT3G25210	NA	0.00843303	1	LATENT
213	1037	248144_at	AT5G54800	GPT1	0.0085049	1	LATENT
212	1038	254294_at	AT4G23070	ATRBL7	0.00856909	1	LATENT
211	1039	262138_at	AT1G52660	NA	0.00863032	1	INITIAL
210	1040	251320_at	AT3G61530	PANB2	0.00888013	1	LATENT
209	1041	245926_at	AT5G24740	NA	0.00898938	1	LATENT
208	1042	261028_at	AT1G26620	NA	0.00962711	1	LATENT
207	1043	255608_at	AT4G01140	NA	0.00967526	1	INITIAL
206	1044	262468_at	AT1G50200	ACD	0.0097166	1	LATENT
205	1045	251393_at	AT3G60640	ATG8G	0.00974191	1	LATENT
204	1046	253805_at	AT4G28260	NA	0.00978143	1	PERSISTENT
203	1047	258656_at	AT3G09900	ATRABE1E	0.0100159	1	LATENT
202	1048	266922_s_at	AT3G61415|AT2G45950	NA|NA	0.0100687	1	LATENT
201	1049	258856_at	AT3G02040	SRG3	0.0102606	1	INITIAL
200	1050	266911_at	AT2G45910	NA	0.0104724	1	INITIAL
199	1051	263213_at	AT1G30560	NA	0.0105479	1	LATENT
198	1052	254131_at	AT4G24740	AFC2	0.0107403	1	INITIAL
197	1053	266913_at	AT2G45890	ROPGEF4	0.0110515	1	INITIAL
196	1054	260908_at	AT1G02580	FIS1	0.0110976	1	LATENT
195	1055	258693_at	AT3G08650	NA	0.0111092	1	LATENT
194	1056	259525_at	AT1G12560	ATEXPA7	0.011248	1	LATENT
193	1057	246951_at	AT5G04880	NA	0.0114917	1	ERROR
192	1058	252468_at	AT3G46970	PHS2	0.0115452	1	INITIAL
191	1059	260366_at	AT1G70460	NA	0.0117216	1	LATENT
190	1060	249934_at	AT5G22410	NA	0.0117912	1	PERSISTENT
189	1061	263391_at	AT2G11810	ATMGD3	0.0118645	1	ERROR
188	1062	246322_at	AT1G16680	NA	0.0121397	1	LATENT
187	1063	262284_at	AT1G68670	NA	0.0123689	1	INITIAL
186	1064	246967_at	AT5G24860	FPF1	0.0124496	1	LATENT
185	1065	258103_at	AT3G23630	ATIPT7	0.0125101	1	INITIAL
184	1066	251863_at	AT3G54870	ARK1	0.0126805	1	LATENT
183	1067	247005_at	AT5G67520	NA	0.0130253	1	LATENT
182	1068	263295_at	AT2G14210	AGL44	0.01326	1	INITIAL
181	1069	246888_at	AT5G26270	NA	0.0133787	1	PERSISTENT
180	1070	256676_at	AT3G52180	SEX4	0.014011	1	INITIAL
179	1071	253866_at	AT4G27480	NA	0.0141134	1	INITIAL
178	1072	259284_at	AT3G11450	NA	0.0142733	1	LATENT
177	1073	263237_at	AT1G10610	NA	0.0145158	1	LATENT
176	1074	264029_at	AT2G03720	MRH6	0.014611	1	INITIAL
175	1075	259441_at	AT1G02300	NA	0.0154808	1	LATENT
174	1076	260344_at	AT1G69240	MES15	0.0159458	1	LATENT
173	1077	249265_at	AT5G41700	ATUBC8	0.0160667	1	LATENT
172	1078	261900_at	AT1G80940	NA	0.0162886	1	PERSISTENT
171	1079	253296_at	AT4G33770	NA	0.0165893	1	PERSISTENT
170	1080	246024_at	AT5G21130	NA	0.0168832	1	LATENT
169	1081	261872_s_at	AT4G21660|AT1G11520	NA|NA	0.0169245	1	LATENT
168	1082	260823_at	AT1G06770	DRIP1	0.0170868	1	PERSISTENT
167	1083	258493_at	AT3G02555	NA	0.0172	1	LATENT
166	1084	267582_at	AT2G41970	NA	0.0172391	1	LATENT
165	1085	257375_at	AT2G38640	NA	0.0172528	1	INITIAL
164	1086	266005_at	AT2G37340	RSZ33	0.0173027	1	LATENT
163	1087	253672_at	AT4G29820	CFIM-25	0.0173732	1	LATENT
162	1088	251842_at	AT3G54580	NA	0.017414	1	LATENT
161	1089	258832_at	AT3G07070	NA	0.0182145	1	INITIAL
160	1090	262372_at	AT1G73130	NA	0.0185381	1	LATENT
159	1091	259060_at	AT3G07400	NA	0.018856	1	INITIAL
158	1092	252636_at	AT3G44510	NA	0.019219	1	ERROR
157	1093	253671_at	AT4G29990	NA	0.0199388	1	LATENT
156	1094	257117_at	AT3G20160	NA	0.0204283	1	LATENT
155	1095	252730_at	AT3G43110	NA	0.0206844	1	INITIAL
154	1096	256948_at	AT3G18930	NA	0.0207588	1	ERROR
153	1097	261779_at	AT1G76230	NA	0.0208398	1	LATENT
152	1098	257405_at	AT1G24620	NA	0.021314	1	INITIAL
151	1099	252635_at	AT3G44510	NA	0.0213854	1	INITIAL
150	1100	251057_at	AT5G01780	NA	0.0214676	1	LATENT
149	1101	263828_at	AT2G40250	NA	0.0218271	1	LATENT
148	1102	250537_at	AT5G08565	NA	0.0224284	1	LATENT
147	1103	262638_at	AT1G06650	NA	0.0229483	1	INITIAL
146	1104	248373_at	AT5G51860	NA	0.0229517	1	LATENT
145	1105	253123_at	AT4G36000	NA	0.0233931	1	LATENT
144	1106	253734_at	AT4G29180	NA	0.0235561	1	INITIAL
143	1107	246814_at	AT5G27200	ACP5	0.0238648	1	INITIAL
142	1108	250173_at	AT5G14340	AtMYB40	0.0241575	1	INITIAL
141	1109	254762_at	AT4G13230	NA	0.0246008	1	LATENT
140	1110	262234_at	AT1G48270	GCR1	0.0247481	1	LATENT
139	1111	254153_at	AT4G24450	GWD3	0.0248952	1	INITIAL
138	1112	259064_at	AT3G07490	AGD11	0.0250303	1	INITIAL
137	1113	245838_at	AT1G58410	NA	0.0250526	1	LATENT
136	1114	258854_at	AT3G02100	NA	0.025635	1	INITIAL
135	1115	255837_at	AT2G33460	RIC1	0.0260442	1	LATENT
134	1116	250139_at	AT5G14620	DRM2	0.0267071	1	ERROR
133	1117	263083_at	AT2G27190	ATPAP1	0.0275191	1	ERROR
132	1118	264284_at	AT1G61860	NA	0.0275223	1	LATENT
131	1119	255958_at	AT1G22150	SULTR1;3	0.0276498	1	INITIAL
130	1120	266564_at	AT2G24000	scpl22	0.0279355	1	INITIAL
129	1121	252382_at	AT3G47770	ATATH5	0.0280478	1	LATENT
128	1122	261285_at	AT1G35720	ATOXY5	0.0283106	1	LATENT
127	1123	264128_at	AT1G79190	NA	0.0288881	1	LATENT
126	1124	262629_at	AT1G06460	ACD32.1	0.0297057	1	LATENT
125	1125	259874_at	AT1G76660	NA	0.0298353	1	LATENT
124	1126	259195_at	AT3G01730	NA	0.0299711	1	INITIAL
123	1127	258070_at	AT3G26040	NA	0.030287	1	INITIAL
122	1128	266228_at	AT2G28910	CXIP4	0.0304045	1	LATENT
121	1129	245762_at	AT1G27880	NA	0.0314423	1	LATENT
120	1130	267327_at	AT2G19410	NA	0.0320275	1	LATENT
119	1131	263121_at	AT1G78530	NA	0.0321254	1	INITIAL
118	1132	245968_at	AT5G19810	NA	0.0326258	1	LATENT
117	1133	256226_at	AT1G56280	ATDI19	0.03315	1	LATENT
116	1134	261755_at	AT1G08170	NA	0.0333882	1	LATENT
115	1135	263876_at	AT2G21880	ATRAB7A	0.0336271	1	INITIAL
114	1136	267611_at	AT2G26660	SPX2	0.0336948	1	ERROR
113	1137	250079_at	AT5G16650	NA	0.0341597	1	LATENT
112	1138	264893_at	AT1G23140	NA	0.0346861	1	INITIAL
111	1139	251405_at	AT3G60330	AHA7	0.0353462	1	LATENT
110	1140	252833_at	AT4G40090	AGP3	0.0356372	1	INITIAL
109	1141	256913_at	AT3G23870	NA	0.0373228	1	INITIAL
108	1142	260885_at	AT1G29230	WL1	0.0374861	1	INITIAL
107	1143	260960_at	AT1G05990	NA	0.0375989	1	INITIAL
106	1144	245967_at	AT5G19800	NA	0.0376219	1	INITIAL
105	1145	253613_at	AT4G30320	NA	0.0381918	1	INITIAL
104	1146	246616_at	AT5G36260	NA	0.0392748	1	LATENT
103	1147	253934_at	AT4G26830	NA	0.0397886	1	INITIAL
102	1148	266561_at	AT2G23960	NA	0.0403146	1	LATENT
101	1149	254971_at	AT4G10380	NLM6	0.0409127	1	LATENT
100	1150	255677_at	AT4G00500	NA	0.0410751	1	INITIAL
99	1151	256827_at	AT3G18570	NA	0.0411917	1	LATENT
98	1152	253931_at	AT4G26770	NA	0.0415079	1	INITIAL
97	1153	252520_at	AT3G46370	NA	0.042657	1	LATENT
96	1154	245043_at	AT2G26430	ATRCY1	0.0428718	1	LATENT
95	1155	248130_at	AT5G54790	NA	0.0429299	1	LATENT
94	1156	261344_at	AT1G79710	NA	0.043204	1	LATENT
93	1157	258035_at	AT3G21180	ATACA9	0.043592	1	INITIAL
92	1158	259750_at	AT1G71130	NA	0.0455817	1	INITIAL
91	1159	251681_at	AT3G57100	NA	0.0460087	1	INITIAL
90	1160	253353_at	AT4G33730	NA	0.0468278	1	INITIAL
89	1161	255295_at	AT4G04760	NA	0.0469586	1	LATENT
88	1162	262732_at	AT1G16440	NA	0.047217	1	INITIAL
87	1163	262446_at	AT1G49310	NA	0.0500472	1	LATENT
86	1164	255587_at	AT4G01480	AtPPa5	0.0500807	1	INITIAL
85	1165	264324_at	AT1G04160	XI-B	0.0501308	1	LATENT
84	1166	245370_at	AT4G16840	NA	0.050222	1	LATENT
83	1167	267255_at	AT2G22950	NA	0.0508953	1	INITIAL
82	1168	246075_at	AT5G20410	MGD2	0.0517127	1	KNOWN
81	1169	261968_at	AT1G65850	NA	0.0527553	1	INITIAL
80	1170	259991_at	AT1G68040	NA	0.0543415	1	INITIAL
79	1171	260320_at	AT1G63930	NA	0.0554899	1	INITIAL
78	1172	267160_at	AT2G37670	NA	0.0556707	1	LATENT
77	1173	261760_at	AT1G15600	NA	0.0579185	1	INITIAL
76	1174	258565_at	AT3G04350	NA	0.0579987	1	PERSISTENT
75	1175	247531_at	AT5G61550	NA	0.0607091	1	INITIAL
74	1176	266229_at	AT2G28840	NA	0.0627967	1	LATENT
73	1177	267513_at	AT2G45620	NA	0.0628248	1	LATENT
72	1178	255580_at	AT4G01470	TIP1;3	0.0638733	1	INITIAL
71	1179	258352_at	AT3G17600	IAA31	0.0647523	1	INITIAL
70	1180	244978_at	ATCG00740	RPOA	0.0650626	1	LATENT
69	1181	256520_at	AT1G66030	CYP96A14P	0.0675682	1	LATENT
68	1182	264519_at	AT1G10000	NA	0.0679995	1	INITIAL
67	1183	246181_at	AT5G20860	NA	0.0680588	1	LATENT
66	1184	253907_at	AT4G27250	NA	0.0682771	1	LATENT
65	1185	253569_at	AT4G31250	NA	0.0688439	1	INITIAL
64	1186	262718_at	AT1G43570	NA	0.0711072	1	LATENT
63	1187	245962_at	AT5G19700	NA	0.0711547	1	PERSISTENT
62	1188	257526_s_at	AT3G09340|AT3G09330	NA|NA	0.0712043	1	INITIAL
61	1189	254290_at	AT4G23000	NA	0.0718193	1	INITIAL
60	1190	253900_at	AT4G27130	NA	0.0720614	1	LATENT
59	1191	253380_at	AT4G33330	PGSIP3	0.0728252	1	INITIAL
58	1192	260120_at	AT1G33920	ATPP2-A4	0.0734779	1	PERSISTENT
57	1193	249756_at	AT5G24313	NA	0.0742274	1	INITIAL
56	1194	254249_at	AT4G23280	NA	0.0753746	1	PERSISTENT
55	1195	257668_at	AT3G20460	NA	0.0759958	1	INITIAL
54	1196	266565_at	AT2G24010	scpl23	0.0760347	1	INITIAL
53	1197	254467_at	AT4G20450	NA	0.0765149	1	INITIAL
52	1198	263837_at	AT2G04500	NA	0.077064	1	LATENT
51	1199	254837_at	AT4G12360	NA	0.0774401	1	LATENT
50	1200	263376_at	AT2G20520	FLA6	0.0776705	1	INITIAL
49	1201	267542_at	AT2G32740	NA	0.0778974	1	LATENT
48	1202	267441_at	AT2G19210	NA	0.0793788	1	INITIAL
47	1203	259399_at	AT1G17710	NA	0.0812214	1	INITIAL
46	1204	255474_at	AT4G02480	NA	0.0835656	1	LATENT
45	1205	246872_at	AT5G26080	NA	0.0839336	1	INITIAL
44	1206	254173_at	AT4G24580	REN1	0.0839748	1	LATENT
43	1207	260509_at	AT1G47240	NRAMP2	0.0848281	1	LATENT
42	1208	249151_at	AT5G43360	ATPT4	0.0864543	1	KNOWN
41	1209	265543_at	AT2G28270	NA	0.0875841	1	PERSISTENT
40	1210	263458_at	AT2G22290	ATRAB-H1D	0.0880412	1	INITIAL
39	1211	253506_at	AT4G31980	NA	0.0894861	1	INITIAL
38	1212	260201_at	AT1G67600	NA	0.090425	1	INITIAL
37	1213	248374_at	AT5G51870	AGL71	0.0923345	1	INITIAL
36	1214	260495_at	AT2G41810	NA	0.0933309	1	PERSISTENT
35	1215	267228_at	AT2G43890	NA	0.0957753	1	INITIAL
34	1216	247503_at	AT5G61980	AGD1	0.100665	1	LATENT
33	1217	256236_at	AT3G12350	NA	0.100737	1	INITIAL
32	1218	263940_at	AT2G35890	CPK25	0.105283	1	LATENT
31	1219	267484_at	AT2G02760	UBC2	0.108234	1	LATENT
30	1220	249102_at	AT5G43590	NA	0.110308	1	INITIAL
29	1221	249199_at	AT5G42520	ATBPC6	0.112847	1	LATENT
28	1222	252017_at	AT3G52970	CYP76G1	0.12082	1	PERSISTENT
27	1223	259814_at	AT1G49900	NA	0.123023	1	INITIAL
26	1224	264937_at	AT1G61130	SCPL32	0.12937	1	INITIAL
25	1225	249566_at	AT5G38450	CYP735A1	0.131054	1	LATENT
24	1226	261432_at	AT1G07680	NA	0.132077	1	LATENT
23	1227	261814_at	AT1G08310	NA	0.135214	1	INITIAL
22	1228	259897_at	AT1G71380	ATGH9B3	0.137874	1	LATENT
21	1229	247475_at	AT5G62310	IRE	0.143395	1	INITIAL
20	1230	246188_at	AT5G21050	NA	0.14808	1	LATENT
19	1231	264334_at	AT1G61950	CPK19	0.148425	1	INITIAL
18	1232	250124_at	AT5G16480	NA	0.155198	1	LATENT
17	1233	265710_at	AT2G03370	NA	0.164204	1	LATENT
16	1234	248519_at	AT5G50690|AT5G50590	NA|NA	0.176166	1	INITIAL
15	1235	262567_at	AT1G34300	NA	0.176653	1	LATENT
14	1236	261185_at	AT1G34540	CYP94D1	0.178653	1	INITIAL
13	1237	257552_at	AT3G26130	NA	0.185308	1	LATENT
12	1238	247133_at	AT5G66220	NA	0.186349	1	LATENT
11	1239	245510_at	AT4G15740	NA	0.187903	1	INITIAL
10	1240	264743_at	AT1G62090	NA	0.188486	1	LATENT
9	1241	263290_at	AT2G10930	NA	0.199207	1	INITIAL
8	1242	262091_at	AT1G56160	ATMYB72	0.203442	1	PERSISTENT
7	1243	259635_at	AT1G56360	PAP6	0.203747	1	KNOWN
6	1244	251908_at	AT3G53770	NA	0.217122	1	PERSISTENT
5	1245	264602_at	AT1G04700	NA	0.218819	1	INITIAL
4	1246	246617_at	AT5G36270	NA	0.223238	1	INITIAL
3	1247	254097_at	AT4G25160	NA	0.242939	1	INITIAL
2	1248	251294_at	AT3G61940	ATMTPA1	0.247801	1	PERSISTENT
1	1249	254540_s_at	AT4G19770|AT4G19800	NA|NA	0.457483	1	INITIAL
