# Supplementary material for: The response and recovery of the Arabidopsis thaliana transcriptome to phosphate starvation
Source: BMC Plant Biol. 2012 May 3;12:62. doi: 10.1186/1471-2229-12-62 (PMC3520718; doi:10.1186/1471-2229-12-62)
Supplement: Additional file 8 — Textmining data, is a table providing the data we collected and used to mine the text resources annotated by TAIR for each locus. [file 1471-2229-12-62-S8.txt]

1.	Raghothama, K.G. PHOSPHATE ACQUISITION. Annu. Rev. Plant Physiol. Plant Mol. Biol 50, 665-693 (1999).
2.	Narang, R.A., Bruene, A. & Altmann, T. Analysis of phosphate acquisition efficiency in different Arabidopsis accessions. Plant Physiol 124, 1786-1799 (2000).
3.	Poirier, Y., Thoma, S., Somerville, C. & Schiefelbein, J. Mutant of Arabidopsis deficient in xylem loading of phosphate. Plant Physiol 97, 1087-1093 (1991).
4.	Shin, H., Shin, H., Dewbre, G.R. & Harrison, M.J. Phosphate transport in Arabidopsis: Pht1;1 and Pht1;4 play a major role in phosphate acquisition from both low- and high-phosphate environments. Plant J 39, 629-642 (2004).
5.	López-Bucio, J. et al. Phosphate availability alters architecture and causes changes in hormone sensitivity in the Arabidopsis root system. Plant Physiol 129, 244-256 (2002).
6.	Bates, T. & Lynch, J. Stimulation of root hair elongation in Arabidopsis thaliana by low phosphorus availability. Plant, Cell & Environment 19, 529-538 (1996).
7.	Ma, Z., Baskin, T.I., Brown, K.M. & Lynch, J.P. Regulation of root elongation under phosphorus stress involves changes in ethylene responsiveness. Plant Physiol 131, 1381-1390 (2003).
8.	Masucci, J.D. & Schiefelbein, J.W. The rhd6 Mutation of Arabidopsis thaliana Alters Root-Hair Initiation through an Auxin- and Ethylene-Associated Process. Plant Physiol 106, 1335-1346 (1994).
9.	EI-D, A.M.S., SALAMA, A. & WAREING, P.F. Effects of Mineral Nutrition on Endogenous Cytokinins in Plants of Sunflower (Helianthus annuus L.). Journal of Experimental Botany 30, 971 -981 (1979).
10.	HORGAN, J.M. & WAREING, P.F. Cytokinins and the Growth Responses of Seedlings of Betula pendula Roth. and Acer pseudoplatanus L. to Nitrogen and Phosphorus Deficiency. Journal of Experimental Botany 31, 525 -532 (1980).
11.	Martín, A.C. et al. Influence of cytokinins on the expression of phosphate starvation responsive genes in Arabidopsis. Plant J 24, 559-567 (2000).
12.	Franco-Zorrilla, J.M. et al. Mutations at CRE1 impair cytokinin-induced repression of phosphate starvation responses in Arabidopsis. Plant J 32, 353-360 (2002).
13.	Franco-Zorrilla, J.M., Martín, A.C., Leyva, A. & Paz-Ares, J. Interaction between phosphate-starvation, sugar, and cytokinin signaling in Arabidopsis and the roles of cytokinin receptors CRE1/AHK4 and AHK3. Plant Physiol 138, 847-857 (2005).
14.	Burleigh, S.H. & Harrison, M.J. The down-regulation of Mt4-like genes by phosphate fertilization occurs systemically and involves phosphate translocation to the shoots. Plant Physiol 119, 241-248 (1999).
15.	Müller, R., Morant, M., Jarmer, H., Nilsson, L. & Nielsen, T.H. Genome-wide analysis of the Arabidopsis leaf transcriptome reveals interaction of phosphate and sugar metabolism. Plant Physiol 143, 156-171 (2007).
16.	Sadka, A., DeWald, D.B., May, G.D., Park, W.D. & Mullet, J.E. Phosphate Modulates Transcription of Soybean VspB and Other Sugar-Inducible Genes. Plant Cell 6, 737-749 (1994).
17.	Amir, J. & Preiss, J. Kinetic characterization of spinach leaf sucrose-phosphate synthase. Plant Physiol 69, 1027-1030 (1982).
18.	Journet, E.P., Bligny, R. & Douce, R. Biochemical changes during sucrose deprivation in higher plant cells. J. Biol. Chem 261, 3193-3199 (1986).
19.	Nomura, T., Nakayama, N., Murata, T. & Akazawa, T. Biosynthesis of starch in chloroplasts. Plant Physiol 42, 327-332 (1967).
20.	Reid, M.S. & Bieleski, R.L. Response of Spirodela oligorrhiza to Phosphorus Deficiency. Plant Physiol 46, 609-613 (1970).
21.	Heldt, H.W., Chon, C.J. & Maronde, D. Role of orthophosphate and other factors in the regulation of starch formation in leaves and isolated chloroplasts. Plant Physiol 59, 1146-1155 (1977).
22.	Ghosh, H.P. & Preiss, J. Adenosine diphosphate glucose pyrophosphorylase. A regulatory enzyme in the biosynthesis of starch in spinach leaf chloroplasts. J. Biol. Chem 241, 4491-4504 (1966).
23.	Pratt, J. et al. Phosphate (Pi) starvation effect on the cytosolic Pi concentration and Pi exchanges across the tonoplast in plant cells: an in vivo 31P-nuclear magnetic resonance study using methylphosphonate as a Pi analog. Plant Physiol 151, 1646-1657 (2009).
24.	Benning, C., Beatty, J.T., Prince, R.C. & Somerville, C.R. The sulfolipid sulfoquinovosyldiacylglycerol is not required for photosynthetic electron transport in Rhodobacter sphaeroides but enhances growth under phosphate limitation. Proc. Natl. Acad. Sci. U.S.A 90, 1561-1565 (1993).
25.	Essigmann, B., Güler, S., Narang, R.A., Linke, D. & Benning, C. Phosphate availability affects the thylakoid lipid composition and the expression of SQD1, a gene required for sulfolipid biosynthesis in Arabidopsis thaliana. Proc. Natl. Acad. Sci. U.S.A 95, 1950-1955 (1998).
26.	Nakamura, Y. et al. Arabidopsis lipins mediate eukaryotic pathway of lipid metabolism and cope critically with phosphate starvation. Proc. Natl. Acad. Sci. U.S.A 106, 20978-20983 (2009).
27.	Cruz-Ramírez, A., Oropeza-Aburto, A., Razo-Hernández, F., Ramírez-Chávez, E. & Herrera-Estrella, L. Phospholipase DZ2 plays an important role in extraplastidic galactolipid biosynthesis and phosphate recycling in Arabidopsis roots. Proc. Natl. Acad. Sci. U.S.A 103, 6765-6770 (2006).
28.	Awai, K. et al. Two types of MGDG synthase genes, found widely in both 16:3 and 18:3 plants, differentially mediate galactolipid syntheses in photosynthetic and nonphotosynthetic tissues in Arabidopsis thaliana. Proc. Natl. Acad. Sci. U.S.A 98, 10960-10965 (2001).
29.	Kobayashi, K., Masuda, T., Takamiya, K. & Ohta, H. Membrane lipid alteration during phosphate starvation is regulated by phosphate signaling and auxin/cytokinin cross-talk. Plant J 47, 238-248 (2006).
30.	Rubio, V. et al. A conserved MYB transcription factor involved in phosphate starvation signaling both in vascular plants and in unicellular algae. Genes Dev 15, 2122-2133 (2001).
31.	Fujii, H., Chiou, T., Lin, S., Aung, K. & Zhu, J. A miRNA involved in phosphate-starvation response in Arabidopsis. Curr. Biol 15, 2038-2043 (2005).
32.	Bari, R., Datt Pant, B., Stitt, M. & Scheible, W. PHO2, microRNA399, and PHR1 define a phosphate-signaling pathway in plants. Plant Physiol 141, 988-999 (2006).
33.	Franco-Zorrilla, J.M. et al. Target mimicry provides a new mechanism for regulation of microRNA activity. Nat. Genet 39, 1033-1037 (2007).
34.	Härtel, H., Dormann, P. & Benning, C. DGD1-independent biosynthesis of extraplastidic galactolipids after phosphate deprivation in Arabidopsis. Proc. Natl. Acad. Sci. U.S.A 97, 10649-10654 (2000).
35.	Bariola, P.A. et al. The Arabidopsis ribonuclease gene RNS1 is tightly controlled in response to phosphate limitation. Plant J 6, 673-685 (1994).
36.	LeBrasseur, N.D., MacIntosh, G.C., Pérez-Amador, M.A., Saitoh, M. & Green, P.J. Local and systemic wound-induction of RNase and nuclease activities in Arabidopsis: RNS1 as a marker for a JA-independent systemic signaling pathway. Plant J 29, 393-403 (2002).
37.	Bariola, P.A., MacIntosh, G.C. & Green, P.J. Regulation of S-like ribonuclease levels in Arabidopsis. Antisense inhibition of RNS1 or RNS2 elevates anthocyanin accumulation. Plant Physiol 119, 331-342 (1999).
38.	Schachtman, Reid & Ayling Phosphorus Uptake by Plants: From Soil to Cell. Plant Physiol 116, 447-453 (1998).
39.	Murphy, A.S., Eisinger, W.R., Shaff, J.E., Kochian, L.V. & Taiz, L. Early copper-induced leakage of K(+) from Arabidopsis seedlings is mediated by ion channels and coupled to citrate efflux. Plant Physiol 121, 1375-1382 (1999).
40.	Le Roux, M.R., Khan, S. & Valentine, A.J. Organic acid accumulation may inhibit N2 fixation in phosphorus-stressed lupin nodules. New Phytol 177, 956-964 (2008).
41.	Muchhal, U.S., Pardo, J.M. & Raghothama, K.G. Phosphate transporters from the higher plant Arabidopsis thaliana. Proc. Natl. Acad. Sci. U.S.A 93, 10519-10523 (1996).
42.	Karthikeyan, A.S. et al. Regulated expression of Arabidopsis phosphate transporters. Plant Physiol 130, 221-233 (2002).
43.	Mudge, S.R., Rae, A.L., Diatloff, E. & Smith, F.W. Expression analysis suggests novel roles for members of the Pht1 family of phosphate transporters in Arabidopsis. Plant J 31, 341-353 (2002).
44.	Hamburger, D., Rezzonico, E., MacDonald-Comber Petétot, J., Somerville, C. & Poirier, Y. Identification and characterization of the Arabidopsis PHO1 gene involved in phosphate loading to the xylem. Plant Cell 14, 889-902 (2002).
45.	Stefanovic, A. et al. Members of the PHO1 gene family show limited functional redundancy in phosphate transfer to the shoot, and are regulated by phosphate deficiency via distinct pathways. Plant J 50, 982-994 (2007).
46.	Svistoonoff, S. et al. Root tip contact with low-phosphate media reprograms plant root architecture. Nat. Genet 39, 792-796 (2007).
47.	Ticconi, C.A. et al. ER-resident proteins PDR2 and LPR1 mediate the developmental response of root meristems to phosphate availability. Proc. Natl. Acad. Sci. U.S.A 106, 14174-14179 (2009).
48.	del Pozo, J.C. et al. A type 5 acid phosphatase gene from Arabidopsis thaliana is induced by phosphate starvation and by some other types of phosphate mobilising/oxidative stress conditions. Plant J 19, 579-589 (1999).
49.	Nilsson, L., Müller, R. & Nielsen, T.H. Dissecting the plant transcriptome and the regulatory responses to phosphate deprivation. Physiol Plant 139, 129-143 (2010).
50.	Devaiah, B.N., Karthikeyan, A.S. & Raghothama, K.G. WRKY75 transcription factor is a modulator of phosphate acquisition and root development in Arabidopsis. Plant Physiol 143, 1789-1801 (2007).
