# Supplementary material for: The response and recovery of the Arabidopsis thaliana transcriptome to phosphate starvation
Source: BMC Plant Biol. 2012 May 3;12:62. doi: 10.1186/1471-2229-12-62 (PMC3520718; doi:10.1186/1471-2229-12-62)
Supplement: Additional file 10 — Pi-specifity rankings, is a table summarizing results for loci that we were able to assign a ranking of phosphate-specificity. [file 1471-2229-12-62-S10.xls]

## Sheet: Readme
	Title:
	The response and recovery of genes absent from micro-array
	Description:
	This file presents the differential expression, as measured by tiling-array, of genes absent from the ATH1 micro-array platform.
	Tab Contents:
	DEX	Presents data for all 477 genes identified to differentially express during either response or recovery in either root or shoot during Pi starvation.
	DEX-Systemic	A subset of the data displayed in the [DEX] tab; lists only those genes that are differentially expressed in both organs.
	DEX-Root	A subset of the data displayed in the [DEX] tab; lists only those genes that are differentially expressed in root and not shoot.
	DEX-Shoot	A subset of the data displayed in the [DEX] tab; lists only those genes that are differentially expressed in shoot and not root.
	DEX-Table.2	A copy of table 2 from the manuscript. Combines the 3-tabs: DEX-Systemic, DEX-Root, and DEX-Shoot, but only lists those genes that have gene symbols.
	ALL	Presents data for all 4,730 genes absent from the ATH1 micro-array and represented by at least 3 probes on the 1.0R tiling-array.

## Sheet: DEX
Identifiers		Root			Shoot
AGI	Symbol	R.Response	R.Recovery	R. Class	S.Response	S.Recovery	S.Class
AT2G46662		0.475966	-1.09805	BAR	1.11688	-1.70261	LNR
AT3G43083	LCR33	-0.830317	0.965616	BAR	-1.95604	0.748006	PNR
AT3G04903		0.347229	-0.841699	BAR	-1.50986	1.00136	PNR
AT5G17120		0.709045	-0.754151	BAR	0.736947	-1.5053	LNR
AT1G47915		-0.0648563	0.571816	BAR	0.543244	-1.91247	LNR
AT2G34185		-0.0999035	0.26374	BAR	1.57913	-0.441305	PPR
AT5G45875	SCRL27	0.863841	0.23498	BAR	0.753881	-1.71208	LNR
AT1G63205		-1.51571	0.700806	BAR	0.292845	-1.63535	LNR
AT5G42957		0.740784	-0.612202	BAR	1.59948	-0.291586	PPR
AT4G09775		0.298842	0.027134	BAR	-1.83444	1.80741	INR
AT4G10767	SCRL21	-0.211017	-0.470439	BAR	1.45876	-2.25829	IPR
AT1G13608		-1.48563	0.41595	BAR	-3.68193	1.78267	INR
AT4G01328		0.414538	-0.716457	BAR	0.307482	-3.06949	LNR
AT3G01328		-1.32163	0.293997	BAR	1.54827	-1.00537	PPR
AT3G01327		-1.46755	1.0884	BAR	0.0271973	-1.40855	LNR
AT1G42699		-1.32076	-0.906511	BAR	0.287811	-1.39219	LNR
AT3G17270		-0.141222	0.785663	BAR	-1.33495	2.00762	INR
AT1G69828		-0.0936853	-1.11135	BAR	-1.35004	1.14283	PNR
AT4G35655		0.258581	-0.258595	BAR	-1.24364	2.10665	LPR
AT1G34419		-0.75853	0.827188	BAR	1.79102	-0.728014	PPR
AT5G23212		-0.252341	1.05247	BAR	2.2125	-0.244532	PPR
AT1G53039		-1.51579	1.2408	BAR	0.512021	-1.64126	LNR
AT3G52330		-0.809267	0.417275	BAR	0.642409	-1.36821	LNR
AT1G66855		0.971559	-1.37812	BAR	0.0415482	-1.59726	LNR
AT4G13890	SHM5	-0.176757	-0.165381	BAR	-1.53377	1.42094	INR
AT4G30370		1.01916	-0.61009	BAR	2.01742	-1.44556	IPR
AT3G32330		-1.55927	0.578601	BAR	-0.627301	1.6788	LPR
AT5G38344		-0.522543	0.65296	BAR	1.35715	-0.859138	PPR
AT5G38810		-0.488596	-0.606969	BAR	-1.30931	-0.0635386	PNR
AT5G37270		0.465642	-0.792611	BAR	-1.31551	-0.193449	PNR
AT1G67148		-0.221642	0.486115	BAR	-1.62781	0.973916	PNR
AT5G17165		0.174431	-0.895407	BAR	1.84326	-1.91176	IPR
AT5G39010		-0.599913	0.863398	BAR	0.113902	-1.37086	LNR
AT4G31380	FLP1	0.548997	-0.073478	BAR	-0.233521	1.55544	LPR
AT5G44940		0.498507	0.247369	BAR	1.51522	-0.629529	PPR
AT3G01319		0.747908	-0.583841	BAR	-2.28906	-0.0604071	PNR
AT2G05117	SCRL9	-0.182491	0.668033	BAR	-1.00522	1.59507	LPR
AT5G14490	NAC085	0.0987932	-0.556636	BAR	-1.36486	0.72373	PNR
AT4G29283	LCR21	-1.58275	-0.275119	BAR	0.149883	1.78304	LPR
AT4G29280	LCR22	-0.460858	-0.171107	BAR	0.485206	-1.77864	LNR
AT3G15111		-0.0349601	1.05598	BAR	2.03318	-2.94602	IPR
AT5G37473		0.252641	-1.35313	BAR	1.6355	-0.514056	PPR
AT2G03913		-0.653751	0.595772	BAR	-0.0718111	-1.73664	LNR
AT2G20921		1.03542	-0.999635	BAR	-2.50412	2.06415	INR
AT4G19630		0.457762	-0.433466	BAR	-0.112571	-1.42691	LNR
AT3G04430	NAC049	1.54975	-0.808923	BAR	0.731128	-1.44041	LNR
AT1G66145	CLE18	-0.570487	-0.134552	BAR	-1.4224	1.67987	INR
AT2G24683		-1.04308	0.797197	BAR	-1.57682	1.38501	INR
AT4G11485	LCR11	-0.969264	-1.13096	BAR	-1.6951	1.84871	INR
AT4G36100		-1.3082	1.25415	BAR	-1.07955	1.50596	LPR
AT5G05598		-0.528915	0.418856	BAR	-0.373597	1.54259	LPR
AT1G66852		0.0794932	-0.470615	BAR	-1.23661	2.73017	LPR
AT2G14935	LCR40	0.460793	0.290085	BAR	-0.469256	1.42277	LPR
AT5G40595		-0.842185	-0.543571	BAR	-1.3142	1.39133	INR
AT5G21960		-0.0387305	-0.756744	BAR	-0.0565068	2.32953	LPR
AT1G66245		0.227878	-1.14413	BAR	1.34184	-0.70873	PPR
AT5G62576		-1.13608	0.233554	BAR	-1.49324	2.21317	INR
AT1G51930		-1.36503	1.37826	BAR	0.835662	-1.42203	LNR
AT4G26005		-0.243397	0.813162	BAR	-2.27296	1.94862	INR
AT1G60625	RALFL6	-0.668202	0.726348	BAR	-1.67065	0.373395	PNR
AT3G44235		-0.398647	0.089827	BAR	-1.25815	1.79822	LPR
AT2G40802		-0.124979	0.338051	BAR	-1.00317	2.17639	LPR
AT5G35526		-0.529904	0.591752	BAR	1.50175	-2.75977	IPR
AT2G31218		-0.316215	1.20782	BAR	-0.966255	1.41577	LPR
AT2G23171		-0.0456948	0.98132	BAR	-1.82538	1.73847	INR
AT1G07900	LBD1	-0.174306	-0.102632	BAR	-1.83425	0.836612	PNR
AT3G48298		-0.506444	-1.30781	BAR	1.95396	-0.198156	PPR
AT1G11684		0.0615968	-0.806188	BAR	1.42219	-1.81613	IPR
AT3G30383		-0.299372	0.98162	BAR	-0.080033	-1.57106	LNR
AT5G03890		-0.275752	0.680034	BAR	-1.34029	0.87972	PNR
AT3G14260		-0.22118	0.710991	BAR	-1.58089	0.0879152	PNR
AT2G04425	LCR82	1.3338	0.118147	BAR	-1.26387	1.38034	LPR
AT4G29273	LCR23	0.127566	-0.850763	BAR	1.35234	-0.801594	PPR
AT1G61165		-1.57808	-1.14888	BAR	-1.30343	1.92285	INR
AT1G70390		-0.092232	0.5113	BAR	-0.847363	1.40931	LPR
AT3G01325		-1.57488	0.968785	BAR	-1.3341	0.466986	PNR
AT1G38630		0.786771	-0.791596	BAR	-0.497356	1.58848	LPR
AT5G41109		-0.271948	1.2397	BAR	1.40759	-0.732311	PPR
AT5G41774		0.305073	0.280284	BAR	-1.64069	2.06098	INR
AT1G62060		-0.772393	-0.51539	BAR	1.9598	-0.448259	PPR
AT2G02147	LCR73	0.599339	1.46606	BAR	-0.562634	1.38301	LPR
AT1G49640		-1.36184	0.63577	BAR	-1.35471	1.35984	PNR
AT5G27310		-0.364544	-0.390902	BAR	-1.34596	1.20695	PNR
AT2G31005		-1.54433	-0.262428	BAR	1.46491	0.142636	PPR
AT1G35375		-0.784405	1.12094	BAR	-1.39047	0	PNR
AT5G08150	SOB5	1.21336	-1.33692	BAR	1.94377	-1.205	PPR
AT2G30432	TCL1	0.0615515	-0.923563	BAR	1.68004	-1.89251	IPR
AT3G21352		-1.51225	0.781017	BAR	0.362048	-1.76983	LNR
AT4G30097		0.736404	-0.480539	BAR	0.627906	-1.49399	LNR
AT3G43550		-1.42634	0.918456	BAR	-1.40436	0.94056	PNR
AT2G30985		0.154305	-0.135304	BAR	-1.04252	1.37067	LPR
AT1G04684		1.07157	-0.349318	BAR	0.34674	-2.54527	LNR
AT2G09838		-1.136	1.57547	BAR	-1.57447	0.357182	PNR
AT4G10603		-1.09297	0.984131	BAR	1.94758	-0.781068	PPR
AT3G50337		0.0657006	0.101398	BAR	1.6867	-1.48153	IPR
AT5G37760		0.374098	-0.240006	BAR	1.49754	-1.15805	PPR
AT1G04171		0.547584	-0.206442	BAR	-0.954584	1.50226	LPR
AT5G48605		-0.476867	0.486097	BAR	-0.211363	1.80329	LPR
AT5G37415	AGL105	0.684289	-0.214002	BAR	-1.93104	0.607653	PNR
AT4G08395		0.171148	0.765012	BAR	-1.72706	0.961236	PNR
AT4G09870		0.0402899	-0.460557	BAR	-0.819204	1.62987	LPR
AT4G36950	MAPKKK21	0.228128	-0.210346	BAR	-0.776224	1.47813	LPR
AT1G47510	AT5PTASE11	0.18182	-0.183515	BAR	-1.3617	1.6095	INR
AT2G45110	EXPB4	-0.0177745	0.286267	BAR	-1.49455	0.106338	PNR
AT3G15909		1.2295	-0.929764	BAR	0.802674	-1.44708	LNR
AT4G10230		-0.869499	1.24719	BAR	-2.10557	0.839858	PNR
AT3G21940		0	-0.483621	BAR	1.43008	-1.46686	IPR
AT3G57072		-0.150173	0.0549684	BAR	0.92395	-1.74839	LNR
AT4G33467		-0.134599	0.310175	BAR	1.70317	-0.658327	PPR
AT1G21835		-0.720144	1.29499	BAR	0.370626	1.50172	LPR
AT2G43386		0.133902	-0.199879	BAR	0.70164	-1.44929	LNR
AT5G32597		0.180295	0.0104728	BAR	-1.44918	1.22051	PNR
AT2G05635		-0.72668	0.0110806	BAR	-0.1438	2.60458	LPR
AT2G24693		-1.23276	0.557152	BAR	-0.912784	1.38608	LPR
AT1G28306		-0.813869	0.906418	BAR	-0.301612	1.44348	LPR
AT3G11825		0.996535	0.516242	BAR	-2.03073	0.199054	PNR
AT5G35195		-0.407988	0.676609	BAR	1.50176	-0.0236852	PPR
AT4G08485		-0.212063	-0.0408959	BAR	-1.48906	0.692886	PNR
AT3G03826		0.135907	0.841031	BAR	-0.634904	1.86472	LPR
AT1G66870		-0.190929	0.806704	BAR	-1.51312	1.91835	INR
AT2G34825	RALFL20	0.239649	0.456209	BAR	1.37452	-0.602683	PPR
AT3G32905		-0.925505	-0.762693	BAR	1.36209	1.52463	CPR
AT2G07981		0.584605	-1.00236	BAR	0.721912	-1.36822	LNR
AT5G03580		-0.716795	-0.727232	BAR	0.853776	-2.42279	LNR
AT2G05410		-0.0173167	-0.164664	BAR	0.566621	-1.72537	LNR
AT3G10185		0.779763	0.082785	BAR	-1.48121	1.48121	INR
AT1G35242		-1.12357	-0.450024	BAR	-0.189325	-2.4615	LNR
AT4G12090		0.773157	-1.24838	BAR	4.16441	-3.27465	IPR
AT2G06095		-0.733736	0.994775	BAR	1.34026	-1.14364	PPR
AT4G25845		0.531813	-0.827311	BAR	-1.48276	1.47382	INR
AT1G70640		1.14388	-1.03029	BAR	2.57295	-1.64079	IPR
AT1G06280	LBD2	-0.666625	-0.193941	BAR	0.728661	-1.38507	LNR
AT3G29050		1.46384	-0.416861	BAR	-1.93662	1.2783	PNR
AT2G45412		0.211877	-0.548218	BAR	-0.708998	1.43094	LPR
AT3G43431		0.00488202	-0.340602	BAR	-2.37557	1.48614	INR
AT5G50136		0.895993	-0.840875	BAR	-0.629445	1.50008	LPR
AT4G11385		0.283885	-0.215692	BAR	0.557351	-1.70124	LNR
AT3G13432		-0.0909726	-0.573826	BAR	-0.942853	1.7195	LPR
AT1G70944		-0.784965	-0.011058	BAR	0.824055	-2.12299	LNR
AT4G38310		-0.639057	-0.188524	BAR	-0.538174	1.42157	LPR
AT1G09935		-0.836057	0.389448	BAR	-1.83082	1.4046	INR
AT1G47946		-0.233093	-0.0040354	BAR	-2.09668	2.26365	INR
AT1G34047		0.0620079	-0.415937	BAR	-0.205881	-1.9432	LNR
AT1G16230		-0.102423	-0.827106	BAR	-1.60197	-0.0988601	PNR
AT1G11572		-0.737291	-0.580578	BAR	-1.39994	0.93567	PNR
AT2G03936		-1.02346	0.996913	BAR	1.35176	-2.06354	IPR
AT2G03937		-0.364221	1.59419	BAR	0.477488	-1.53862	LNR
AT2G03930		-0.532466	0.836563	BAR	0.0424608	-2.31238	LNR
AT4G08028		0.279527	1.11692	BAR	-1.44595	1.61502	INR
AT5G51105		-0.675018	0.38503	BAR	-0.750451	1.38032	LPR
AT5G42567		0.768288	-0.117558	BAR	0.252365	-1.40923	LNR
AT5G25870		0.449767	-0.385589	BAR	0.906141	-2.05929	LNR
AT4G39917	LCR45	-0.32083	0.0197522	BAR	-1.89655	0.451594	PNR
AT2G16016		-0.75457	-0.809795	BAR	2.09491	-1.82051	IPR
AT2G16015		0.396453	-0.0707138	BAR	1.10832	-2.26457	LNR
AT4G05523		-0.0295835	-0.175343	BAR	-0.257252	1.51626	LPR
AT5G51812		-0.449794	1.41061	BAR	-0.545357	2.23337	LPR
AT3G43570		0.813914	0.194658	BAR	-1.83654	0.409296	PNR
AT1G36942		-0.823923	0.283166	BAR	-2.05235	1.29761	PNR
AT3G61389		0.282309	-0.584686	BAR	1.31959	-1.29014	PPR
AT5G63225		-0.155023	0.290668	BAR	-1.65898	0.606238	PNR
AT5G56840		-0.380816	1.33963	BAR	0.8058	-1.5148	LNR
AT2G40925		-0.12614	-0.030946	BAR	-1.33876	-0.202265	PNR
AT4G03827		-0.659506	1.47757	BAR	0.167632	-1.92191	LNR
AT5G16567		0.400382	-0.896513	BAR	-1.40597	1.41284	INR
AT3G04732		-0.282381	-0.386733	BAR	-1.86804	0.814797	PNR
AT4G11653	RALFL29	-0.279619	-0.606969	BAR	-1.89997	0.761965	PNR
AT4G11655		-0.252309	0.577629	BAR	-1.80211	0.471612	PNR
AT3G50925		1.17989	-0.65654	BAR	-0.924874	1.5963	LPR
AT3G14431		0.995131	-0.161915	BAR	0.143982	2.32841	LPR
AT5G34908		0.791674	-0.463328	BAR	-1.40893	0.66284	PNR
AT1G06135		-1.27325	0.254963	BAR	-1.79517	1.80321	INR
AT4G01671		0.531602	-0.196267	BAR	0.490657	-1.67466	LNR
AT1G40087		-0.622954	1.20148	BAR	0.425357	-1.56871	LNR
AT4G38092		0.585951	-1.16521	BAR	1.46266	-0.0860113	PPR
AT1G21928		-0.030116	-0.711649	BAR	0.838347	-1.37197	LNR
AT2G25052		-1.46238	0.211237	BAR	-0.650115	1.54379	LPR
AT5G41401		0.549095	-0.570922	BAR	-1.4071	0.23388	PNR
AT4G21216		-0.67769	0.680054	BAR	-1.69065	0.0385435	PNR
AT3G61035		-0.355919	0.894635	BAR	1.79573	-1.13504	PPR
AT5G28615		-0.365665	0.879329	BAR	1.11252	-1.72037	LNR
AT2G27229		-0.408034	0.292061	BAR	-0.795996	1.49824	LPR
AT5G43570		0.200141	-0.0615329	BAR	-0.494007	1.38059	LPR
AT4G08176		-0.595756	0.051157	BAR	1.33021	-1.29268	PPR
AT2G21725		-0.638332	-0.0466039	BAR	-1.12841	1.64475	LPR
AT5G52605		-0.724417	-0.823221	BAR	1.48633	-2.44904	IPR
AT3G25727		-0.625308	0.844708	BAR	-1.33794	0.0163076	PNR
AT4G08073		0.704269	-0.531952	BAR	2.22353	-2.01955	IPR
AT1G48325		0.51422	-0.0606624	BAR	-2.06658	0.508018	PNR
AT2G24285		-0.198899	-0.103665	BAR	-1.30072	1.06519	PNR
AT2G36255		-0.0298691	-0.108406	BAR	-2.46909	2.36414	INR
AT2G12977		0.400217	-1.20163	BAR	1.514	-2.07796	IPR
AT2G13126		0.360619	0.621284	BAR	-1.31446	0.523381	PNR
AT2G22905		0.327702	-0.897286	BAR	1.42889	-1.44285	IPR
AT1G29580		0.843549	0.346631	BAR	1.99099	-0.416374	PPR
AT2G25185		0.223033	-0.428321	BAR	-0.215563	-1.58406	LNR
AT1G12805		-0.651416	-0.431126	BAR	-1.2957	1.75216	LPR
AT5G34882		-0.60384	0.0816123	BAR	-2.14403	2.69845	INR
AT1G29290		-1.61812	0.880887	BAR	-0.810942	1.3959	LPR
AT5G19473		0.431093	-0.115392	BAR	-0.610043	1.78961	LPR
AT1G41875		0.326294	0.205849	BAR	-1.71233	1.02332	PNR
AT1G23147	RALFL3	-0.093355	-0.201213	BAR	1.26172	-2.22922	LNR
AT2G04041		0.0542703	0.349332	BAR	1.69746	0.159939	PPR
AT4G10596		-0.311693	1.13946	BAR	-1.68655	1.29702	PNR
AT3G26934		0.411275	0.694631	BAR	-1.57757	0.406174	PNR
AT4G01360		0.266393	-0.340901	BAR	-0.775118	1.37246	LPR
AT5G28931		0.122497	-0.228286	BAR	0.150739	2.16953	LPR
AT4G24230	ACBP3	1.29534	-0.39122	BAR	1.5456	-1.19392	PPR
AT4G24231		-0.405711	-0.165324	BAR	-0.156009	-1.85091	LNR
AT5G36980		-0.0742528	-0.219914	BAR	-1.55731	0.866891	PNR
AT4G23103		0.539059	0.814128	BAR	-1.30638	0.561819	PNR
AT3G21980		-0.733616	0.228467	BAR	0.262004	-1.84541	LNR
AT2G14378		0.359416	-0.670821	BAR	-1.45977	0.402019	PNR
AT5G50345		-0.425873	0.174914	BAR	-1.32253	-0.43664	PNR
AT1G44941		-0.0632369	-0.263972	BAR	-1.49357	0.714234	PNR
AT1G57565		0.715648	-0.348063	BAR	-0.858144	1.5781	LPR
AT3G29152		0.0305774	-0.345184	BAR	1.30031	-1.50934	IPR
AT5G47306		-1.38614	1.18745	BAR	-2.8773	1.8509	INR
AT2G15318		-0.419639	0.939519	BAR	1.38163	-0.874711	PPR
AT3G24700		0.207392	-0.579258	BAR	-1.33653	0.537341	PNR
AT5G63240		-0.313493	1.32264	BAR	-1.35708	0.30029	PNR
AT2G19020	RALFL10	-1.21707	0.276187	BAR	1.74473	-1.11248	PPR
AT1G32975		-1.21997	-0.101304	BAR	-1.3743	0.184384	PNR
AT1G37007		-0.0925213	0.296095	BAR	-1.92322	0.81061	PNR
AT5G43285		0.349064	-0.0472563	BAR	-0.925496	-1.55749	LNR
AT2G22942		-0.563234	-0.954576	BAR	0.218041	-1.7089	LNR
AT2G23118		-0.229271	0.15783	BAR	-1.37938	1.2443	PNR
AT2G22941		0.826813	-1.37953	BAR	1.49436	-1.96043	IPR
AT3G05725		-0.540662	0.418891	BAR	-0.561601	1.50115	LPR
AT3G09950		0.232865	-0.500829	BAR	1.91958	-0.967444	PPR
AT5G44430	PDF1.2C	0.682165	-1.12294	BAR	-0.527794	1.74676	LPR
AT5G55855		-0.776145	0.113887	BAR	-1.38528	0.177912	PNR
AT3G62528		1.2813	-0.815551	BAR	-0.431095	1.98368	LPR
AT2G35280		-0.137094	-0.653126	BAR	-0.835994	1.43662	LPR
AT1G58280		1.03664	-1.23687	BAR	1.64772	-2.31174	IPR
AT2G33509		-0.488125	-0.115264	BAR	-1.29953	1.01507	PNR
AT5G53451		-0.862691	0.190841	BAR	0.819327	-1.68278	LNR
AT1G61353		-0.897923	0.0821353	BAR	-1.59414	1.80177	INR
AT5G43211		-1.22478	0.287732	BAR	1.80084	-1.76544	IPR
AT2G12465	LCR50	0.500139	-1.17767	BAR	-0.94182	1.5104	LPR
AT2G27315		-0.0686877	-0.390863	BAR	-1.40669	0.15249	PNR
AT5G42223		0.362439	-0.85992	BAR	-0.4068	1.62244	LPR
AT5G24640		1.1758	-1.80889	LNR	1.0268	-1.34274	BAR
AT5G65030		-0.788795	1.76001	LPR	-0.254754	0.691257	BAR
AT5G24920	GDU5	-2.87684	3.58978	INR	0.216901	0.222614	BAR
AT1G63570		-3.45647	3.11572	INR	0.49399	-0.466812	BAR
AT1G67856		-1.63198	1.87837	INR	-0.452286	1.0877	BAR
AT3G20360		-2.16212	1.36885	PNR	-0.67228	0.162838	BAR
AT3G45285		-0.878183	1.81742	LPR	-0.0363276	-0.0502459	BAR
AT5G13181		-1.6306	2.49065	INR	-0.323008	-0.283304	BAR
AT3G29195		-2.32096	-0.215102	PNR	-0.490222	-0.485208	BAR
AT2G36632		-0.252532	2.32275	LPR	0.734497	-1.19288	BAR
AT3G01329		-3.24157	1.95159	INR	-0.298052	0.900341	BAR
AT4G16015		-1.68772	1.56304	PNR	-0.281593	-1.2336	BAR
AT3G01326		-1.70815	0.791708	PNR	0.574409	0.267447	BAR
AT4G09545		-1.91499	-0.404502	PNR	0.84594	0.686374	BAR
AT1G69825		0.58175	-1.71203	LNR	0.455854	-1.18434	BAR
AT5G44578		0.693103	-1.76226	LNR	-0.777678	-0.145935	BAR
AT1G53130	GRI	-0.374784	-1.75602	LNR	-0.0556105	-0.117045	BAR
AT2G20605		0.342988	-1.94482	LNR	1.03277	-1.22903	BAR
AT5G35120		-0.462612	-1.78998	LNR	-0.707592	0.792268	BAR
AT5G09711		-2.54285	2.7365	INR	-0.662218	0.635859	BAR
AT3G27831		-0.420741	-1.84383	LNR	-0.00407872	0.467834	BAR
AT1G13550		-1.79351	1.19025	PNR	-0.640144	-0.231333	BAR
AT1G30320		2.00176	-1.18054	PPR	0.136347	0.0545046	BAR
AT3G23167	LCR39	-1.69405	0.502203	PNR	0.555509	-1.29684	BAR
AT1G55230		1.72763	-2.19353	IPR	-0.164688	-0.000886203	BAR
AT1G60815	RALFL7	1.72801	-0.549961	PPR	0.315004	0.318849	BAR
AT2G31082	CLE7	-1.95152	2.31204	INR	0.110502	0.120954	BAR
AT2G31081	CLE4	-2.01201	2.87531	INR	1.16823	-0.746306	BAR
AT3G23715	SCRL13	-2.08846	0.970859	PNR	1.28937	0.501093	BAR
AT4G08869		-2.62782	0.163365	PNR	0.0352253	0.130798	BAR
AT4G39795		1.09007	-1.9628	LNR	-0.126509	-1.10064	BAR
AT4G18690		2.22175	-2.23334	IPR	-0.612505	0.395932	BAR
AT4G28088		2.45128	-2.6153	IPR	1.22767	0.24814	BAR
AT2G32960	PFA-DSP2	1.80977	-1.70614	IPR	1.18453	-1.22252	BAR
AT5G46013		-1.70357	1.03157	PNR	0.384675	-0.604187	BAR
AT3G45790		-2.21967	0.73594	PNR	-0.756086	0.536521	BAR
AT5G63085		-0.0398662	-1.84094	LNR	0.0299478	-0.224715	BAR
AT2G05803		0.759723	-2.07214	LNR	0.389289	0.181058	BAR
AT2G44290		-2.23373	-0.392719	PNR	-0.29741	0.0748837	BAR
AT5G26673		-0.827574	1.64471	LPR	1.19122	-0.0658637	BAR
AT5G56960		-1.67709	0.935862	PNR	-0.786772	0.564768	BAR
AT4G12735		1.57591	-2.51908	LNR	0.927147	-0.469515	BAR
AT4G27920	RCAR4	2.25878	-2.1316	IPR	0.733818	-0.43115	BAR
AT5G17262		-1.71606	1.20036	PNR	-0.413452	0.159681	BAR
AT2G44925		-1.63068	0.559918	PNR	-0.80134	0.377751	BAR
AT5G54710		-2.14739	1.21405	PNR	-0.367721	-0.292838	BAR
AT4G29305	LCR25	-1.36808	2.29482	LPR	0.973387	-0.521148	BAR
AT5G14110		-0.6591	1.99442	LPR	0.353028	0.552558	BAR
AT4G12170		2.08126	-2.48349	IPR	0.479601	-0.801304	BAR
AT4G10870		-1.81068	0.778947	PNR	-0.0274397	-1.11141	BAR
AT3G30222		-1.02608	1.92957	LPR	0.6301	0.104316	BAR
AT3G13403		-2.12817	2.07369	INR	-0.872914	0.149856	BAR
AT5G23908		1.33322	-2.76373	LNR	0.309323	-0.346544	BAR
AT2G34123		-1.45933	1.91616	LPR	0.318358	-0.474441	BAR
AT1G22067		-1.70976	1.37034	PNR	0.290929	-0.963686	BAR
AT3G06985	LCR44	-1.88545	2.26445	INR	1.00201	-0.64979	BAR
AT5G44582		-0.784031	1.83256	LPR	0.0499508	-0.507029	BAR
AT1G11112		1.65575	-1.36802	PPR	-0.713871	0.759665	BAR
AT2G14365	LCR84	0.518606	-1.9361	LNR	0.756041	-0.100701	BAR
AT4G05380		-1.64965	0.611685	PNR	0.759214	-0.567262	BAR
AT3G30725	GDU6	3.62657	-5.12487	IPR	-0.0295644	-0.0204813	BAR
AT3G46080		-1.51472	1.68682	LPR	-0.560882	0.397791	BAR
AT5G50190		2.30538	-0.60222	PPR	-0.325296	-0.495391	BAR
AT4G09795	LCR13	-2.39511	1.11855	PNR	-0.938513	0.102875	BAR
AT4G09120		-2.11087	1.82098	INR	0.13816	-0.356909	BAR
AT4G18197	PUP7	-1.77026	1.75493	INR	0.544314	-0.300304	BAR
AT4G18195	PUP8	-1.82017	1.33476	PNR	-0.136374	-0.000814892	BAR
AT4G39580		-1.82572	1.29664	PNR	-0.570882	0.967601	BAR
AT3G02242		-2.72228	1.27003	PNR	-1.23276	-0.516713	BAR
AT1G26762		1.11479	-1.66913	LNR	-0.0133109	0.552661	BAR
AT1G34910		-1.7054	1.86509	INR	-1.11872	0.478308	BAR
AT1G24145		-0.439235	2.15618	LPR	-0.375247	-0.0706023	BAR
AT1G24062		-1.63807	1.1013	PNR	-0.0511269	0.680197	BAR
AT4G10115	SCRL20	0.348039	-2.98516	LNR	-0.297117	-0.48468	BAR
AT3G50022		3.06495	-1.10031	PPR	0.814109	-0.133226	BAR
AT4G29548		0.389949	-1.78981	LNR	-0.13666	-1.32328	BAR
AT4G15540		2.67838	-2.25281	IPR	0.686285	-0.99997	BAR
AT3G55677		-2.37108	-0.387208	PNR	-0.176372	0.5248	BAR
AT4G19970		0.0731847	-1.84204	LNR	-0.258456	0.117966	BAR
AT4G07868		-0.0165383	2.16174	LPR	1.04343	-1.1064	BAR
AT3G45243		1.07714	-1.68172	LNR	0.870638	-0.739984	BAR
AT5G61997		1.65601	-1.71555	IPR	-0.95557	-0.360424	BAR
AT1G31772		3.12098	-1.86336	IPR	-0.939203	0.543412	BAR
AT4G23170	EP1	-2.48674	0.661715	PNR	-0.0327418	-0.134221	BAR
AT5G02021		1.972	-1.03872	PPR	0.45086	-0.14167	BAR
AT3G27968		-0.528872	2.48536	LPR	1.00853	-1.14996	BAR
AT3G61182	LCR54	0.225776	-1.75892	LNR	-0.762878	-0.201922	BAR
AT3G21460		-1.65972	1.39232	PNR	-0.60317	0.384265	BAR
AT5G34829		-0.431543	2.03119	LPR	0.0609917	-0.816568	BAR
AT1G26140		-2.10406	0.854369	PNR	-0.377832	0.376224	BAR
AT5G44005		2.16203	-1.31871	PPR	0.841624	-0.587496	BAR
AT3G04997		-0.394062	-1.65795	LNR	0.840663	0.300772	BAR
AT1G15540		1.693	-1.89327	IPR	0.803458	-0.106892	BAR
AT4G18310		1.94319	-1.19331	PPR	0.798228	-1.0465	BAR
AT3G04854		1.23453	-1.81012	LNR	-0.957261	0.103625	BAR
AT4G38405		-2.11076	-1.01669	PNR	0.925797	0.493811	BAR
AT2G36261		-2.9983	-0.58177	PNR	-0.458601	-0.663249	BAR
AT5G38200		-1.9562	1.4479	PNR	-0.48856	-0.143392	BAR
AT1G13520		-2.55842	1.42909	PNR	-1.06814	0.825899	BAR
AT3G09400	PLL3	2.52346	-2.92891	IPR	0.977971	-0.0544005	BAR
AT1G52120		2.37057	-1.28492	PPR	-0.202754	0.669515	BAR
AT3G50682		2.22246	-2.80247	IPR	-1.04645	0.604644	BAR
AT3G48240		1.19697	-1.69786	LNR	0.206876	-0.82208	BAR
AT3G49115		-1.68373	0.370938	PNR	0.00599446	0.0142201	BAR
AT1G73165	CLE1	-1.97735	1.92407	INR	-0.106887	-0.0973903	BAR
AT3G29639		-0.293125	1.64331	LPR	-0.607444	1.25788	BAR
AT1G09932		-2.48554	1.55622	PNR	-1.02248	0.169187	BAR
AT5G10590		-2.34368	2.10991	INR	-0.951484	0.0320356	BAR
AT3G30430		1.90796	-1.81884	IPR	0.8689	-0.0874275	BAR
AT3G49570	LSU3	-2.30791	1.68421	INR	0.613444	0.0963637	BAR
AT2G20825	ULT2	-1.63988	0.337002	PNR	0.33931	0.139352	BAR
AT5G45105	ZIP8	-2.39169	0.846115	PNR	0.284202	-1.10107	BAR
AT2G03933		-1.00131	1.89744	LPR	-0.607189	0.0379197	BAR
AT4G22214		2.23914	-1.81052	IPR	0.73719	-0.147582	BAR
AT4G22217		2.92989	-2.18903	IPR	0.597224	-0.894459	BAR
AT4G22210	LCR85	1.66385	0.0276253	PPR	0.39909	-0.237729	BAR
AT5G38420		-2.00278	-0.29065	PNR	0.146789	-0.24871	BAR
AT4G04953		3.15207	-1.93672	IPR	0.622688	-0.228164	BAR
AT1G80133		-2.21425	1.26299	PNR	0.316579	-0.447409	BAR
AT5G41761		0.96829	-2.55385	LNR	-0.231415	0.165137	BAR
AT3G15359		0.29275	-1.76898	LNR	-0.0361659	-0.0473331	BAR
AT3G31051		2.48626	-0.697591	PPR	0.444874	0.216482	BAR
AT4G29033		-1.16365	1.74826	LPR	-0.157228	-0.443782	BAR
AT1G44010		-2.18437	1.3594	PNR	0.324267	0.463028	BAR
AT1G26773		-1.63218	1.72379	INR	-0.211874	1.36423	BAR
AT4G35519		2.99552	-2.74204	IPR	0.36128	0.40778	BAR
AT5G52965		0.15938	-2.11607	LNR	-0.122555	-0.363005	BAR
AT1G32763		0.0743124	-1.81684	LNR	0.821685	-0.29887	BAR
AT1G54095		1.72344	-1.39435	PPR	0.346557	0.0652201	BAR
AT5G10890		-1.64708	0.990528	PNR	-0.165343	0.149658	BAR
AT5G40847		-2.44296	0.524246	PNR	-1.15735	1.01142	BAR
AT5G48700		1.33601	-1.75551	LNR	0.781525	-1.004	BAR
AT2G05786		-1.77061	0.0757049	PNR	0.232835	-0.158554	BAR
AT5G18050		-1.72881	0.653194	PNR	-0.933805	0.485454	BAR
AT3G48208		-1.10969	2.00094	LPR	-0.857929	0.779343	BAR
AT1G70260		-1.65739	0.161406	PNR	0.500208	-0.206638	BAR
AT2G44220		-2.29944	2.04619	INR	0.9079	-0.374079	BAR
AT5G11140		-2.51401	1.61995	PNR	-0.376505	0.51705	BAR
AT3G08762		-1.92216	1.09022	PNR	-0.0277132	-0.531435	BAR
AT5G44568		-2.34964	1.49775	PNR	-0.364466	-0.0769725	BAR
AT3G53065		0.797187	-1.80249	LNR	-0.566675	0.082692	BAR
AT5G55410		-1.40206	1.8768	LPR	-0.724892	1.142	BAR
AT3G20555		0.0396615	-1.68336	LNR	-0.36528	0.643349	BAR
AT1G01471		0.527066	-1.65364	LNR	0.390336	-0.251978	BAR
AT5G12043		-1.84001	1.73674	INR	0.500063	0.159005	BAR
AT2G31432		-1.92421	0.311209	PNR	0.153268	-0.585121	BAR
AT2G31345		-1.72549	-0.575789	PNR	0.0389362	0.431688	BAR
AT1G51913		-2.57902	0.659779	PNR	0.00297601	-0.805713	BAR
AT4G39750		-1.08828	1.77158	LPR	0.637649	-0.0262233	BAR
AT1G13490		-1.7647	0.68503	PNR	-0.135496	0.347433	BAR
AT5G44065		-2.54027	1.80269	INR	-0.345216	0.693555	BAR
AT2G42885		1.27571	-1.73648	LNR	0.85182	0.200571	BAR
AT4G26288		-0.586105	1.75713	LPR	0.0750194	0.303904	BAR
AT4G01535		-1.66783	1.11334	PNR	-0.274433	-0.112852	BAR
AT3G24580		-1.73158	1.28506	PNR	-0.199026	-0.109558	BAR
AT5G27790		-1.717	0.803895	PNR	-0.197186	-0.40782	BAR
AT1G36622		-1.82762	0.236065	PNR	-1.1124	0.517433	BAR
AT4G06746	RAP2.9	-1.6173	3.12473	LPR	-0.404492	0.511662	BAR
AT5G06905	CYP712A2	2.08905	-2.97872	IPR	-0.109516	-0.599028	BAR
AT1G13480		-2.27905	1.28383	PNR	-0.820518	0.502205	BAR
AT4G08039		0.190615	1.93411	LPR	0.0583533	1.08966	BAR
AT2G09388		-1.92524	0.895056	PNR	0.340027	0.144126	BAR
AT3G50123		-3.29439	0.885931	PNR	-0.645374	1.1733	BAR
AT1G54760	AGL85	1.94115	-2.14649	IPR	-0.136117	-0.280485	BAR
AT5G54585		-0.959416	1.84135	LPR	-0.281951	0.46728	BAR
AT5G38090		-1.63335	1.69913	INR	-0.212149	0.00469713	BAR
AT3G46206		0.711174	-2.09146	LNR	0.025994	-0.180995	BAR
AT3G46190		-1.71914	1.24707	PNR	-0.930169	-0.37605	BAR
AT3G19615		-1.92834	0.924299	PNR	-0.601215	0.773857	BAR
AT4G07526		-1.06086	1.93899	LPR	-0.631148	0.26252	BAR
AT5G60615		-2.27666	1.69906	INR	0.570663	0.0533578	BAR
AT3G20966		0.484524	2.14965	LPR	0.589751	-1.49959	LNR
AT5G26114		-1.12583	-1.74809	LNR	0.550129	-1.41683	LNR
AT1G13607		0.686785	-1.65753	LNR	-2.42754	1.85168	INR
AT2G03955		0.129151	1.73723	LPR	2.31099	0.578431	PPR
AT4G34272		-2.08317	-0.655621	PNR	2.37294	-1.37231	IPR
AT5G02811		0.982633	-1.80733	LNR	-1.78166	0.479496	PNR
AT3G28321		-2.40036	3.05228	INR	-3.13839	1.9995	INR
AT1G21395		-0.565551	1.67527	LPR	1.81278	-0.725926	PPR
AT1G38790		1.49952	-1.83606	LNR	-1.62626	1.46032	INR
AT5G44306		-0.747113	-1.71397	LNR	1.65035	-2.08784	IPR
AT3G07522		-3.29133	0.781762	PNR	-1.28996	1.99421	LPR
AT3G61763		-0.63443	-1.94981	LNR	-1.76925	1.60412	INR
AT3G27328		-3.07803	1.06571	PNR	-2.16643	1.59979	INR
AT2G30766		-5.41451	1.12892	PNR	-2.44065	1.19816	PNR
AT4G27360		-2.13429	0.706487	PNR	-0.0540884	-2.44431	LNR
AT1G35035		-0.738072	2.16919	LPR	1.86846	-1.18576	PPR
AT3G25240		5.4694	-6.00667	IPR	4.0164	-4.46342	IPR
AT1G13609		-4.68812	-0.19195	PNR	-6.25203	2.86067	INR
AT2G45135		4.06329	-2.62068	IPR	2.91429	-2.53979	IPR
AT1G47395		-2.42196	1.72843	INR	-3.64405	1.75399	INR
AT3G04545		-1.74423	0.0712729	PNR	-1.43085	0.377989	PNR
AT5G43300	GDPD3	4.27167	-4.04484	IPR	2.12139	-1.89339	IPR
AT1G73607	LCR65	-2.17828	-0.234689	PNR	1.41661	-1.49003	IPR
AT5G65158		2.6152	-2.41763	IPR	-1.51508	-0.146357	PNR
AT5G17073		2.63972	-1.58743	PPR	2.12497	-1.16545	PPR
AT5G43401		0.572943	-1.90586	LNR	1.35471	-0.365272	PPR
AT2G13363		-0.732172	1.9196	LPR	0.982621	-2.25665	LNR
AT5G55508		2.69773	-3.55796	IPR	1.48388	-2.12886	IPR
AT1G73325		1.93419	-2.87319	IPR	1.76177	-1.77623	IPR
AT2G14846		4.49096	-5.5419	IPR	1.32672	-0.543982	PPR
AT2G14247		-3.30803	0.721063	PNR	-5.90791	4.41686	INR
AT3G30768		-2.31592	4.15439	INR	1.39383	0.799781	PPR
AT4G19038	LCR15	1.37577	-2.22266	LNR	1.14349	-1.75641	LNR
AT4G36850		2.80889	-3.74966	IPR	1.00939	-1.44755	LNR
AT2G14692		-2.45661	1.79289	INR	-1.0218	1.63608	LPR
AT4G10860		-3.43316	1.97657	INR	-2.56937	0.960365	PNR
AT4G09466		0.76485	-2.30153	LNR	-0.673653	-1.38871	LNR
AT2G15470		1.11726	-2.34641	LNR	1.57077	1.0195	PPR
AT4G32480		1.86564	-1.19967	PPR	1.34546	-0.697016	PPR
AT5G39645		-0.867948	1.70127	LPR	1.04314	-1.6753	LNR
AT5G24879		1.96302	-0.977287	PPR	-1.31535	-0.0387027	PNR
AT5G13917		1.56215	-1.64657	LNR	2.74904	0.201516	PPR
AT2G41240	BHLH100	-2.63114	1.02358	PNR	-3.9796	1.71625	INR
AT1G08165		5.84301	-5.62557	IPR	1.34523	-1.70985	IPR
AT5G12323		-0.621867	-3.04593	LNR	-2.17639	1.33145	PNR
AT4G37500		0.868513	-2.02678	LNR	1.39119	-0.283667	PPR
AT1G23110		5.03821	-5.0199	IPR	7.33594	-7.13366	IPR
AT1G27135		0.285358	-1.86667	LNR	-1.3745	1.29104	PNR
AT3G61962		-2.29511	0.67188	PNR	1.53116	-0.295853	PPR
AT1G06137		-1.96428	0.539458	PNR	-0.842339	1.64956	LPR
AT2G36724		5.77193	-5.46342	IPR	1.00098	-1.54806	LNR
AT3G07005	LCR43	-1.69208	0.274413	PNR	1.68714	-0.321426	PPR
AT3G58370		-0.684405	2.44109	LPR	-0.156086	-1.40869	LNR
AT3G09922	IPS1	5.97078	-4.59125	IPR	6.57171	-5.80006	IPR
AT3G46140		-1.23964	1.92055	LPR	2.10936	-2.01261	IPR
AT5G04267		0.767457	1.9743	LPR	-0.981271	2.37641	LPR
AT3G56970	ORG2	-1.62529	0.454105	PNR	-4.2834	1.89406	INR
AT2G29628		-1.80984	0.0275456	PNR	0.155168	-1.68882	LNR
AT3G50695		-1.65776	0.597781	PNR	0.216998	1.73961	LPR
AT3G61177	LCR53	1.9627	-1.13954	PPR	-1.30226	0.299861	PNR
AT3G61172	LCR8	0.41242	-1.98129	LNR	0.517886	-1.66667	LNR
AT5G16286		-2.3487	0.345203	PNR	0.882645	-1.69759	LNR
AT2G46995		1.74397	-0.992338	PPR	0.656435	2.21419	LPR
AT4G01060	CPL3 / ETC3	4.29062	-3.74752	IPR	1.47573	-1.50481	IPR

## Sheet: DEX-Systemic
Identifiers		Root			Shoot
AGI	Symbol	R.Response	R.Recovery	R. Class	S.Response	S.Recovery	S.Class
AT3G28321		-2.40036	3.05228	INR	-3.13839	1.9995	INR
AT1G47395		-2.42196	1.72843	INR	-3.64405	1.75399	INR
AT4G01060	CPL3 / ETC3	4.29062	-3.74752	IPR	1.47573	-1.50481	IPR
AT5G43300	GDPD3	4.27167	-4.04484	IPR	2.12139	-1.89339	IPR
AT3G09922	IPS1	5.97078	-4.59125	IPR	6.57171	-5.80006	IPR
AT3G25240		5.4694	-6.00667	IPR	4.0164	-4.46342	IPR
AT2G45135		4.06329	-2.62068	IPR	2.91429	-2.53979	IPR
AT5G55508		2.69773	-3.55796	IPR	1.48388	-2.12886	IPR
AT1G73325		1.93419	-2.87319	IPR	1.76177	-1.77623	IPR
AT1G08165		5.84301	-5.62557	IPR	1.34523	-1.70985	IPR
AT1G23110		5.03821	-5.0199	IPR	7.33594	-7.13366	IPR
AT4G19038	LCR15	1.37577	-2.22266	LNR	1.14349	-1.75641	LNR
AT3G61172	LCR8	0.41242	-1.98129	LNR	0.517886	-1.66667	LNR
AT5G26114		-1.12583	-1.74809	LNR	0.550129	-1.41683	LNR
AT4G09466		0.76485	-2.30153	LNR	-0.673653	-1.38871	LNR
AT5G04267		0.767457	1.9743	LPR	-0.981271	2.37641	LPR
AT2G30766		-5.41451	1.12892	PNR	-2.44065	1.19816	PNR
AT3G04545		-1.74423	0.0712729	PNR	-1.43085	0.377989	PNR
AT5G17073		2.63972	-1.58743	PPR	2.12497	-1.16545	PPR
AT4G32480		1.86564	-1.19967	PPR	1.34546	-0.697016	PPR
AT3G30768		-2.31592	4.15439	INR	1.39383	0.799781	PPR
AT2G14692		-2.45661	1.79289	INR	-1.0218	1.63608	LPR
AT4G10860		-3.43316	1.97657	INR	-2.56937	0.960365	PNR
AT5G65158		2.6152	-2.41763	IPR	-1.51508	-0.146357	PNR
AT2G14846		4.49096	-5.5419	IPR	1.32672	-0.543982	PPR
AT4G36850		2.80889	-3.74966	IPR	1.00939	-1.44755	LNR
AT2G36724		5.77193	-5.46342	IPR	1.00098	-1.54806	LNR
AT1G13607		0.686785	-1.65753	LNR	-2.42754	1.85168	INR
AT5G02811		0.982633	-1.80733	LNR	-1.78166	0.479496	PNR
AT1G38790		1.49952	-1.83606	LNR	-1.62626	1.46032	INR
AT5G44306		-0.747113	-1.71397	LNR	1.65035	-2.08784	IPR
AT3G61763		-0.63443	-1.94981	LNR	-1.76925	1.60412	INR
AT5G43401		0.572943	-1.90586	LNR	1.35471	-0.365272	PPR
AT2G15470		1.11726	-2.34641	LNR	1.57077	1.0195	PPR
AT5G13917		1.56215	-1.64657	LNR	2.74904	0.201516	PPR
AT5G12323		-0.621867	-3.04593	LNR	-2.17639	1.33145	PNR
AT4G37500		0.868513	-2.02678	LNR	1.39119	-0.283667	PPR
AT1G27135		0.285358	-1.86667	LNR	-1.3745	1.29104	PNR
AT3G20966		0.484524	2.14965	LPR	0.589751	-1.49959	LNR
AT2G03955		0.129151	1.73723	LPR	2.31099	0.578431	PPR
AT1G21395		-0.565551	1.67527	LPR	1.81278	-0.725926	PPR
AT1G35035		-0.738072	2.16919	LPR	1.86846	-1.18576	PPR
AT2G13363		-0.732172	1.9196	LPR	0.982621	-2.25665	LNR
AT5G39645		-0.867948	1.70127	LPR	1.04314	-1.6753	LNR
AT3G58370		-0.684405	2.44109	LPR	-0.156086	-1.40869	LNR
AT3G46140		-1.23964	1.92055	LPR	2.10936	-2.01261	IPR
AT2G41240	BHLH100	-2.63114	1.02358	PNR	-3.9796	1.71625	INR
AT3G07005	LCR43	-1.69208	0.274413	PNR	1.68714	-0.321426	PPR
AT1G73607	LCR65	-2.17828	-0.234689	PNR	1.41661	-1.49003	IPR
AT3G56970	ORG2	-1.62529	0.454105	PNR	-4.2834	1.89406	INR
AT4G34272		-2.08317	-0.655621	PNR	2.37294	-1.37231	IPR
AT3G07522		-3.29133	0.781762	PNR	-1.28996	1.99421	LPR
AT3G27328		-3.07803	1.06571	PNR	-2.16643	1.59979	INR
AT4G27360		-2.13429	0.706487	PNR	-0.0540884	-2.44431	LNR
AT1G13609		-4.68812	-0.19195	PNR	-6.25203	2.86067	INR
AT2G14247		-3.30803	0.721063	PNR	-5.90791	4.41686	INR
AT3G61962		-2.29511	0.67188	PNR	1.53116	-0.295853	PPR
AT1G06137		-1.96428	0.539458	PNR	-0.842339	1.64956	LPR
AT2G29628		-1.80984	0.0275456	PNR	0.155168	-1.68882	LNR
AT3G50695		-1.65776	0.597781	PNR	0.216998	1.73961	LPR
AT5G16286		-2.3487	0.345203	PNR	0.882645	-1.69759	LNR
AT3G61177	LCR53	1.9627	-1.13954	PPR	-1.30226	0.299861	PNR
AT5G24879		1.96302	-0.977287	PPR	-1.31535	-0.0387027	PNR
AT2G46995		1.74397	-0.992338	PPR	0.656435	2.21419	LPR

## Sheet: DEX-Root
Identifiers		Root			Shoot
AGI	Symbol	R.Response	R.Recovery	R. Class	S.Response	S.Recovery	S.Class
AT1G73165	CLE1	-1.97735	1.92407	INR	-0.106887	-0.0973903	BAR
AT2G31081	CLE4	-2.01201	2.87531	INR	1.16823	-0.746306	BAR
AT2G31082	CLE7	-1.95152	2.31204	INR	0.110502	0.120954	BAR
AT5G24920	GDU5	-2.87684	3.58978	INR	0.216901	0.222614	BAR
AT3G06985	LCR44	-1.88545	2.26445	INR	1.00201	-0.64979	BAR
AT3G49570	LSU3	-2.30791	1.68421	INR	0.613444	0.0963637	BAR
AT4G18197	PUP7	-1.77026	1.75493	INR	0.544314	-0.300304	BAR
AT1G63570		-3.45647	3.11572	INR	0.49399	-0.466812	BAR
AT1G67856		-1.63198	1.87837	INR	-0.452286	1.0877	BAR
AT5G13181		-1.6306	2.49065	INR	-0.323008	-0.283304	BAR
AT3G01329		-3.24157	1.95159	INR	-0.298052	0.900341	BAR
AT5G09711		-2.54285	2.7365	INR	-0.662218	0.635859	BAR
AT3G13403		-2.12817	2.07369	INR	-0.872914	0.149856	BAR
AT4G09120		-2.11087	1.82098	INR	0.13816	-0.356909	BAR
AT1G34910		-1.7054	1.86509	INR	-1.11872	0.478308	BAR
AT5G10590		-2.34368	2.10991	INR	-0.951484	0.0320356	BAR
AT1G26773		-1.63218	1.72379	INR	-0.211874	1.36423	BAR
AT2G44220		-2.29944	2.04619	INR	0.9079	-0.374079	BAR
AT5G12043		-1.84001	1.73674	INR	0.500063	0.159005	BAR
AT5G44065		-2.54027	1.80269	INR	-0.345216	0.693555	BAR
AT5G38090		-1.63335	1.69913	INR	-0.212149	0.00469713	BAR
AT5G60615		-2.27666	1.69906	INR	0.570663	0.0533578	BAR
AT1G54760	AGL85	1.94115	-2.14649	IPR	-0.136117	-0.280485	BAR
AT5G06905	CYP712A2	2.08905	-2.97872	IPR	-0.109516	-0.599028	BAR
AT3G30725	GDU6	3.62657	-5.12487	IPR	-0.0295644	-0.0204813	BAR
AT2G32960	PFA-DSP2	1.80977	-1.70614	IPR	1.18453	-1.22252	BAR
AT3G09400	PLL3	2.52346	-2.92891	IPR	0.977971	-0.0544005	BAR
AT4G27920	RCAR4	2.25878	-2.1316	IPR	0.733818	-0.43115	BAR
AT1G55230		1.72763	-2.19353	IPR	-0.164688	-0.000886203	BAR
AT4G18690		2.22175	-2.23334	IPR	-0.612505	0.395932	BAR
AT4G28088		2.45128	-2.6153	IPR	1.22767	0.24814	BAR
AT4G12170		2.08126	-2.48349	IPR	0.479601	-0.801304	BAR
AT4G15540		2.67838	-2.25281	IPR	0.686285	-0.99997	BAR
AT5G61997		1.65601	-1.71555	IPR	-0.95557	-0.360424	BAR
AT1G31772		3.12098	-1.86336	IPR	-0.939203	0.543412	BAR
AT1G15540		1.693	-1.89327	IPR	0.803458	-0.106892	BAR
AT3G50682		2.22246	-2.80247	IPR	-1.04645	0.604644	BAR
AT3G30430		1.90796	-1.81884	IPR	0.8689	-0.0874275	BAR
AT4G22214		2.23914	-1.81052	IPR	0.73719	-0.147582	BAR
AT4G22217		2.92989	-2.18903	IPR	0.597224	-0.894459	BAR
AT4G04953		3.15207	-1.93672	IPR	0.622688	-0.228164	BAR
AT4G35519		2.99552	-2.74204	IPR	0.36128	0.40778	BAR
AT1G53130	GRI	-0.374784	-1.75602	LNR	-0.0556105	-0.117045	BAR
AT3G61182	LCR54	0.225776	-1.75892	LNR	-0.762878	-0.201922	BAR
AT2G14365	LCR84	0.518606	-1.9361	LNR	0.756041	-0.100701	BAR
AT4G10115	SCRL20	0.348039	-2.98516	LNR	-0.297117	-0.48468	BAR
AT5G24640		1.1758	-1.80889	LNR	1.0268	-1.34274	BAR
AT1G69825		0.58175	-1.71203	LNR	0.455854	-1.18434	BAR
AT5G44578		0.693103	-1.76226	LNR	-0.777678	-0.145935	BAR
AT2G20605		0.342988	-1.94482	LNR	1.03277	-1.22903	BAR
AT5G35120		-0.462612	-1.78998	LNR	-0.707592	0.792268	BAR
AT3G27831		-0.420741	-1.84383	LNR	-0.00407872	0.467834	BAR
AT4G39795		1.09007	-1.9628	LNR	-0.126509	-1.10064	BAR
AT5G63085		-0.0398662	-1.84094	LNR	0.0299478	-0.224715	BAR
AT2G05803		0.759723	-2.07214	LNR	0.389289	0.181058	BAR
AT4G12735		1.57591	-2.51908	LNR	0.927147	-0.469515	BAR
AT5G23908		1.33322	-2.76373	LNR	0.309323	-0.346544	BAR
AT1G26762		1.11479	-1.66913	LNR	-0.0133109	0.552661	BAR
AT4G29548		0.389949	-1.78981	LNR	-0.13666	-1.32328	BAR
AT4G19970		0.0731847	-1.84204	LNR	-0.258456	0.117966	BAR
AT3G45243		1.07714	-1.68172	LNR	0.870638	-0.739984	BAR
AT3G04997		-0.394062	-1.65795	LNR	0.840663	0.300772	BAR
AT3G04854		1.23453	-1.81012	LNR	-0.957261	0.103625	BAR
AT3G48240		1.19697	-1.69786	LNR	0.206876	-0.82208	BAR
AT5G41761		0.96829	-2.55385	LNR	-0.231415	0.165137	BAR
AT3G15359		0.29275	-1.76898	LNR	-0.0361659	-0.0473331	BAR
AT5G52965		0.15938	-2.11607	LNR	-0.122555	-0.363005	BAR
AT1G32763		0.0743124	-1.81684	LNR	0.821685	-0.29887	BAR
AT5G48700		1.33601	-1.75551	LNR	0.781525	-1.004	BAR
AT3G53065		0.797187	-1.80249	LNR	-0.566675	0.082692	BAR
AT3G20555		0.0396615	-1.68336	LNR	-0.36528	0.643349	BAR
AT1G01471		0.527066	-1.65364	LNR	0.390336	-0.251978	BAR
AT2G42885		1.27571	-1.73648	LNR	0.85182	0.200571	BAR
AT3G46206		0.711174	-2.09146	LNR	0.025994	-0.180995	BAR
AT4G29305	LCR25	-1.36808	2.29482	LPR	0.973387	-0.521148	BAR
AT4G06746	RAP2.9	-1.6173	3.12473	LPR	-0.404492	0.511662	BAR
AT5G65030		-0.788795	1.76001	LPR	-0.254754	0.691257	BAR
AT3G45285		-0.878183	1.81742	LPR	-0.0363276	-0.0502459	BAR
AT2G36632		-0.252532	2.32275	LPR	0.734497	-1.19288	BAR
AT5G26673		-0.827574	1.64471	LPR	1.19122	-0.0658637	BAR
AT5G14110		-0.6591	1.99442	LPR	0.353028	0.552558	BAR
AT3G30222		-1.02608	1.92957	LPR	0.6301	0.104316	BAR
AT2G34123		-1.45933	1.91616	LPR	0.318358	-0.474441	BAR
AT5G44582		-0.784031	1.83256	LPR	0.0499508	-0.507029	BAR
AT3G46080		-1.51472	1.68682	LPR	-0.560882	0.397791	BAR
AT1G24145		-0.439235	2.15618	LPR	-0.375247	-0.0706023	BAR
AT4G07868		-0.0165383	2.16174	LPR	1.04343	-1.1064	BAR
AT3G27968		-0.528872	2.48536	LPR	1.00853	-1.14996	BAR
AT5G34829		-0.431543	2.03119	LPR	0.0609917	-0.816568	BAR
AT3G29639		-0.293125	1.64331	LPR	-0.607444	1.25788	BAR
AT2G03933		-1.00131	1.89744	LPR	-0.607189	0.0379197	BAR
AT4G29033		-1.16365	1.74826	LPR	-0.157228	-0.443782	BAR
AT3G48208		-1.10969	2.00094	LPR	-0.857929	0.779343	BAR
AT5G55410		-1.40206	1.8768	LPR	-0.724892	1.142	BAR
AT4G39750		-1.08828	1.77158	LPR	0.637649	-0.0262233	BAR
AT4G26288		-0.586105	1.75713	LPR	0.0750194	0.303904	BAR
AT4G08039		0.190615	1.93411	LPR	0.0583533	1.08966	BAR
AT5G54585		-0.959416	1.84135	LPR	-0.281951	0.46728	BAR
AT4G07526		-1.06086	1.93899	LPR	-0.631148	0.26252	BAR
AT4G23170	EP1	-2.48674	0.661715	PNR	-0.0327418	-0.134221	BAR
AT4G09795	LCR13	-2.39511	1.11855	PNR	-0.938513	0.102875	BAR
AT3G23167	LCR39	-1.69405	0.502203	PNR	0.555509	-1.29684	BAR
AT4G18195	PUP8	-1.82017	1.33476	PNR	-0.136374	-0.000814892	BAR
AT3G23715	SCRL13	-2.08846	0.970859	PNR	1.28937	0.501093	BAR
AT2G20825	ULT2	-1.63988	0.337002	PNR	0.33931	0.139352	BAR
AT5G45105	ZIP8	-2.39169	0.846115	PNR	0.284202	-1.10107	BAR
AT3G20360		-2.16212	1.36885	PNR	-0.67228	0.162838	BAR
AT3G29195		-2.32096	-0.215102	PNR	-0.490222	-0.485208	BAR
AT4G16015		-1.68772	1.56304	PNR	-0.281593	-1.2336	BAR
AT3G01326		-1.70815	0.791708	PNR	0.574409	0.267447	BAR
AT4G09545		-1.91499	-0.404502	PNR	0.84594	0.686374	BAR
AT1G13550		-1.79351	1.19025	PNR	-0.640144	-0.231333	BAR
AT4G08869		-2.62782	0.163365	PNR	0.0352253	0.130798	BAR
AT5G46013		-1.70357	1.03157	PNR	0.384675	-0.604187	BAR
AT3G45790		-2.21967	0.73594	PNR	-0.756086	0.536521	BAR
AT2G44290		-2.23373	-0.392719	PNR	-0.29741	0.0748837	BAR
AT5G56960		-1.67709	0.935862	PNR	-0.786772	0.564768	BAR
AT5G17262		-1.71606	1.20036	PNR	-0.413452	0.159681	BAR
AT2G44925		-1.63068	0.559918	PNR	-0.80134	0.377751	BAR
AT5G54710		-2.14739	1.21405	PNR	-0.367721	-0.292838	BAR
AT4G10870		-1.81068	0.778947	PNR	-0.0274397	-1.11141	BAR
AT1G22067		-1.70976	1.37034	PNR	0.290929	-0.963686	BAR
AT4G05380		-1.64965	0.611685	PNR	0.759214	-0.567262	BAR
AT4G39580		-1.82572	1.29664	PNR	-0.570882	0.967601	BAR
AT3G02242		-2.72228	1.27003	PNR	-1.23276	-0.516713	BAR
AT1G24062		-1.63807	1.1013	PNR	-0.0511269	0.680197	BAR
AT3G55677		-2.37108	-0.387208	PNR	-0.176372	0.5248	BAR
AT3G21460		-1.65972	1.39232	PNR	-0.60317	0.384265	BAR
AT1G26140		-2.10406	0.854369	PNR	-0.377832	0.376224	BAR
AT4G38405		-2.11076	-1.01669	PNR	0.925797	0.493811	BAR
AT2G36261		-2.9983	-0.58177	PNR	-0.458601	-0.663249	BAR
AT5G38200		-1.9562	1.4479	PNR	-0.48856	-0.143392	BAR
AT1G13520		-2.55842	1.42909	PNR	-1.06814	0.825899	BAR
AT3G49115		-1.68373	0.370938	PNR	0.00599446	0.0142201	BAR
AT1G09932		-2.48554	1.55622	PNR	-1.02248	0.169187	BAR
AT5G38420		-2.00278	-0.29065	PNR	0.146789	-0.24871	BAR
AT1G80133		-2.21425	1.26299	PNR	0.316579	-0.447409	BAR
AT1G44010		-2.18437	1.3594	PNR	0.324267	0.463028	BAR
AT5G10890		-1.64708	0.990528	PNR	-0.165343	0.149658	BAR
AT5G40847		-2.44296	0.524246	PNR	-1.15735	1.01142	BAR
AT2G05786		-1.77061	0.0757049	PNR	0.232835	-0.158554	BAR
AT5G18050		-1.72881	0.653194	PNR	-0.933805	0.485454	BAR
AT1G70260		-1.65739	0.161406	PNR	0.500208	-0.206638	BAR
AT5G11140		-2.51401	1.61995	PNR	-0.376505	0.51705	BAR
AT3G08762		-1.92216	1.09022	PNR	-0.0277132	-0.531435	BAR
AT5G44568		-2.34964	1.49775	PNR	-0.364466	-0.0769725	BAR
AT2G31432		-1.92421	0.311209	PNR	0.153268	-0.585121	BAR
AT2G31345		-1.72549	-0.575789	PNR	0.0389362	0.431688	BAR
AT1G51913		-2.57902	0.659779	PNR	0.00297601	-0.805713	BAR
AT1G13490		-1.7647	0.68503	PNR	-0.135496	0.347433	BAR
AT4G01535		-1.66783	1.11334	PNR	-0.274433	-0.112852	BAR
AT3G24580		-1.73158	1.28506	PNR	-0.199026	-0.109558	BAR
AT5G27790		-1.717	0.803895	PNR	-0.197186	-0.40782	BAR
AT1G36622		-1.82762	0.236065	PNR	-1.1124	0.517433	BAR
AT1G13480		-2.27905	1.28383	PNR	-0.820518	0.502205	BAR
AT2G09388		-1.92524	0.895056	PNR	0.340027	0.144126	BAR
AT3G50123		-3.29439	0.885931	PNR	-0.645374	1.1733	BAR
AT3G46190		-1.71914	1.24707	PNR	-0.930169	-0.37605	BAR
AT3G19615		-1.92834	0.924299	PNR	-0.601215	0.773857	BAR
AT4G22210	LCR85	1.66385	0.0276253	PPR	0.39909	-0.237729	BAR
AT1G60815	RALFL7	1.72801	-0.549961	PPR	0.315004	0.318849	BAR
AT1G30320		2.00176	-1.18054	PPR	0.136347	0.0545046	BAR
AT1G11112		1.65575	-1.36802	PPR	-0.713871	0.759665	BAR
AT5G50190		2.30538	-0.60222	PPR	-0.325296	-0.495391	BAR
AT3G50022		3.06495	-1.10031	PPR	0.814109	-0.133226	BAR
AT5G02021		1.972	-1.03872	PPR	0.45086	-0.14167	BAR
AT5G44005		2.16203	-1.31871	PPR	0.841624	-0.587496	BAR
AT4G18310		1.94319	-1.19331	PPR	0.798228	-1.0465	BAR
AT1G52120		2.37057	-1.28492	PPR	-0.202754	0.669515	BAR
AT3G31051		2.48626	-0.697591	PPR	0.444874	0.216482	BAR
AT1G54095		1.72344	-1.39435	PPR	0.346557	0.0652201	BAR

## Sheet: DEX-Shoot
Identifiers		Root			Shoot
AGI	Symbol	R.Response	R.Recovery	R. Class	S.Response	S.Recovery	S.Class
AT3G32905		-0.925505	-0.762693	BAR	1.36209	1.52463	CPR
AT1G47510	AT5PTASE11	0.18182	-0.183515	BAR	-1.3617	1.6095	INR
AT1G66145	CLE18	-0.570487	-0.134552	BAR	-1.4224	1.67987	INR
AT4G11485	LCR11	-0.969264	-1.13096	BAR	-1.6951	1.84871	INR
AT4G13890	SHM5	-0.176757	-0.165381	BAR	-1.53377	1.42094	INR
AT4G09775		0.298842	0.027134	BAR	-1.83444	1.80741	INR
AT1G13608		-1.48563	0.41595	BAR	-3.68193	1.78267	INR
AT3G17270		-0.141222	0.785663	BAR	-1.33495	2.00762	INR
AT2G20921		1.03542	-0.999635	BAR	-2.50412	2.06415	INR
AT2G24683		-1.04308	0.797197	BAR	-1.57682	1.38501	INR
AT5G40595		-0.842185	-0.543571	BAR	-1.3142	1.39133	INR
AT5G62576		-1.13608	0.233554	BAR	-1.49324	2.21317	INR
AT4G26005		-0.243397	0.813162	BAR	-2.27296	1.94862	INR
AT2G23171		-0.0456948	0.98132	BAR	-1.82538	1.73847	INR
AT1G61165		-1.57808	-1.14888	BAR	-1.30343	1.92285	INR
AT5G41774		0.305073	0.280284	BAR	-1.64069	2.06098	INR
AT1G66870		-0.190929	0.806704	BAR	-1.51312	1.91835	INR
AT3G10185		0.779763	0.082785	BAR	-1.48121	1.48121	INR
AT4G25845		0.531813	-0.827311	BAR	-1.48276	1.47382	INR
AT3G43431		0.00488202	-0.340602	BAR	-2.37557	1.48614	INR
AT1G09935		-0.836057	0.389448	BAR	-1.83082	1.4046	INR
AT1G47946		-0.233093	-0.0040354	BAR	-2.09668	2.26365	INR
AT4G08028		0.279527	1.11692	BAR	-1.44595	1.61502	INR
AT5G16567		0.400382	-0.896513	BAR	-1.40597	1.41284	INR
AT1G06135		-1.27325	0.254963	BAR	-1.79517	1.80321	INR
AT2G36255		-0.0298691	-0.108406	BAR	-2.46909	2.36414	INR
AT5G34882		-0.60384	0.0816123	BAR	-2.14403	2.69845	INR
AT5G47306		-1.38614	1.18745	BAR	-2.8773	1.8509	INR
AT1G61353		-0.897923	0.0821353	BAR	-1.59414	1.80177	INR
AT4G10767	SCRL21	-0.211017	-0.470439	BAR	1.45876	-2.25829	IPR
AT2G30432	TCL1	0.0615515	-0.923563	BAR	1.68004	-1.89251	IPR
AT4G30370		1.01916	-0.61009	BAR	2.01742	-1.44556	IPR
AT5G17165		0.174431	-0.895407	BAR	1.84326	-1.91176	IPR
AT3G15111		-0.0349601	1.05598	BAR	2.03318	-2.94602	IPR
AT5G35526		-0.529904	0.591752	BAR	1.50175	-2.75977	IPR
AT1G11684		0.0615968	-0.806188	BAR	1.42219	-1.81613	IPR
AT3G50337		0.0657006	0.101398	BAR	1.6867	-1.48153	IPR
AT3G21940		0	-0.483621	BAR	1.43008	-1.46686	IPR
AT4G12090		0.773157	-1.24838	BAR	4.16441	-3.27465	IPR
AT1G70640		1.14388	-1.03029	BAR	2.57295	-1.64079	IPR
AT2G03936		-1.02346	0.996913	BAR	1.35176	-2.06354	IPR
AT2G16016		-0.75457	-0.809795	BAR	2.09491	-1.82051	IPR
AT5G52605		-0.724417	-0.823221	BAR	1.48633	-2.44904	IPR
AT4G08073		0.704269	-0.531952	BAR	2.22353	-2.01955	IPR
AT2G12977		0.400217	-1.20163	BAR	1.514	-2.07796	IPR
AT2G22905		0.327702	-0.897286	BAR	1.42889	-1.44285	IPR
AT3G29152		0.0305774	-0.345184	BAR	1.30031	-1.50934	IPR
AT2G22941		0.826813	-1.37953	BAR	1.49436	-1.96043	IPR
AT1G58280		1.03664	-1.23687	BAR	1.64772	-2.31174	IPR
AT5G43211		-1.22478	0.287732	BAR	1.80084	-1.76544	IPR
AT1G06280	LBD2	-0.666625	-0.193941	BAR	0.728661	-1.38507	LNR
AT4G29280	LCR22	-0.460858	-0.171107	BAR	0.485206	-1.77864	LNR
AT3G04430	NAC049	1.54975	-0.808923	BAR	0.731128	-1.44041	LNR
AT1G23147	RALFL3	-0.093355	-0.201213	BAR	1.26172	-2.22922	LNR
AT5G45875	SCRL27	0.863841	0.23498	BAR	0.753881	-1.71208	LNR
AT2G46662		0.475966	-1.09805	BAR	1.11688	-1.70261	LNR
AT5G17120		0.709045	-0.754151	BAR	0.736947	-1.5053	LNR
AT1G47915		-0.0648563	0.571816	BAR	0.543244	-1.91247	LNR
AT1G63205		-1.51571	0.700806	BAR	0.292845	-1.63535	LNR
AT4G01328		0.414538	-0.716457	BAR	0.307482	-3.06949	LNR
AT3G01327		-1.46755	1.0884	BAR	0.0271973	-1.40855	LNR
AT1G42699		-1.32076	-0.906511	BAR	0.287811	-1.39219	LNR
AT1G53039		-1.51579	1.2408	BAR	0.512021	-1.64126	LNR
AT3G52330		-0.809267	0.417275	BAR	0.642409	-1.36821	LNR
AT1G66855		0.971559	-1.37812	BAR	0.0415482	-1.59726	LNR
AT5G39010		-0.599913	0.863398	BAR	0.113902	-1.37086	LNR
AT2G03913		-0.653751	0.595772	BAR	-0.0718111	-1.73664	LNR
AT4G19630		0.457762	-0.433466	BAR	-0.112571	-1.42691	LNR
AT1G51930		-1.36503	1.37826	BAR	0.835662	-1.42203	LNR
AT3G30383		-0.299372	0.98162	BAR	-0.080033	-1.57106	LNR
AT3G21352		-1.51225	0.781017	BAR	0.362048	-1.76983	LNR
AT4G30097		0.736404	-0.480539	BAR	0.627906	-1.49399	LNR
AT1G04684		1.07157	-0.349318	BAR	0.34674	-2.54527	LNR
AT3G15909		1.2295	-0.929764	BAR	0.802674	-1.44708	LNR
AT3G57072		-0.150173	0.0549684	BAR	0.92395	-1.74839	LNR
AT2G43386		0.133902	-0.199879	BAR	0.70164	-1.44929	LNR
AT2G07981		0.584605	-1.00236	BAR	0.721912	-1.36822	LNR
AT5G03580		-0.716795	-0.727232	BAR	0.853776	-2.42279	LNR
AT2G05410		-0.0173167	-0.164664	BAR	0.566621	-1.72537	LNR
AT1G35242		-1.12357	-0.450024	BAR	-0.189325	-2.4615	LNR
AT4G11385		0.283885	-0.215692	BAR	0.557351	-1.70124	LNR
AT1G70944		-0.784965	-0.011058	BAR	0.824055	-2.12299	LNR
AT1G34047		0.0620079	-0.415937	BAR	-0.205881	-1.9432	LNR
AT2G03937		-0.364221	1.59419	BAR	0.477488	-1.53862	LNR
AT2G03930		-0.532466	0.836563	BAR	0.0424608	-2.31238	LNR
AT5G42567		0.768288	-0.117558	BAR	0.252365	-1.40923	LNR
AT5G25870		0.449767	-0.385589	BAR	0.906141	-2.05929	LNR
AT2G16015		0.396453	-0.0707138	BAR	1.10832	-2.26457	LNR
AT5G56840		-0.380816	1.33963	BAR	0.8058	-1.5148	LNR
AT4G03827		-0.659506	1.47757	BAR	0.167632	-1.92191	LNR
AT4G01671		0.531602	-0.196267	BAR	0.490657	-1.67466	LNR
AT1G40087		-0.622954	1.20148	BAR	0.425357	-1.56871	LNR
AT1G21928		-0.030116	-0.711649	BAR	0.838347	-1.37197	LNR
AT5G28615		-0.365665	0.879329	BAR	1.11252	-1.72037	LNR
AT2G25185		0.223033	-0.428321	BAR	-0.215563	-1.58406	LNR
AT4G24231		-0.405711	-0.165324	BAR	-0.156009	-1.85091	LNR
AT3G21980		-0.733616	0.228467	BAR	0.262004	-1.84541	LNR
AT5G43285		0.349064	-0.0472563	BAR	-0.925496	-1.55749	LNR
AT2G22942		-0.563234	-0.954576	BAR	0.218041	-1.7089	LNR
AT5G53451		-0.862691	0.190841	BAR	0.819327	-1.68278	LNR
AT4G31380	FLP1	0.548997	-0.073478	BAR	-0.233521	1.55544	LPR
AT4G29283	LCR21	-1.58275	-0.275119	BAR	0.149883	1.78304	LPR
AT2G14935	LCR40	0.460793	0.290085	BAR	-0.469256	1.42277	LPR
AT2G12465	LCR50	0.500139	-1.17767	BAR	-0.94182	1.5104	LPR
AT2G02147	LCR73	0.599339	1.46606	BAR	-0.562634	1.38301	LPR
AT2G04425	LCR82	1.3338	0.118147	BAR	-1.26387	1.38034	LPR
AT4G36950	MAPKKK21	0.228128	-0.210346	BAR	-0.776224	1.47813	LPR
AT5G44430	PDF1.2C	0.682165	-1.12294	BAR	-0.527794	1.74676	LPR
AT2G05117	SCRL9	-0.182491	0.668033	BAR	-1.00522	1.59507	LPR
AT4G35655		0.258581	-0.258595	BAR	-1.24364	2.10665	LPR
AT3G32330		-1.55927	0.578601	BAR	-0.627301	1.6788	LPR
AT4G36100		-1.3082	1.25415	BAR	-1.07955	1.50596	LPR
AT5G05598		-0.528915	0.418856	BAR	-0.373597	1.54259	LPR
AT1G66852		0.0794932	-0.470615	BAR	-1.23661	2.73017	LPR
AT5G21960		-0.0387305	-0.756744	BAR	-0.0565068	2.32953	LPR
AT3G44235		-0.398647	0.089827	BAR	-1.25815	1.79822	LPR
AT2G40802		-0.124979	0.338051	BAR	-1.00317	2.17639	LPR
AT2G31218		-0.316215	1.20782	BAR	-0.966255	1.41577	LPR
AT1G70390		-0.092232	0.5113	BAR	-0.847363	1.40931	LPR
AT1G38630		0.786771	-0.791596	BAR	-0.497356	1.58848	LPR
AT2G30985		0.154305	-0.135304	BAR	-1.04252	1.37067	LPR
AT1G04171		0.547584	-0.206442	BAR	-0.954584	1.50226	LPR
AT5G48605		-0.476867	0.486097	BAR	-0.211363	1.80329	LPR
AT4G09870		0.0402899	-0.460557	BAR	-0.819204	1.62987	LPR
AT1G21835		-0.720144	1.29499	BAR	0.370626	1.50172	LPR
AT2G05635		-0.72668	0.0110806	BAR	-0.1438	2.60458	LPR
AT2G24693		-1.23276	0.557152	BAR	-0.912784	1.38608	LPR
AT1G28306		-0.813869	0.906418	BAR	-0.301612	1.44348	LPR
AT3G03826		0.135907	0.841031	BAR	-0.634904	1.86472	LPR
AT2G45412		0.211877	-0.548218	BAR	-0.708998	1.43094	LPR
AT5G50136		0.895993	-0.840875	BAR	-0.629445	1.50008	LPR
AT3G13432		-0.0909726	-0.573826	BAR	-0.942853	1.7195	LPR
AT4G38310		-0.639057	-0.188524	BAR	-0.538174	1.42157	LPR
AT5G51105		-0.675018	0.38503	BAR	-0.750451	1.38032	LPR
AT4G05523		-0.0295835	-0.175343	BAR	-0.257252	1.51626	LPR
AT5G51812		-0.449794	1.41061	BAR	-0.545357	2.23337	LPR
AT3G50925		1.17989	-0.65654	BAR	-0.924874	1.5963	LPR
AT3G14431		0.995131	-0.161915	BAR	0.143982	2.32841	LPR
AT2G25052		-1.46238	0.211237	BAR	-0.650115	1.54379	LPR
AT2G27229		-0.408034	0.292061	BAR	-0.795996	1.49824	LPR
AT5G43570		0.200141	-0.0615329	BAR	-0.494007	1.38059	LPR
AT2G21725		-0.638332	-0.0466039	BAR	-1.12841	1.64475	LPR
AT1G12805		-0.651416	-0.431126	BAR	-1.2957	1.75216	LPR
AT1G29290		-1.61812	0.880887	BAR	-0.810942	1.3959	LPR
AT5G19473		0.431093	-0.115392	BAR	-0.610043	1.78961	LPR
AT4G01360		0.266393	-0.340901	BAR	-0.775118	1.37246	LPR
AT5G28931		0.122497	-0.228286	BAR	0.150739	2.16953	LPR
AT1G57565		0.715648	-0.348063	BAR	-0.858144	1.5781	LPR
AT3G05725		-0.540662	0.418891	BAR	-0.561601	1.50115	LPR
AT3G62528		1.2813	-0.815551	BAR	-0.431095	1.98368	LPR
AT2G35280		-0.137094	-0.653126	BAR	-0.835994	1.43662	LPR
AT5G42223		0.362439	-0.85992	BAR	-0.4068	1.62244	LPR
AT5G37415	AGL105	0.684289	-0.214002	BAR	-1.93104	0.607653	PNR
AT2G45110	EXPB4	-0.0177745	0.286267	BAR	-1.49455	0.106338	PNR
AT1G07900	LBD1	-0.174306	-0.102632	BAR	-1.83425	0.836612	PNR
AT3G43083	LCR33	-0.830317	0.965616	BAR	-1.95604	0.748006	PNR
AT4G39917	LCR45	-0.32083	0.0197522	BAR	-1.89655	0.451594	PNR
AT5G14490	NAC085	0.0987932	-0.556636	BAR	-1.36486	0.72373	PNR
AT4G11653	RALFL29	-0.279619	-0.606969	BAR	-1.89997	0.761965	PNR
AT1G60625	RALFL6	-0.668202	0.726348	BAR	-1.67065	0.373395	PNR
AT3G04903		0.347229	-0.841699	BAR	-1.50986	1.00136	PNR
AT1G69828		-0.0936853	-1.11135	BAR	-1.35004	1.14283	PNR
AT5G38810		-0.488596	-0.606969	BAR	-1.30931	-0.0635386	PNR
AT5G37270		0.465642	-0.792611	BAR	-1.31551	-0.193449	PNR
AT1G67148		-0.221642	0.486115	BAR	-1.62781	0.973916	PNR
AT3G01319		0.747908	-0.583841	BAR	-2.28906	-0.0604071	PNR
AT5G03890		-0.275752	0.680034	BAR	-1.34029	0.87972	PNR
AT3G14260		-0.22118	0.710991	BAR	-1.58089	0.0879152	PNR
AT3G01325		-1.57488	0.968785	BAR	-1.3341	0.466986	PNR
AT1G49640		-1.36184	0.63577	BAR	-1.35471	1.35984	PNR
AT5G27310		-0.364544	-0.390902	BAR	-1.34596	1.20695	PNR
AT1G35375		-0.784405	1.12094	BAR	-1.39047	0	PNR
AT3G43550		-1.42634	0.918456	BAR	-1.40436	0.94056	PNR
AT2G09838		-1.136	1.57547	BAR	-1.57447	0.357182	PNR
AT4G08395		0.171148	0.765012	BAR	-1.72706	0.961236	PNR
AT4G10230		-0.869499	1.24719	BAR	-2.10557	0.839858	PNR
AT5G32597		0.180295	0.0104728	BAR	-1.44918	1.22051	PNR
AT3G11825		0.996535	0.516242	BAR	-2.03073	0.199054	PNR
AT4G08485		-0.212063	-0.0408959	BAR	-1.48906	0.692886	PNR
AT3G29050		1.46384	-0.416861	BAR	-1.93662	1.2783	PNR
AT1G16230		-0.102423	-0.827106	BAR	-1.60197	-0.0988601	PNR
AT1G11572		-0.737291	-0.580578	BAR	-1.39994	0.93567	PNR
AT3G43570		0.813914	0.194658	BAR	-1.83654	0.409296	PNR
AT1G36942		-0.823923	0.283166	BAR	-2.05235	1.29761	PNR
AT5G63225		-0.155023	0.290668	BAR	-1.65898	0.606238	PNR
AT2G40925		-0.12614	-0.030946	BAR	-1.33876	-0.202265	PNR
AT3G04732		-0.282381	-0.386733	BAR	-1.86804	0.814797	PNR
AT4G11655		-0.252309	0.577629	BAR	-1.80211	0.471612	PNR
AT5G34908		0.791674	-0.463328	BAR	-1.40893	0.66284	PNR
AT5G41401		0.549095	-0.570922	BAR	-1.4071	0.23388	PNR
AT4G21216		-0.67769	0.680054	BAR	-1.69065	0.0385435	PNR
AT3G25727		-0.625308	0.844708	BAR	-1.33794	0.0163076	PNR
AT1G48325		0.51422	-0.0606624	BAR	-2.06658	0.508018	PNR
AT2G24285		-0.198899	-0.103665	BAR	-1.30072	1.06519	PNR
AT2G13126		0.360619	0.621284	BAR	-1.31446	0.523381	PNR
AT1G41875		0.326294	0.205849	BAR	-1.71233	1.02332	PNR
AT4G10596		-0.311693	1.13946	BAR	-1.68655	1.29702	PNR
AT3G26934		0.411275	0.694631	BAR	-1.57757	0.406174	PNR
AT5G36980		-0.0742528	-0.219914	BAR	-1.55731	0.866891	PNR
AT4G23103		0.539059	0.814128	BAR	-1.30638	0.561819	PNR
AT2G14378		0.359416	-0.670821	BAR	-1.45977	0.402019	PNR
AT5G50345		-0.425873	0.174914	BAR	-1.32253	-0.43664	PNR
AT1G44941		-0.0632369	-0.263972	BAR	-1.49357	0.714234	PNR
AT3G24700		0.207392	-0.579258	BAR	-1.33653	0.537341	PNR
AT5G63240		-0.313493	1.32264	BAR	-1.35708	0.30029	PNR
AT1G32975		-1.21997	-0.101304	BAR	-1.3743	0.184384	PNR
AT1G37007		-0.0925213	0.296095	BAR	-1.92322	0.81061	PNR
AT2G23118		-0.229271	0.15783	BAR	-1.37938	1.2443	PNR
AT5G55855		-0.776145	0.113887	BAR	-1.38528	0.177912	PNR
AT2G33509		-0.488125	-0.115264	BAR	-1.29953	1.01507	PNR
AT2G27315		-0.0686877	-0.390863	BAR	-1.40669	0.15249	PNR
AT4G24230	ACBP3	1.29534	-0.39122	BAR	1.5456	-1.19392	PPR
AT4G29273	LCR23	0.127566	-0.850763	BAR	1.35234	-0.801594	PPR
AT2G19020	RALFL10	-1.21707	0.276187	BAR	1.74473	-1.11248	PPR
AT2G34825	RALFL20	0.239649	0.456209	BAR	1.37452	-0.602683	PPR
AT5G08150	SOB5	1.21336	-1.33692	BAR	1.94377	-1.205	PPR
AT2G34185		-0.0999035	0.26374	BAR	1.57913	-0.441305	PPR
AT5G42957		0.740784	-0.612202	BAR	1.59948	-0.291586	PPR
AT3G01328		-1.32163	0.293997	BAR	1.54827	-1.00537	PPR
AT1G34419		-0.75853	0.827188	BAR	1.79102	-0.728014	PPR
AT5G23212		-0.252341	1.05247	BAR	2.2125	-0.244532	PPR
AT5G38344		-0.522543	0.65296	BAR	1.35715	-0.859138	PPR
AT5G44940		0.498507	0.247369	BAR	1.51522	-0.629529	PPR
AT5G37473		0.252641	-1.35313	BAR	1.6355	-0.514056	PPR
AT1G66245		0.227878	-1.14413	BAR	1.34184	-0.70873	PPR
AT3G48298		-0.506444	-1.30781	BAR	1.95396	-0.198156	PPR
AT5G41109		-0.271948	1.2397	BAR	1.40759	-0.732311	PPR
AT1G62060		-0.772393	-0.51539	BAR	1.9598	-0.448259	PPR
AT2G31005		-1.54433	-0.262428	BAR	1.46491	0.142636	PPR
AT4G10603		-1.09297	0.984131	BAR	1.94758	-0.781068	PPR
AT5G37760		0.374098	-0.240006	BAR	1.49754	-1.15805	PPR
AT4G33467		-0.134599	0.310175	BAR	1.70317	-0.658327	PPR
AT5G35195		-0.407988	0.676609	BAR	1.50176	-0.0236852	PPR
AT2G06095		-0.733736	0.994775	BAR	1.34026	-1.14364	PPR
AT3G61389		0.282309	-0.584686	BAR	1.31959	-1.29014	PPR
AT4G38092		0.585951	-1.16521	BAR	1.46266	-0.0860113	PPR
AT3G61035		-0.355919	0.894635	BAR	1.79573	-1.13504	PPR
AT4G08176		-0.595756	0.051157	BAR	1.33021	-1.29268	PPR
AT1G29580		0.843549	0.346631	BAR	1.99099	-0.416374	PPR
AT2G04041		0.0542703	0.349332	BAR	1.69746	0.159939	PPR
AT2G15318		-0.419639	0.939519	BAR	1.38163	-0.874711	PPR
AT3G09950		0.232865	-0.500829	BAR	1.91958	-0.967444	PPR

## Sheet: DEX-Table.2
Identifiers		Root			Shoot
AGI	Symbol	Res.	Rec.	Class	Res.	Rec.	Class
Systemically Regulated
AT4G01060	CPL3 / ETC3	4.29062	-3.74752	IPR	1.47573	-1.50481	IPR
AT5G43300	GDPD3	4.27167	-4.04484	IPR	2.12139	-1.89339	IPR
AT3G09922	IPS1	5.97078	-4.59125	IPR	6.57171	-5.80006	IPR
AT4G19038	LCR15	1.37577	-2.22266	LNR	1.14349	-1.75641	LNR
AT3G61172	LCR8	0.41242	-1.98129	LNR	0.517886	-1.66667	LNR
AT2G41240	BHLH100	-2.63114	1.02358	PNR	-3.9796	1.71625	INR
AT3G07005	LCR43	-1.69208	0.274413	PNR	1.68714	-0.321426	PPR
AT1G73607	LCR65	-2.17828	-0.234689	PNR	1.41661	-1.49003	IPR
AT3G56970	ORG2	-1.62529	0.454105	PNR	-4.2834	1.89406	INR
AT3G61177	LCR53	1.9627	-1.13954	PPR	-1.30226	0.299861	PNR
Root Specific
AT1G73165	CLE1	-1.97735	1.92407	INR	-0.106887	-0.0973903	BAR
AT2G31081	CLE4	-2.01201	2.87531	INR	1.16823	-0.746306	BAR
AT2G31082	CLE7	-1.95152	2.31204	INR	0.110502	0.120954	BAR
AT5G24920	GDU5	-2.87684	3.58978	INR	0.216901	0.222614	BAR
AT3G06985	LCR44	-1.88545	2.26445	INR	1.00201	-0.64979	BAR
AT3G49570	LSU3	-2.30791	1.68421	INR	0.613444	0.0963637	BAR
AT4G18197	PUP7	-1.77026	1.75493	INR	0.544314	-0.300304	BAR
AT1G54760	AGL85	1.94115	-2.14649	IPR	-0.136117	-0.280485	BAR
AT5G06905	CYP712A2	2.08905	-2.97872	IPR	-0.109516	-0.599028	BAR
AT3G30725	GDU6	3.62657	-5.12487	IPR	-0.0295644	-0.0204813	BAR
AT2G32960	PFA-DSP2	1.80977	-1.70614	IPR	1.18453	-1.22252	BAR
AT3G09400	PLL3	2.52346	-2.92891	IPR	0.977971	-0.0544005	BAR
AT4G27920	RCAR4	2.25878	-2.1316	IPR	0.733818	-0.43115	BAR
AT1G53130	GRI	-0.374784	-1.75602	LNR	-0.0556105	-0.117045	BAR
AT3G61182	LCR54	0.225776	-1.75892	LNR	-0.762878	-0.201922	BAR
AT2G14365	LCR84	0.518606	-1.9361	LNR	0.756041	-0.100701	BAR
AT4G10115	SCRL20	0.348039	-2.98516	LNR	-0.297117	-0.48468	BAR
AT4G29305	LCR25	-1.36808	2.29482	LPR	0.973387	-0.521148	BAR
AT4G06746	RAP2.9	-1.6173	3.12473	LPR	-0.404492	0.511662	BAR
AT4G23170	EP1	-2.48674	0.661715	PNR	-0.0327418	-0.134221	BAR
AT4G09795	LCR13	-2.39511	1.11855	PNR	-0.938513	0.102875	BAR
AT3G23167	LCR39	-1.69405	0.502203	PNR	0.555509	-1.29684	BAR
AT4G18195	PUP8	-1.82017	1.33476	PNR	-0.136374	-0.000814892	BAR
AT3G23715	SCRL13	-2.08846	0.970859	PNR	1.28937	0.501093	BAR
AT2G20825	ULT2	-1.63988	0.337002	PNR	0.33931	0.139352	BAR
AT5G45105	ZIP8	-2.39169	0.846115	PNR	0.284202	-1.10107	BAR
AT4G22210	LCR85	1.66385	0.0276253	PPR	0.39909	-0.237729	BAR
AT1G60815	RALFL7	1.72801	-0.549961	PPR	0.315004	0.318849	BAR
Shoot Specific
AT1G47510	AT5PTASE11	0.18182	-0.183515	BAR	-1.3617	1.6095	INR
AT1G66145	CLE18	-0.570487	-0.134552	BAR	-1.4224	1.67987	INR
AT4G11485	LCR11	-0.969264	-1.13096	BAR	-1.6951	1.84871	INR
AT4G13890	SHM5	-0.176757	-0.165381	BAR	-1.53377	1.42094	INR
AT4G10767	SCRL21	-0.211017	-0.470439	BAR	1.45876	-2.25829	IPR
AT2G30432	TCL1	0.0615515	-0.923563	BAR	1.68004	-1.89251	IPR
AT1G06280	LBD2	-0.666625	-0.193941	BAR	0.728661	-1.38507	LNR
AT4G29280	LCR22	-0.460858	-0.171107	BAR	0.485206	-1.77864	LNR
AT3G04430	NAC049	1.54975	-0.808923	BAR	0.731128	-1.44041	LNR
AT1G23147	RALFL3	-0.093355	-0.201213	BAR	1.26172	-2.22922	LNR
AT5G45875	SCRL27	0.863841	0.23498	BAR	0.753881	-1.71208	LNR
AT4G31380	FLP1	0.548997	-0.073478	BAR	-0.233521	1.55544	LPR
AT4G29283	LCR21	-1.58275	-0.275119	BAR	0.149883	1.78304	LPR
AT2G14935	LCR40	0.460793	0.290085	BAR	-0.469256	1.42277	LPR
AT2G12465	LCR50	0.500139	-1.17767	BAR	-0.94182	1.5104	LPR
AT2G02147	LCR73	0.599339	1.46606	BAR	-0.562634	1.38301	LPR
AT2G04425	LCR82	1.3338	0.118147	BAR	-1.26387	1.38034	LPR
AT4G36950	MAPKKK21	0.228128	-0.210346	BAR	-0.776224	1.47813	LPR
AT5G44430	PDF1.2C	0.682165	-1.12294	BAR	-0.527794	1.74676	LPR
AT2G05117	SCRL9	-0.182491	0.668033	BAR	-1.00522	1.59507	LPR
AT5G37415	AGL105	0.684289	-0.214002	BAR	-1.93104	0.607653	PNR
AT2G45110	EXPB4	-0.0177745	0.286267	BAR	-1.49455	0.106338	PNR
AT1G07900	LBD1	-0.174306	-0.102632	BAR	-1.83425	0.836612	PNR
AT3G43083	LCR33	-0.830317	0.965616	BAR	-1.95604	0.748006	PNR
AT4G39917	LCR45	-0.32083	0.0197522	BAR	-1.89655	0.451594	PNR
AT5G14490	NAC085	0.0987932	-0.556636	BAR	-1.36486	0.72373	PNR
AT4G11653	RALFL29	-0.279619	-0.606969	BAR	-1.89997	0.761965	PNR
AT1G60625	RALFL6	-0.668202	0.726348	BAR	-1.67065	0.373395	PNR
AT4G24230	ACBP3	1.29534	-0.39122	BAR	1.5456	-1.19392	PPR
AT4G29273	LCR23	0.127566	-0.850763	BAR	1.35234	-0.801594	PPR
AT2G19020	RALFL10	-1.21707	0.276187	BAR	1.74473	-1.11248	PPR
AT2G34825	RALFL20	0.239649	0.456209	BAR	1.37452	-0.602683	PPR
AT5G08150	SOB5	1.21336	-1.33692	BAR	1.94377	-1.205	PPR

## Sheet: ALL
AGI	Probe Count	Root Response	Root Recovery	Shoot Response	Shoot Recovery	Root Class	Shoot Class	Gene Description
AT3G09922	15	5.97078	-4.59125	6.57171	-5.80006	IPR	IPR	INDUCED BY PHOSPHATE STARVATION1 (IPS1); Has 0 Blast hits to 0 proteins in 0 species (source: NCBI BLink).
AT1G08165	11	5.84301	-5.62557	1.34523	-1.70985	IPR	IPR	unknown protein; FUNCTIONS IN: molecular_function unknown; INVOLVED IN: biological_process unknown; LOCATED IN: cellular_component unknown; Has 30201 Blast hits to 17322 proteins in 780 species: Archae - 12; Bacteria - 1396; Metazoa - 17338; Fungi - 3422; Plants - 5037; Viruses - 0; Other Eukaryotes - 2996 (source: NCBI BLink).
AT2G36724	11	5.77193	-5.46342	1.00098	-1.54806	IPR	LNR	unknown protein; FUNCTIONS IN: molecular_function unknown; INVOLVED IN: biological_process unknown; LOCATED IN: endomembrane system; BEST Arabidopsis thaliana protein match is: unknown protein (TAIR:AT2G26865.1); Has 35333 Blast hits to 34131 proteins in 2444 species: Archae - 798; Bacteria - 22429; Metazoa - 974; Fungi - 991; Plants - 531; Viruses - 0; Other Eukaryotes - 9610 (source: NCBI BLink…
AT3G25240	22	5.4694	-6.00667	4.0164	-4.46342	IPR	IPR	Protein of unknown function (DUF506) ; CONTAINS InterPro DOMAIN/s: Protein of unknown function DUF506, plant (InterPro:IPR006502); BEST Arabidopsis thaliana protein match is: Protein of unknown function (DUF506) (TAIR:AT3G07350.1); Has 379 Blast hits to 377 proteins in 24 species: Archae - 0; Bacteria - 0; Metazoa - 0; Fungi - 0; Plants - 377; Viruses - 0; Other Eukaryotes - 2 (source: NCBI BLink…
AT1G23110	30	5.03821	-5.0199	7.33594	-7.13366	IPR	IPR	unknown protein; FUNCTIONS IN: molecular_function unknown; LOCATED IN: chloroplast; BEST Arabidopsis thaliana protein match is: unknown protein (TAIR:AT1G70900.1).
AT2G14846	10	4.49096	-5.5419	1.32672	-0.543982	IPR	PPR	Bifunctional inhibitor/lipid-transfer protein/seed storage 2S albumin superfamily protein; FUNCTIONS IN: lipid binding; INVOLVED IN: lipid transport; LOCATED IN: endomembrane system; CONTAINS InterPro DOMAIN/s: Bifunctional inhibitor/plant lipid transfer protein/seed storage (InterPro:IPR016140), Plant lipid transfer protein/seed storage/trypsin-alpha amylase inhibitor (InterPro:IPR003612), Plant…
AT4G01060	7	4.29062	-3.74752	1.47573	-1.50481	IPR	IPR	CAPRICE-like MYB3 (CPL3); CONTAINS InterPro DOMAIN/s: SANT, DNA-binding (InterPro:IPR001005), Homeodomain-like (InterPro:IPR009057), Myb, DNA-binding (InterPro:IPR014778), Homeodomain-related (InterPro:IPR012287), MYB-like (InterPro:IPR017877), Myb transcription factor (InterPro:IPR015495); BEST Arabidopsis thaliana protein match is: Homeodomain-like superfamily protein (TAIR:AT2G46410.1); Has 35…
AT5G43300	38	4.27167	-4.04484	2.12139	-1.89339	IPR	IPR	PLC-like phosphodiesterases superfamily protein; FUNCTIONS IN: phosphoric diester hydrolase activity, glycerophosphodiester phosphodiesterase activity; INVOLVED IN: glycerol metabolic process, lipid metabolic process; LOCATED IN: cellular_component unknown; CONTAINS InterPro DOMAIN/s: PLC-like phosphodiesterase, TIM beta/alpha-barrel domain (InterPro:IPR017946), Glycerophosphoryl diester phosphod…
AT2G45135	20	4.06329	-2.62068	2.91429	-2.53979	IPR	IPR	RING/U-box superfamily protein; FUNCTIONS IN: zinc ion binding; INVOLVED IN: biological_process unknown; LOCATED IN: cellular_component unknown; CONTAINS InterPro DOMAIN/s: Zinc finger, RING-type, conserved site (InterPro:IPR017907), Zinc finger, RING-type (InterPro:IPR001841); Has 5 Blast hits to 5 proteins in 1 species: Archae - 0; Bacteria - 0; Metazoa - 0; Fungi - 0; Plants - 5; Viruses - 0; …
AT3G30725	9	3.62657	-5.12487	-0.0295644	-0.0204813	IPR	BAR	glutamine dumper 6 (GDU6); FUNCTIONS IN: molecular_function unknown; INVOLVED IN: regulation of amino acid export; LOCATED IN: endomembrane system; BEST Arabidopsis thaliana protein match is: glutamine dumper 1 (TAIR:AT4G31730.1); Has 155 Blast hits to 155 proteins in 13 species: Archae - 0; Bacteria - 0; Metazoa - 0; Fungi - 0; Plants - 155; Viruses - 0; Other Eukaryotes - 0 (source: NCBI BLink).
AT4G04953	5	3.15207	-1.93672	0.622688	-0.228164	IPR	BAR	unknown protein; Has 30201 Blast hits to 17322 proteins in 780 species: Archae - 12; Bacteria - 1396; Metazoa - 17338; Fungi - 3422; Plants - 5037; Viruses - 0; Other Eukaryotes - 2996 (source: NCBI BLink).
AT1G31772	7	3.12098	-1.86336	-0.939203	0.543412	IPR	BAR	Defensin-like (DEFL) family protein; LOCATED IN: endomembrane system; Has 35333 Blast hits to 34131 proteins in 2444 species: Archae - 798; Bacteria - 22429; Metazoa - 974; Fungi - 991; Plants - 531; Viruses - 0; Other Eukaryotes - 9610 (source: NCBI BLink).
AT3G50022	4	3.06495	-1.10031	0.814109	-0.133226	PPR	BAR	unknown protein; Has 30201 Blast hits to 17322 proteins in 780 species: Archae - 12; Bacteria - 1396; Metazoa - 17338; Fungi - 3422; Plants - 5037; Viruses - 0; Other Eukaryotes - 2996 (source: NCBI BLink).
AT4G35519	3	2.99552	-2.74204	0.36128	0.40778	IPR	BAR	unknown protein; LOCATED IN: mitochondrion; Has 30201 Blast hits to 17322 proteins in 780 species: Archae - 12; Bacteria - 1396; Metazoa - 17338; Fungi - 3422; Plants - 5037; Viruses - 0; Other Eukaryotes - 2996 (source: NCBI BLink).
AT4G22217	10	2.92989	-2.18903	0.597224	-0.894459	IPR	BAR	Arabidopsis defensin-like protein; LOCATED IN: endomembrane system; CONTAINS InterPro DOMAIN/s: Defensin-like protein, Arabidopsis (InterPro:IPR022618), Low-molecular-weight cysteine-rich family (InterPro:IPR020191); BEST Arabidopsis thaliana protein match is: Arabidopsis defensin-like protein (TAIR:AT4G22212.1); Has 30201 Blast hits to 17322 proteins in 780 species: Archae - 12; Bacteria - 1396;…
AT4G36850	28	2.80889	-3.74966	1.00939	-1.44755	IPR	LNR	PQ-loop repeat family protein / transmembrane family protein; CONTAINS InterPro DOMAIN/s: Cystinosin/ERS1p repeat (InterPro:IPR006603); BEST Arabidopsis thaliana protein match is: PQ-loop repeat family protein / transmembrane family protein (TAIR:AT2G41050.1); Has 883 Blast hits to 635 proteins in 156 species: Archae - 0; Bacteria - 0; Metazoa - 204; Fungi - 499; Plants - 92; Viruses - 0; Other E…
AT5G55508	3	2.69773	-3.55796	1.48388	-2.12886	IPR	IPR	unknown protein; Has 30201 Blast hits to 17322 proteins in 780 species: Archae - 12; Bacteria - 1396; Metazoa - 17338; Fungi - 3422; Plants - 5037; Viruses - 0; Other Eukaryotes - 2996 (source: NCBI BLink).
AT4G15540	29	2.67838	-2.25281	0.686285	-0.99997	IPR	BAR	EamA-like transporter family; FUNCTIONS IN: molecular_function unknown; INVOLVED IN: biological_process unknown; LOCATED IN: membrane; CONTAINS InterPro DOMAIN/s: Protein of unknown function DUF6, transmembrane (InterPro:IPR000620); BEST Arabidopsis thaliana protein match is: nodulin MtN21 /EamA-like transporter family protein (TAIR:AT5G40230.1); Has 30201 Blast hits to 17322 proteins in 780 spec…
AT5G17073	3	2.63972	-1.58743	2.12497	-1.16545	PPR	PPR	unknown protein; Has 30201 Blast hits to 17322 proteins in 780 species: Archae - 12; Bacteria - 1396; Metazoa - 17338; Fungi - 3422; Plants - 5037; Viruses - 0; Other Eukaryotes - 2996 (source: NCBI BLink).
AT5G65158	21	2.6152	-2.41763	-1.51508	-0.146357	IPR	PNR	Lipase/lipooxygenase, PLAT/LH2 family protein; CONTAINS InterPro DOMAIN/s: Lipoxygenase, LH2 (InterPro:IPR001024), Lipase/lipooxygenase, PLAT/LH2 (InterPro:IPR008976); BEST Arabidopsis thaliana protein match is: Lipase/lipooxygenase, PLAT/LH2 family protein (TAIR:AT2G22170.1); Has 122 Blast hits to 122 proteins in 19 species: Archae - 0; Bacteria - 0; Metazoa - 2; Fungi - 0; Plants - 120; Viruses…
AT3G09400	50	2.52346	-2.92891	0.977971	-0.0544005	IPR	BAR	pol-like 3 (PLL3); FUNCTIONS IN: protein serine/threonine phosphatase activity, catalytic activity; CONTAINS InterPro DOMAIN/s: Protein phosphatase 2C-related (InterPro:IPR001932), Protein phosphatase 2C, N-terminal (InterPro:IPR014045), Protein phosphatase 2C (InterPro:IPR015655); BEST Arabidopsis thaliana protein match is: pol-like 2 (TAIR:AT5G02400.1).
AT3G31051	3	2.48626	-0.697591	0.444874	0.216482	PPR	BAR	unknown protein; Has 30201 Blast hits to 17322 proteins in 780 species: Archae - 12; Bacteria - 1396; Metazoa - 17338; Fungi - 3422; Plants - 5037; Viruses - 0; Other Eukaryotes - 2996 (source: NCBI BLink).
AT4G28088	5	2.45128	-2.6153	1.22767	0.24814	IPR	BAR	Low temperature and salt responsive protein family; INVOLVED IN: biological_process unknown; LOCATED IN: endomembrane system, integral to membrane; CONTAINS InterPro DOMAIN/s: Uncharacterised protein family UPF0057 (InterPro:IPR000612); BEST Arabidopsis thaliana protein match is: Low temperature and salt responsive protein family (TAIR:AT2G24040.1); Has 35333 Blast hits to 34131 proteins in 2444 …
AT1G52120	40	2.37057	-1.28492	-0.202754	0.669515	PPR	BAR	Mannose-binding lectin superfamily protein; CONTAINS InterPro DOMAIN/s: Mannose-binding lectin (InterPro:IPR001229); BEST Arabidopsis thaliana protein match is: Mannose-binding lectin superfamily protein (TAIR:AT1G52130.1); Has 1455 Blast hits to 704 proteins in 37 species: Archae - 0; Bacteria - 4; Metazoa - 0; Fungi - 0; Plants - 1447; Viruses - 0; Other Eukaryotes - 4 (source: NCBI BLink).
AT5G50190	15	2.30538	-0.60222	-0.325296	-0.495391	PPR	BAR	similar to EMB1353 (EMBRYO DEFECTIVE 1353) [Arabidopsis thaliana] (TAIR:AT4G30090.1)
AT4G27920	14	2.25878	-2.1316	0.733818	-0.43115	IPR	BAR	PYR1-like 10 (PYL10); CONTAINS InterPro DOMAIN/s: Polyketide cyclase/dehydrase (InterPro:IPR019587); BEST Arabidopsis thaliana protein match is: regulatory components of ABA receptor 3 (TAIR:AT5G53160.2); Has 399 Blast hits to 399 proteins in 29 species: Archae - 0; Bacteria - 4; Metazoa - 0; Fungi - 0; Plants - 394; Viruses - 0; Other Eukaryotes - 1 (source: NCBI BLink).
AT4G22214	20	2.23914	-1.81052	0.73719	-0.147582	IPR	BAR	Defensin-like (DEFL) family protein; INVOLVED IN: biological_process unknown; LOCATED IN: endomembrane system; CONTAINS InterPro DOMAIN/s: Defensin-like protein, Arabidopsis (InterPro:IPR022618), Low-molecular-weight cysteine-rich family (InterPro:IPR020191); BEST Arabidopsis thaliana protein match is: Arabidopsis defensin-like protein (TAIR:AT4G22230.1); Has 30201 Blast hits to 17322 proteins in…
AT3G50682	3	2.22246	-2.80247	-1.04645	0.604644	IPR	BAR	unknown protein; Has 30201 Blast hits to 17322 proteins in 780 species: Archae - 12; Bacteria - 1396; Metazoa - 17338; Fungi - 3422; Plants - 5037; Viruses - 0; Other Eukaryotes - 2996 (source: NCBI BLink).
AT4G18690	28	2.22175	-2.23334	-0.612505	0.395932	IPR	BAR	unknown protein; BEST Arabidopsis thaliana protein match is: unknown protein (TAIR:AT4G18680.1); Has 522 Blast hits to 522 proteins in 39 species: Archae - 0; Bacteria - 0; Metazoa - 9; Fungi - 0; Plants - 513; Viruses - 0; Other Eukaryotes - 0 (source: NCBI BLink).
AT5G44005	17	2.16203	-1.31871	0.841624	-0.587496	PPR	BAR	unknown protein; FUNCTIONS IN: molecular_function unknown; INVOLVED IN: biological_process unknown; LOCATED IN: plasma membrane; Has 35333 Blast hits to 34131 proteins in 2444 species: Archae - 798; Bacteria - 22429; Metazoa - 974; Fungi - 991; Plants - 531; Viruses - 0; Other Eukaryotes - 9610 (source: NCBI BLink).
AT5G06905	42	2.08905	-2.97872	-0.109516	-0.599028	IPR	BAR	cytochrome P450, family 712, subfamily A, polypeptide 2 (CYP712A2); FUNCTIONS IN: electron carrier activity, monooxygenase activity, iron ion binding, oxygen binding, heme binding; INVOLVED IN: oxidation reduction; CONTAINS InterPro DOMAIN/s: Cytochrome P450 (InterPro:IPR001128), Cytochrome P450, conserved site (InterPro:IPR017972), Cytochrome P450, E-class, group I (InterPro:IPR002401); BEST Ara…
AT4G12170	10	2.08126	-2.48349	0.479601	-0.801304	IPR	BAR	Thioredoxin superfamily protein; FUNCTIONS IN: molecular_function unknown; INVOLVED IN: cell redox homeostasis; LOCATED IN: cellular_component unknown; CONTAINS InterPro DOMAIN/s: Thioredoxin fold (InterPro:IPR012335), Thioredoxin, core (InterPro:IPR015467), Thioredoxin domain (InterPro:IPR013766), Thioredoxin-like fold (InterPro:IPR012336); BEST Arabidopsis thaliana protein match is: thioredoxin…
AT1G30320	44	2.00176	-1.18054	0.136347	0.0545046	PPR	BAR	Remorin family protein; FUNCTIONS IN: DNA binding; LOCATED IN: plasma membrane; CONTAINS InterPro DOMAIN/s: Remorin, C-terminal (InterPro:IPR005516); BEST Arabidopsis thaliana protein match is: Remorin family protein (TAIR:AT2G02170.2); Has 12397 Blast hits to 7447 proteins in 1066 species: Archae - 25; Bacteria - 2897; Metazoa - 2750; Fungi - 978; Plants - 862; Viruses - 38; Other Eukaryotes - 4…
AT5G02021	3	1.972	-1.03872	0.45086	-0.14167	PPR	BAR	unknown protein; Has 30201 Blast hits to 17322 proteins in 780 species: Archae - 12; Bacteria - 1396; Metazoa - 17338; Fungi - 3422; Plants - 5037; Viruses - 0; Other Eukaryotes - 2996 (source: NCBI BLink).
AT5G24879	3	1.96302	-0.977287	-1.31535	-0.0387027	PPR	PNR	unknown protein; Has 30201 Blast hits to 17322 proteins in 780 species: Archae - 12; Bacteria - 1396; Metazoa - 17338; Fungi - 3422; Plants - 5037; Viruses - 0; Other Eukaryotes - 2996 (source: NCBI BLink).
AT3G61177	6	1.9627	-1.13954	-1.30226	0.299861	PPR	PNR	low-molecular-weight cysteine-rich 53 (LCR53); INVOLVED IN: defense response; LOCATED IN: endomembrane system; CONTAINS InterPro DOMAIN/s: S locus-related glycoprotein 1 binding pollen coat (InterPro:IPR010851), Knottin (InterPro:IPR003614); BEST Arabidopsis thaliana protein match is: low-molecular-weight cysteine-rich 52 (TAIR:AT3G61175.1); Has 35333 Blast hits to 34131 proteins in 2444 species:…
AT4G18310	19	1.94319	-1.19331	0.798228	-1.0465	PPR	BAR	unknown protein; BEST Arabidopsis thaliana protein match is: unknown protein (TAIR:AT4G18320.2); Has 1807 Blast hits to 1807 proteins in 277 species: Archae - 0; Bacteria - 0; Metazoa - 736; Fungi - 347; Plants - 385; Viruses - 0; Other Eukaryotes - 339 (source: NCBI BLink).
AT1G54760	12	1.94115	-2.14649	-0.136117	-0.280485	IPR	BAR	AGAMOUS-like 85 (AGL85); FUNCTIONS IN: DNA binding, sequence-specific DNA binding transcription factor activity; INVOLVED IN: regulation of transcription; LOCATED IN: nucleus; CONTAINS InterPro DOMAIN/s: Transcription factor, MADS-box (InterPro:IPR002100); BEST Arabidopsis thaliana protein match is: AGAMOUS-like 64 (TAIR:AT1G29962.1); Has 317 Blast hits to 317 proteins in 62 species: Archae - 0; …
AT1G73325	17	1.93419	-2.87319	1.76177	-1.77623	IPR	IPR	Kunitz family trypsin and protease inhibitor protein; FUNCTIONS IN: endopeptidase inhibitor activity; INVOLVED IN: biological_process unknown; LOCATED IN: endomembrane system; CONTAINS InterPro DOMAIN/s: Proteinase inhibitor I3, Kunitz legume (InterPro:IPR002160), Kunitz inhibitor ST1-like (InterPro:IPR011065); BEST Arabidopsis thaliana protein match is: drought-repressed 4 (TAIR:AT1G73330.1); Ha…
AT3G30430	3	1.90796	-1.81884	0.8689	-0.0874275	IPR	BAR	F-box family protein; BEST Arabidopsis thaliana protein match is: F-box family protein (TAIR:AT2G35280.1); Has 25 Blast hits to 25 proteins in 5 species: Archae - 0; Bacteria - 0; Metazoa - 0; Fungi - 0; Plants - 25; Viruses - 0; Other Eukaryotes - 0 (source: NCBI BLink).
AT4G32480	29	1.86564	-1.19967	1.34546	-0.697016	PPR	PPR	Protein of unknown function (DUF506) ; FUNCTIONS IN: molecular_function unknown; INVOLVED IN: biological_process unknown; LOCATED IN: cellular_component unknown; EXPRESSED IN: cultured cell; CONTAINS InterPro DOMAIN/s: Protein of unknown function DUF506, plant (InterPro:IPR006502); BEST Arabidopsis thaliana protein match is: Protein of unknown function (DUF506) (TAIR:AT2G20670.1); Has 1807 Blast …
AT2G32960	30	1.80977	-1.70614	1.18453	-1.22252	IPR	BAR	Phosphotyrosine protein phosphatases superfamily protein; FUNCTIONS IN: phosphatase activity, protein tyrosine phosphatase activity, catalytic activity; INVOLVED IN: dephosphorylation; LOCATED IN: cellular_component unknown; CONTAINS InterPro DOMAIN/s: Protein-tyrosine phosphatase, active site (InterPro:IPR016130), Dual-specific/protein-tyrosine phosphatase, conserved region (InterPro:IPR000387),…
AT2G46995	3	1.74397	-0.992338	0.656435	2.21419	PPR	LPR	unknown protein; LOCATED IN: endomembrane system; Has 30201 Blast hits to 17322 proteins in 780 species: Archae - 12; Bacteria - 1396; Metazoa - 17338; Fungi - 3422; Plants - 5037; Viruses - 0; Other Eukaryotes - 2996 (source: NCBI BLink).
AT1G60815	6	1.72801	-0.549961	0.315004	0.318849	PPR	BAR	RALF-like 7 (RALFL7); CONTAINS InterPro DOMAIN/s: Rapid ALkalinization Factor (InterPro:IPR008801); BEST Arabidopsis thaliana protein match is: RALF-like 6 (TAIR:AT1G60625.1); Has 26 Blast hits to 26 proteins in 3 species: Archae - 0; Bacteria - 0; Metazoa - 0; Fungi - 0; Plants - 26; Viruses - 0; Other Eukaryotes - 0 (source: NCBI BLink).
AT1G55230	29	1.72763	-2.19353	-0.164688	-0.000886203	IPR	BAR	Family of unknown function (DUF716) ; INVOLVED IN: biological_process unknown; LOCATED IN: endomembrane system; CONTAINS InterPro DOMAIN/s: Protein of unknown function DUF716 (InterPro:IPR006904); BEST Arabidopsis thaliana protein match is: Family of unknown function (DUF716) (TAIR:AT1G55240.1); Has 423 Blast hits to 422 proteins in 52 species: Archae - 0; Bacteria - 0; Metazoa - 178; Fungi - 0; …
AT1G54095	22	1.72344	-1.39435	0.346557	0.0652201	PPR	BAR	Protein of unknown function (DUF1677); CONTAINS InterPro DOMAIN/s: Protein of unknown function DUF1677, plant (InterPro:IPR012876); BEST Arabidopsis thaliana protein match is: Protein of unknown function (DUF1677) (TAIR:AT1G72510.2); Has 244 Blast hits to 244 proteins in 14 species: Archae - 0; Bacteria - 0; Metazoa - 0; Fungi - 0; Plants - 244; Viruses - 0; Other Eukaryotes - 0 (source: NCBI BLi…
AT1G15540	25	1.693	-1.89327	0.803458	-0.106892	IPR	BAR	2-oxoglutarate (2OG) and Fe(II)-dependent oxygenase superfamily protein; FUNCTIONS IN: oxidoreductase activity; INVOLVED IN: N-terminal protein myristoylation; CONTAINS InterPro DOMAIN/s: Oxoglutarate/iron-dependent oxygenase (InterPro:IPR005123); BEST Arabidopsis thaliana protein match is: 2-oxoglutarate (2OG) and Fe(II)-dependent oxygenase superfamily protein (TAIR:AT1G80320.1); Has 4520 Blast …
AT4G22210	6	1.66385	0.0276253	0.39909	-0.237729	PPR	BAR	low-molecular-weight cysteine-rich 85 (LCR85); FUNCTIONS IN: molecular_function unknown; LOCATED IN: endomembrane system; CONTAINS InterPro DOMAIN/s: Defensin-like protein, Arabidopsis (InterPro:IPR022618), Low-molecular-weight cysteine-rich family (InterPro:IPR020191); BEST Arabidopsis thaliana protein match is: Arabidopsis defensin-like protein (TAIR:AT4G22212.1); Has 30201 Blast hits to 17322 …
AT5G61997	3	1.65601	-1.71555	-0.95557	-0.360424	IPR	BAR	unknown protein; Has 30201 Blast hits to 17322 proteins in 780 species: Archae - 12; Bacteria - 1396; Metazoa - 17338; Fungi - 3422; Plants - 5037; Viruses - 0; Other Eukaryotes - 2996 (source: NCBI BLink).
AT1G11112	19	1.65575	-1.36802	-0.713871	0.759665	PPR	BAR	unknown protein; FUNCTIONS IN: molecular_function unknown; INVOLVED IN: biological_process unknown; LOCATED IN: cellular_component unknown; Has 30201 Blast hits to 17322 proteins in 780 species: Archae - 12; Bacteria - 1396; Metazoa - 17338; Fungi - 3422; Plants - 5037; Viruses - 0; Other Eukaryotes - 2996 (source: NCBI BLink).
AT2G20784	4	1.61223	-1.30674	0.245171	0.368248	BAR	BAR	unknown protein; Has 30201 Blast hits to 17322 proteins in 780 species: Archae - 12; Bacteria - 1396; Metazoa - 17338; Fungi - 3422; Plants - 5037; Viruses - 0; Other Eukaryotes - 2996 (source: NCBI BLink).
AT3G25716	7	1.5912	0.823839	0.911373	0.268644	BAR	BAR	unknown protein; FUNCTIONS IN: molecular_function unknown; INVOLVED IN: biological_process unknown; LOCATED IN: cellular_component unknown; Has 30201 Blast hits to 17322 proteins in 780 species: Archae - 12; Bacteria - 1396; Metazoa - 17338; Fungi - 3422; Plants - 5037; Viruses - 0; Other Eukaryotes - 2996 (source: NCBI BLink).
AT3G54530	26	1.57731	-1.48002	0.204988	0.154179	BAR	BAR	unknown protein; FUNCTIONS IN: molecular_function unknown; INVOLVED IN: biological_process unknown; LOCATED IN: cellular_component unknown; BEST Arabidopsis thaliana protein match is: unknown protein (TAIR:AT3G54520.1).
AT4G12735	12	1.57591	-2.51908	0.927147	-0.469515	LNR	BAR	unknown protein; FUNCTIONS IN: molecular_function unknown; INVOLVED IN: biological_process unknown; LOCATED IN: plasma membrane; EXPRESSED IN: rosette leaf, cultured cell; BEST Arabidopsis thaliana protein match is: unknown protein (TAIR:AT4G12731.1); Has 35333 Blast hits to 34131 proteins in 2444 species: Archae - 798; Bacteria - 22429; Metazoa - 974; Fungi - 991; Plants - 531; Viruses - 0; Othe…
AT5G13917	3	1.56215	-1.64657	2.74904	0.201516	LNR	PPR	unknown protein; Has 30201 Blast hits to 17322 proteins in 780 species: Archae - 12; Bacteria - 1396; Metazoa - 17338; Fungi - 3422; Plants - 5037; Viruses - 0; Other Eukaryotes - 2996 (source: NCBI BLink).
AT4G08874	11	1.5545	-1.52058	0.048135	0.690768	BAR	BAR	BEST Arabidopsis thaliana protein match is: Beta-galactosidase related protein (TAIR:AT3G43580.1); Has 30201 Blast hits to 17322 proteins in 780 species: Archae - 12; Bacteria - 1396; Metazoa - 17338; Fungi - 3422; Plants - 5037; Viruses - 0; Other Eukaryotes - 2996 (source: NCBI BLink).
AT3G04430	12	1.54975	-0.808923	0.731128	-1.44041	BAR	LNR	NAC domain containing protein 49 (NAC049); FUNCTIONS IN: sequence-specific DNA binding transcription factor activity; INVOLVED IN: multicellular organismal development, regulation of transcription; LOCATED IN: cellular_component unknown; CONTAINS InterPro DOMAIN/s: No apical meristem (NAM) protein (InterPro:IPR003441); BEST Arabidopsis thaliana protein match is: NAC domain containing protein 67 (…
AT5G63063	5	1.54867	-1.11638	-0.308582	-1.06811	BAR	BAR	Plant thionin family protein; LOCATED IN: endomembrane system; Has 10 Blast hits to 10 proteins in 2 species: Archae - 0; Bacteria - 0; Metazoa - 0; Fungi - 0; Plants - 10; Viruses - 0; Other Eukaryotes - 0 (source: NCBI BLink).
AT1G20967	4	1.52486	-1.23327	0.131234	-0.0971331	BAR	BAR	unknown protein; Has 30201 Blast hits to 17322 proteins in 780 species: Archae - 12; Bacteria - 1396; Metazoa - 17338; Fungi - 3422; Plants - 5037; Viruses - 0; Other Eukaryotes - 2996 (source: NCBI BLink).
AT4G05130	31	1.52446	-0.0197287	-0.164877	0.512997	BAR	BAR	equilibrative nucleoside transporter 4 (ENT4); FUNCTIONS IN: nucleoside transmembrane transporter activity; INVOLVED IN: transport; LOCATED IN: membrane; CONTAINS InterPro DOMAIN/s: Delayed-early response protein/equilibrative nucleoside transporter (InterPro:IPR002259), Major facilitator superfamily, general substrate transporter (InterPro:IPR016196); BEST Arabidopsis thaliana protein match is: …
AT4G05095	11	1.50247	-0.136018	-0.193542	-0.387267	BAR	BAR	BEST Arabidopsis thaliana protein match is: RNA-directed DNA polymerase (reverse transcriptase)-related family protein (TAIR:AT4G04650.1); Has 30201 Blast hits to 17322 proteins in 780 species: Archae - 12; Bacteria - 1396; Metazoa - 17338; Fungi - 3422; Plants - 5037; Viruses - 0; Other Eukaryotes - 2996 (source: NCBI BLink).
AT1G38790	3	1.49952	-1.83606	-1.62626	1.46032	LNR	INR	unknown protein; BEST Arabidopsis thaliana protein match is: unknown protein (TAIR:AT2G08986.1); Has 54 Blast hits to 6 proteins in 1 species: Archae - 0; Bacteria - 0; Metazoa - 0; Fungi - 0; Plants - 54; Viruses - 0; Other Eukaryotes - 0 (source: NCBI BLink).
AT3G61571	4	1.48636	-0.399287	0.15126	0.251765	BAR	BAR	unknown protein; Has 30201 Blast hits to 17322 proteins in 780 species: Archae - 12; Bacteria - 1396; Metazoa - 17338; Fungi - 3422; Plants - 5037; Viruses - 0; Other Eukaryotes - 2996 (source: NCBI BLink).
AT1G21281	3	1.48408	-0.220186	0.387123	0.272016	BAR	BAR	unknown protein; Has 30201 Blast hits to 17322 proteins in 780 species: Archae - 12; Bacteria - 1396; Metazoa - 17338; Fungi - 3422; Plants - 5037; Viruses - 0; Other Eukaryotes - 2996 (source: NCBI BLink).
AT3G29050	19	1.46384	-0.416861	-1.93662	1.2783	BAR	PNR	receptor-like protein kinase-related; CONTAINS InterPro DOMAIN/s: Protein of unknown function DUF26 (InterPro:IPR002902); BEST Arabidopsis thaliana protein match is: Domain of unknown function (DUF26) (TAIR:AT3G21920.1); Has 647 Blast hits to 641 proteins in 13 species: Archae - 0; Bacteria - 0; Metazoa - 0; Fungi - 0; Plants - 647; Viruses - 0; Other Eukaryotes - 0 (source: NCBI BLink).
AT1G14225	3	1.41041	-1.0469	-0.295309	0.215827	BAR	BAR	unknown protein; Has 30201 Blast hits to 17322 proteins in 780 species: Archae - 12; Bacteria - 1396; Metazoa - 17338; Fungi - 3422; Plants - 5037; Viruses - 0; Other Eukaryotes - 2996 (source: NCBI BLink).
AT3G48346	4	1.40713	-0.426401	0.434798	-0.347307	BAR	BAR	unknown protein; Has 30201 Blast hits to 17322 proteins in 780 species: Archae - 12; Bacteria - 1396; Metazoa - 17338; Fungi - 3422; Plants - 5037; Viruses - 0; Other Eukaryotes - 2996 (source: NCBI BLink).
AT3G20557	19	1.39283	-0.883144	-0.0465035	0.501815	BAR	BAR	unknown protein; Has 30201 Blast hits to 17322 proteins in 780 species: Archae - 12; Bacteria - 1396; Metazoa - 17338; Fungi - 3422; Plants - 5037; Viruses - 0; Other Eukaryotes - 2996 (source: NCBI BLink).
AT5G48595	5	1.38982	-1.55974	-0.495321	0.0499787	BAR	BAR	Defensin-like (DEFL) family protein; LOCATED IN: endomembrane system; BEST Arabidopsis thaliana protein match is: Putative membrane lipoprotein (TAIR:AT5G48605.1); Has 33 Blast hits to 33 proteins in 2 species: Archae - 0; Bacteria - 0; Metazoa - 0; Fungi - 0; Plants - 33; Viruses - 0; Other Eukaryotes - 0 (source: NCBI BLink).
AT1G54575	17	1.38219	-0.882736	0.22061	-0.457931	BAR	BAR	unknown protein; Has 35333 Blast hits to 34131 proteins in 2444 species: Archae - 798; Bacteria - 22429; Metazoa - 974; Fungi - 991; Plants - 531; Viruses - 0; Other Eukaryotes - 9610 (source: NCBI BLink).
AT2G16535	5	1.38007	-0.742221	-0.436802	-0.495561	BAR	BAR	Maternally expressed gene (MEG) family protein; LOCATED IN: endomembrane system; BEST Arabidopsis thaliana protein match is: Maternally expressed gene (MEG) family protein (TAIR:AT2G16505.1); Has 19 Blast hits to 19 proteins in 3 species: Archae - 0; Bacteria - 0; Metazoa - 0; Fungi - 0; Plants - 19; Viruses - 0; Other Eukaryotes - 0 (source: NCBI BLink).
AT4G19038	7	1.37577	-2.22266	1.14349	-1.75641	LNR	LNR	low-molecular-weight cysteine-rich 15 (LCR15); INVOLVED IN: defense response; LOCATED IN: endomembrane system; CONTAINS InterPro DOMAIN/s: S locus-related glycoprotein 1 binding pollen coat (InterPro:IPR010851), Knottin (InterPro:IPR003614); BEST Arabidopsis thaliana protein match is: low-molecular-weight cysteine-rich 7 (TAIR:AT4G19035.1); Has 35333 Blast hits to 34131 proteins in 2444 species: …
AT4G02541	3	1.36901	-1.22305	-1.07544	0.0847025	BAR	BAR	unknown protein; Has 30201 Blast hits to 17322 proteins in 780 species: Archae - 12; Bacteria - 1396; Metazoa - 17338; Fungi - 3422; Plants - 5037; Viruses - 0; Other Eukaryotes - 2996 (source: NCBI BLink).
AT4G08097	21	1.36878	-1.29887	0.232859	0.0920942	BAR	BAR	BEST Arabidopsis thaliana protein match is: myosin heavy chain-related (TAIR:AT3G30230.1); Has 30201 Blast hits to 17322 proteins in 780 species: Archae - 12; Bacteria - 1396; Metazoa - 17338; Fungi - 3422; Plants - 5037; Viruses - 0; Other Eukaryotes - 2996 (source: NCBI BLink).
AT5G27260	5	1.34655	-0.365003	-0.290014	0.308161	BAR	BAR	unknown protein; BEST Arabidopsis thaliana protein match is: unknown protein (TAIR:AT2G29880.1); Has 1807 Blast hits to 1807 proteins in 277 species: Archae - 0; Bacteria - 0; Metazoa - 736; Fungi - 347; Plants - 385; Viruses - 0; Other Eukaryotes - 339 (source: NCBI BLink).
AT5G48700	8	1.33601	-1.75551	0.781525	-1.004	LNR	BAR	Ubiquitin-like superfamily protein; CONTAINS InterPro DOMAIN/s: Ubiquitin supergroup (InterPro:IPR019955); BEST Arabidopsis thaliana protein match is: Ubiquitin-like superfamily protein (TAIR:AT5G48710.1); Has 1807 Blast hits to 1807 proteins in 277 species: Archae - 0; Bacteria - 0; Metazoa - 736; Fungi - 347; Plants - 385; Viruses - 0; Other Eukaryotes - 339 (source: NCBI BLink).
AT2G04425	7	1.3338	0.118147	-1.26387	1.38034	BAR	LPR	low-molecular-weight cysteine-rich 82 (LCR82); LOCATED IN: endomembrane system; BEST Arabidopsis thaliana protein match is: Protein of unknown function (PD694200) (TAIR:AT1G56233.1); Has 35333 Blast hits to 34131 proteins in 2444 species: Archae - 798; Bacteria - 22429; Metazoa - 974; Fungi - 991; Plants - 531; Viruses - 0; Other Eukaryotes - 9610 (source: NCBI BLink).
AT5G23908	5	1.33322	-2.76373	0.309323	-0.346544	LNR	BAR	unknown protein; Has 30201 Blast hits to 17322 proteins in 780 species: Archae - 12; Bacteria - 1396; Metazoa - 17338; Fungi - 3422; Plants - 5037; Viruses - 0; Other Eukaryotes - 2996 (source: NCBI BLink).
AT5G08055	3	1.32998	-1.55043	0.355163	0.364438	BAR	BAR	Defensin-like (DEFL) family protein; LOCATED IN: endomembrane system; BEST Arabidopsis thaliana protein match is: Defensin-like (DEFL) family protein (TAIR:AT5G08315.1); Has 49 Blast hits to 49 proteins in 5 species: Archae - 0; Bacteria - 0; Metazoa - 0; Fungi - 0; Plants - 49; Viruses - 0; Other Eukaryotes - 0 (source: NCBI BLink).
AT2G25130	41	1.31717	-1.04023	-0.0923062	0.278202	BAR	BAR	ARM repeat superfamily protein; FUNCTIONS IN: binding; LOCATED IN: chloroplast; CONTAINS InterPro DOMAIN/s: Armadillo-like helical (InterPro:IPR011989), Armadillo (InterPro:IPR000225), Armadillo-type fold (InterPro:IPR016024); BEST Arabidopsis thaliana protein match is: ARM repeat superfamily protein (TAIR:AT4G31890.2); Has 1469 Blast hits to 1375 proteins in 138 species: Archae - 2; Bacteria - 0…
AT3G52530	29	1.30657	-1.38145	0.194926	-0.960443	BAR	BAR	Protein kinase superfamily protein; FUNCTIONS IN: protein kinase activity, kinase activity, ATP binding; INVOLVED IN: protein amino acid phosphorylation; LOCATED IN: mitochondrion; CONTAINS InterPro DOMAIN/s: Protein kinase, catalytic domain (InterPro:IPR000719), Serine-threonine/tyrosine-protein kinase (InterPro:IPR001245), Protein kinase-like domain (InterPro:IPR011009); BEST Arabidopsis thalia…
AT5G27070	9	1.30604	0.270585	0.0107315	1.13547	BAR	BAR	AGAMOUS-like 53 (AGL53); FUNCTIONS IN: sequence-specific DNA binding transcription factor activity; INVOLVED IN: regulation of transcription, DNA-dependent; LOCATED IN: nucleus, plasma membrane; EXPRESSED IN: antipodal cell, central cell, endosperm; CONTAINS InterPro DOMAIN/s: Transcription factor, MADS-box (InterPro:IPR002100); BEST Arabidopsis thaliana protein match is: AGAMOUS-like 93 (TAIR:AT…
AT4G15735	11	1.30166	-0.645386	0.187188	0.69904	BAR	BAR	SCR-like 10 (SCRL10); FUNCTIONS IN: molecular_function unknown; INVOLVED IN: signal transduction; LOCATED IN: endomembrane system; CONTAINS InterPro DOMAIN/s: Plant self-incompatibility response (InterPro:IPR010682); BEST Arabidopsis thaliana protein match is: SCR-like 9 (TAIR:AT2G05117.1); Has 35333 Blast hits to 34131 proteins in 2444 species: Archae - 798; Bacteria - 22429; Metazoa - 974; Fung…
AT4G24230	42	1.29534	-0.39122	1.5456	-1.19392	BAR	PPR	acyl-CoA-binding domain 3 (ACBP3); FUNCTIONS IN: acyl-CoA binding; INVOLVED IN: fatty acid transport; LOCATED IN: extracellular region; EXPRESSED IN: 6 plant structures; CONTAINS InterPro DOMAIN/s: Acyl-CoA-binding protein, ACBP (InterPro:IPR000582), FERM/acyl-CoA-binding protein, 3-helical bundle (InterPro:IPR014352); BEST Arabidopsis thaliana protein match is: acyl-CoA binding protein 2 (TAIR:A…
AT1G07175	7	1.29361	-1.03658	-0.112538	0.429113	BAR	BAR	unknown protein; FUNCTIONS IN: molecular_function unknown; INVOLVED IN: biological_process unknown; LOCATED IN: endomembrane system; BEST Arabidopsis thaliana protein match is: unknown protein (TAIR:AT2G29995.1); Has 30201 Blast hits to 17322 proteins in 780 species: Archae - 12; Bacteria - 1396; Metazoa - 17338; Fungi - 3422; Plants - 5037; Viruses - 0; Other Eukaryotes - 2996 (source: NCBI BLin…
AT3G48344	4	1.28972	0.410324	-0.914216	0.321112	BAR	BAR	unknown protein; Has 30201 Blast hits to 17322 proteins in 780 species: Archae - 12; Bacteria - 1396; Metazoa - 17338; Fungi - 3422; Plants - 5037; Viruses - 0; Other Eukaryotes - 2996 (source: NCBI BLink).
AT2G36295	14	1.28737	-0.880995	-1.24792	1.32302	BAR	BAR	unknown protein; Has 35333 Blast hits to 34131 proteins in 2444 species: Archae - 798; Bacteria - 22429; Metazoa - 974; Fungi - 991; Plants - 531; Viruses - 0; Other Eukaryotes - 9610 (source: NCBI BLink).
AT4G24973	9	1.28721	-0.416218	0.532954	-1.27312	BAR	BAR	Plant self-incompatibility protein S1 family; LOCATED IN: endomembrane system; CONTAINS InterPro DOMAIN/s: Plant self-incompatibility S1 (InterPro:IPR010264); BEST Arabidopsis thaliana protein match is: Plant self-incompatibility protein S1 family (TAIR:AT4G24975.1); Has 30201 Blast hits to 17322 proteins in 780 species: Archae - 12; Bacteria - 1396; Metazoa - 17338; Fungi - 3422; Plants - 5037; …
AT3G62528	4	1.2813	-0.815551	-0.431095	1.98368	BAR	LPR	unknown protein; Has 30201 Blast hits to 17322 proteins in 780 species: Archae - 12; Bacteria - 1396; Metazoa - 17338; Fungi - 3422; Plants - 5037; Viruses - 0; Other Eukaryotes - 2996 (source: NCBI BLink).
AT4G08875	4	1.27743	-0.937229	-1.24501	-0.366527	BAR	BAR	Putative membrane lipoprotein; LOCATED IN: endomembrane system; BEST Arabidopsis thaliana protein match is: Putative membrane lipoprotein (TAIR:AT4G08869.1); Has 35333 Blast hits to 34131 proteins in 2444 species: Archae - 798; Bacteria - 22429; Metazoa - 974; Fungi - 991; Plants - 531; Viruses - 0; Other Eukaryotes - 9610 (source: NCBI BLink).
AT2G42885	10	1.27571	-1.73648	0.85182	0.200571	LNR	BAR	Defensin-like (DEFL) family protein; FUNCTIONS IN: molecular_function unknown; INVOLVED IN: biological_process unknown; LOCATED IN: endomembrane system; BEST Arabidopsis thaliana protein match is: Cysteine-rich protein (TAIR:AT2G03933.1); Has 43 Blast hits to 43 proteins in 3 species: Archae - 0; Bacteria - 0; Metazoa - 0; Fungi - 0; Plants - 43; Viruses - 0; Other Eukaryotes - 0 (source: NCBI BL…
AT3G09863	3	1.24146	-0.651983	0.150262	0.415353	BAR	BAR	unknown protein; Has 30201 Blast hits to 17322 proteins in 780 species: Archae - 12; Bacteria - 1396; Metazoa - 17338; Fungi - 3422; Plants - 5037; Viruses - 0; Other Eukaryotes - 2996 (source: NCBI BLink).
AT1G29540	19	1.2388	-1.2388	0.387978	-0.188471	BAR	BAR	unknown protein; BEST Arabidopsis thaliana protein match is: unknown protein (TAIR:AT2G34330.1); Has 10 Blast hits to 10 proteins in 2 species: Archae - 0; Bacteria - 0; Metazoa - 0; Fungi - 0; Plants - 10; Viruses - 0; Other Eukaryotes - 0 (source: NCBI BLink).
AT3G04854	3	1.23453	-1.81012	-0.957261	0.103625	LNR	BAR	unknown protein; LOCATED IN: endomembrane system; Has 30201 Blast hits to 17322 proteins in 780 species: Archae - 12; Bacteria - 1396; Metazoa - 17338; Fungi - 3422; Plants - 5037; Viruses - 0; Other Eukaryotes - 2996 (source: NCBI BLink).
AT3G15909	3	1.2295	-0.929764	0.802674	-1.44708	BAR	LNR	unknown protein; LOCATED IN: mitochondrion; Has 30201 Blast hits to 17322 proteins in 780 species: Archae - 12; Bacteria - 1396; Metazoa - 17338; Fungi - 3422; Plants - 5037; Viruses - 0; Other Eukaryotes - 2996 (source: NCBI BLink).
AT1G70030	17	1.22815	-1.01025	0.35729	-0.453697	BAR	BAR	Paired amphipathic helix (PAH2) superfamily protein; FUNCTIONS IN: molecular_function unknown; INVOLVED IN: regulation of transcription, DNA-dependent; LOCATED IN: nucleus; CONTAINS InterPro DOMAIN/s: Paired amphipathic helix (InterPro:IPR003822); BEST Arabidopsis thaliana protein match is: SIN3-like 4 (TAIR:AT1G70060.1); Has 1404 Blast hits to 650 proteins in 168 species: Archae - 0; Bacteria - …
AT5G08150	17	1.21336	-1.33692	1.94377	-1.205	BAR	PPR	SUPPRESSOR OF PHYTOCHROME B 5 (SOB5); Has 1140 Blast hits to 933 proteins in 148 species: Archae - 2; Bacteria - 41; Metazoa - 320; Fungi - 156; Plants - 125; Viruses - 8; Other Eukaryotes - 488 (source: NCBI BLink).
AT3G44170	11	1.21273	-1.06291	0.199595	0.226986	BAR	BAR	FUNCTIONS IN: molecular_function unknown; INVOLVED IN: biological_process unknown; LOCATED IN: endomembrane system; CONTAINS InterPro DOMAIN/s: Plant self-incompatibility S1 (InterPro:IPR010264); BEST Arabidopsis thaliana protein match is: Plant self-incompatibility protein S1 family (TAIR:AT5G26090.1); Has 12 Blast hits to 12 proteins in 2 species: Archae - 0; Bacteria - 0; Metazoa - 0; Fungi - …
AT4G20190	33	1.21231	-1.0337	-0.54344	0.362711	BAR	BAR	unknown protein; BEST Arabidopsis thaliana protein match is: unknown protein (TAIR:AT5G44660.1); Has 271 Blast hits to 209 proteins in 52 species: Archae - 0; Bacteria - 15; Metazoa - 63; Fungi - 14; Plants - 48; Viruses - 3; Other Eukaryotes - 128 (source: NCBI BLink).
AT1G51330	14	1.20646	-0.833999	0.00162768	-1.16659	BAR	BAR	Serine protease inhibitor (SERPIN) family protein; FUNCTIONS IN: serine-type endopeptidase inhibitor activity; INVOLVED IN: biological_process unknown; LOCATED IN: cellular_component unknown; CONTAINS InterPro DOMAIN/s: Protease inhibitor I4, serpin, plant (InterPro:IPR015554), Protease inhibitor I4, serpin (InterPro:IPR000215); BEST Arabidopsis thaliana protein match is: serpin 2 (TAIR:AT2G14540…
AT1G47495	9	1.19857	-0.413305	-0.361948	-0.727052	BAR	BAR	unknown protein; BEST Arabidopsis thaliana protein match is: unknown protein (TAIR:AT2G45403.1); Has 2 Blast hits to 2 proteins in 1 species: Archae - 0; Bacteria - 0; Metazoa - 0; Fungi - 0; Plants - 2; Viruses - 0; Other Eukaryotes - 0 (source: NCBI BLink).
AT3G48240	25	1.19697	-1.69786	0.206876	-0.82208	LNR	BAR	Octicosapeptide/Phox/Bem1p family protein; CONTAINS InterPro DOMAIN/s: Octicosapeptide/Phox/Bem1p (InterPro:IPR000270); BEST Arabidopsis thaliana protein match is: Octicosapeptide/Phox/Bem1p family protein (TAIR:AT5G63130.1); Has 361 Blast hits to 361 proteins in 15 species: Archae - 0; Bacteria - 0; Metazoa - 0; Fungi - 0; Plants - 361; Viruses - 0; Other Eukaryotes - 0 (source: NCBI BLink).
AT1G03106	25	1.1955	-0.470787	-0.146558	-0.136372	BAR	BAR	unknown protein; Has 35333 Blast hits to 34131 proteins in 2444 species: Archae - 798; Bacteria - 22429; Metazoa - 974; Fungi - 991; Plants - 531; Viruses - 0; Other Eukaryotes - 9610 (source: NCBI BLink).
AT3G01323	9	1.1884	-0.64311	-0.106227	-0.248258	BAR	BAR	ECA1-like gametogenesis related family protein; BEST Arabidopsis thaliana protein match is: ECA1-like gametogenesis related family protein (TAIR:AT3G01322.1); Has 35333 Blast hits to 34131 proteins in 2444 species: Archae - 798; Bacteria - 22429; Metazoa - 974; Fungi - 991; Plants - 531; Viruses - 0; Other Eukaryotes - 9610 (source: NCBI BLink).
AT3G50020	7	1.18675	-1.63008	-0.095536	-0.104851	BAR	BAR	Serine protease inhibitor, potato inhibitor I-type family protein; FUNCTIONS IN: serine-type endopeptidase inhibitor activity; INVOLVED IN: response to wounding, defense response; CONTAINS InterPro DOMAIN/s: Proteinase inhibitor I13, potato inhibitor I (InterPro:IPR000864); BEST Arabidopsis thaliana protein match is: Serine protease inhibitor, potato inhibitor I-type family protein (TAIR:AT5G4357…
AT5G07571	19	1.18337	0.28962	-1.03671	0.663007	BAR	BAR	Oleosin family protein; FUNCTIONS IN: molecular_function unknown; INVOLVED IN: biological_process unknown; LOCATED IN: monolayer-surrounded lipid storage body, integral to membrane; CONTAINS InterPro DOMAIN/s: Oleosin (InterPro:IPR000136); BEST Arabidopsis thaliana protein match is: glycine-rich protein 20 (TAIR:AT5G07560.1); Has 30201 Blast hits to 17322 proteins in 780 species: Archae - 12; Bac…
AT3G50925	6	1.17989	-0.65654	-0.924874	1.5963	BAR	LPR	Defensin-like (DEFL) family protein; INVOLVED IN: signal transduction; LOCATED IN: endomembrane system; CONTAINS InterPro DOMAIN/s: Plant self-incompatibility response (InterPro:IPR010682); Has 35333 Blast hits to 34131 proteins in 2444 species: Archae - 798; Bacteria - 22429; Metazoa - 974; Fungi - 991; Plants - 531; Viruses - 0; Other Eukaryotes - 9610 (source: NCBI BLink).
AT3G51380	7	1.1781	-1.18973	-0.737982	0.475911	BAR	BAR	IQ-domain 20 (IQD20); CONTAINS InterPro DOMAIN/s: IQ calmodulin-binding region (InterPro:IPR000048); BEST Arabidopsis thaliana protein match is: IQ-domain 21 (TAIR:AT3G49260.3); Has 730 Blast hits to 729 proteins in 33 species: Archae - 0; Bacteria - 0; Metazoa - 25; Fungi - 3; Plants - 702; Viruses - 0; Other Eukaryotes - 0 (source: NCBI BLink).
AT1G09026	3	1.17659	-0.273943	0.147755	0.79129	BAR	BAR	unknown protein; LOCATED IN: endomembrane system; Has 30201 Blast hits to 17322 proteins in 780 species: Archae - 12; Bacteria - 1396; Metazoa - 17338; Fungi - 3422; Plants - 5037; Viruses - 0; Other Eukaryotes - 2996 (source: NCBI BLink).
AT5G24640	12	1.1758	-1.80889	1.0268	-1.34274	LNR	BAR	unknown protein; BEST Arabidopsis thaliana protein match is: unknown protein (TAIR:AT2G41730.1); Has 1807 Blast hits to 1807 proteins in 277 species: Archae - 0; Bacteria - 0; Metazoa - 736; Fungi - 347; Plants - 385; Viruses - 0; Other Eukaryotes - 339 (source: NCBI BLink).
AT1G35520	15	1.16995	0.0739341	-0.184576	0.102431	BAR	BAR	auxin response factor 15 (ARF15); FUNCTIONS IN: sequence-specific DNA binding transcription factor activity; INVOLVED IN: regulation of transcription; LOCATED IN: nucleus; CONTAINS InterPro DOMAIN/s: Aux/IAA-ARF-dimerisation (InterPro:IPR011525), Transcriptional factor B3 (InterPro:IPR003340), AUX/IAA protein (InterPro:IPR003311), Auxin response factor (InterPro:IPR010525); BEST Arabidopsis thali…
AT2G31310	17	1.16961	-0.890484	-0.0787677	0.477275	BAR	BAR	LOB domain-containing protein 14 (LBD14); CONTAINS InterPro DOMAIN/s: Lateral organ boundaries, LOB (InterPro:IPR004883); BEST Arabidopsis thaliana protein match is: lateral organ boundaries-domain 29 (TAIR:AT3G58190.1); Has 1007 Blast hits to 1003 proteins in 25 species: Archae - 0; Bacteria - 0; Metazoa - 0; Fungi - 0; Plants - 1007; Viruses - 0; Other Eukaryotes - 0 (source: NCBI BLink).
AT5G53380	34	1.16119	-0.342593	0.967359	-0.96913	BAR	BAR	O-acyltransferase (WSD1-like) family protein; CONTAINS InterPro DOMAIN/s: O-acyltransferase, WSD1, C-terminal (InterPro:IPR009721), O-acyltransferase, WSD1, N-terminal (InterPro:IPR004255); BEST Arabidopsis thaliana protein match is: O-acyltransferase (WSD1-like) family protein (TAIR:AT5G12420.1); Has 1807 Blast hits to 1807 proteins in 277 species: Archae - 0; Bacteria - 0; Metazoa - 736; Fungi …
AT4G33880	33	1.16039	-1.05829	-0.424747	0.336067	BAR	BAR	ROOT HAIR DEFECTIVE 6-LIKE 2 (RSL2); FUNCTIONS IN: DNA binding, sequence-specific DNA binding transcription factor activity; INVOLVED IN: root hair initiation, response to auxin stimulus, cell growth, regulation of transcription; LOCATED IN: nucleus; CONTAINS InterPro DOMAIN/s: Helix-loop-helix DNA-binding domain (InterPro:IPR001092), Helix-loop-helix DNA-binding (InterPro:IPR011598); BEST Arabid…
AT1G70640	20	1.14388	-1.03029	2.57295	-1.64079	BAR	IPR	octicosapeptide/Phox/Bem1p (PB1) domain-containing protein; CONTAINS InterPro DOMAIN/s: Octicosapeptide/Phox/Bem1p (InterPro:IPR000270); BEST Arabidopsis thaliana protein match is: Octicosapeptide/Phox/Bem1p family protein (TAIR:AT3G26510.4); Has 386 Blast hits to 386 proteins in 18 species: Archae - 0; Bacteria - 0; Metazoa - 0; Fungi - 2; Plants - 384; Viruses - 0; Other Eukaryotes - 0 (source:…
AT1G65113	11	1.13997	-0.353857	0.336779	-0.355423	BAR	BAR	SCR-like 2 (SCRL2); INVOLVED IN: signal transduction; LOCATED IN: endomembrane system; CONTAINS InterPro DOMAIN/s: Plant self-incompatibility response (InterPro:IPR010682); BEST Arabidopsis thaliana protein match is: SCR-like 1 (TAIR:AT4G10457.1); Has 35333 Blast hits to 34131 proteins in 2444 species: Archae - 798; Bacteria - 22429; Metazoa - 974; Fungi - 991; Plants - 531; Viruses - 0; Other Eu…
AT3G25573	12	1.12268	-1.4565	-0.362388	-0.215644	BAR	BAR	unknown protein; FUNCTIONS IN: molecular_function unknown; INVOLVED IN: biological_process unknown; LOCATED IN: endomembrane system; Has 30201 Blast hits to 17322 proteins in 780 species: Archae - 12; Bacteria - 1396; Metazoa - 17338; Fungi - 3422; Plants - 5037; Viruses - 0; Other Eukaryotes - 2996 (source: NCBI BLink).
AT3G46470	15	1.12022	-0.39193	-0.00479166	-0.0575549	BAR	BAR	RNA-binding (RRM/RBD/RNP motifs) family protein; FUNCTIONS IN: nucleotide binding, nucleic acid binding; INVOLVED IN: biological_process unknown; LOCATED IN: cellular_component unknown; CONTAINS InterPro DOMAIN/s: RNA recognition motif, RNP-1 (InterPro:IPR000504), Nucleotide-binding, alpha-beta plait (InterPro:IPR012677); Has 3 Blast hits to 3 proteins in 2 species: Archae - 0; Bacteria - 0; Meta…
AT4G25433	18	1.11778	-1.24151	0.362784	-0.864241	BAR	BAR	peptidoglycan-binding LysM domain-containing protein; FUNCTIONS IN: molecular_function unknown; INVOLVED IN: cell wall macromolecule catabolic process; LOCATED IN: endomembrane system; CONTAINS InterPro DOMAIN/s: Peptidoglycan-binding lysin domain (InterPro:IPR018392); BEST Arabidopsis thaliana protein match is: peptidoglycan-binding LysM domain-containing protein (TAIR:AT5G62150.1); Has 63 Blast…
AT2G15470	4	1.11726	-2.34641	1.57077	1.0195	LNR	PPR	Pectin lyase-like superfamily protein; FUNCTIONS IN: polygalacturonase activity; INVOLVED IN: carbohydrate metabolic process; LOCATED IN: endomembrane system; CONTAINS InterPro DOMAIN/s: Pectin lyase fold/virulence factor (InterPro:IPR011050), Pectin lyase fold (InterPro:IPR012334), Parallel beta-helix repeat (InterPro:IPR006626), Glycoside hydrolase, family 28 (InterPro:IPR000743); BEST Arabidop…
AT1G26762	14	1.11479	-1.66913	-0.0133109	0.552661	LNR	BAR	unknown protein; FUNCTIONS IN: molecular_function unknown; INVOLVED IN: biological_process unknown; LOCATED IN: endomembrane system; Has 15 Blast hits to 15 proteins in 2 species: Archae - 0; Bacteria - 0; Metazoa - 0; Fungi - 0; Plants - 15; Viruses - 0; Other Eukaryotes - 0 (source: NCBI BLink).
AT3G43432	8	1.11047	-1.11209	-0.0236973	-0.458224	BAR	BAR	unknown protein; FUNCTIONS IN: molecular_function unknown; INVOLVED IN: biological_process unknown; LOCATED IN: cellular_component unknown; Has 30201 Blast hits to 17322 proteins in 780 species: Archae - 12; Bacteria - 1396; Metazoa - 17338; Fungi - 3422; Plants - 5037; Viruses - 0; Other Eukaryotes - 2996 (source: NCBI BLink).
AT4G15248	13	1.10852	-1.49875	-1.26275	0.397774	BAR	BAR	B-box type zinc finger family protein; FUNCTIONS IN: zinc ion binding; INVOLVED IN: biological_process unknown; LOCATED IN: intracellular; CONTAINS InterPro DOMAIN/s: Zinc finger, B-box (InterPro:IPR000315); BEST Arabidopsis thaliana protein match is: B-box type zinc finger family protein (TAIR:AT3G21890.1); Has 35333 Blast hits to 34131 proteins in 2444 species: Archae - 798; Bacteria - 22429; M…
AT4G03965	25	1.10104	-1.27104	-0.405773	0.0169554	BAR	BAR	RING/U-box superfamily protein; FUNCTIONS IN: zinc ion binding; INVOLVED IN: biological_process unknown; LOCATED IN: cellular_component unknown; CONTAINS InterPro DOMAIN/s: Zinc finger, RING-type (InterPro:IPR001841), Zinc finger, C3HC4 RING-type (InterPro:IPR018957); BEST Arabidopsis thaliana protein match is: RING/U-box superfamily protein (TAIR:AT4G22250.1); Has 1224 Blast hits to 1224 protein…
AT1G60913	7	1.10089	-1.15693	0.719213	-0.743843	BAR	BAR	Rapid alkalinization factor (RALF) family protein; LOCATED IN: endomembrane system; CONTAINS InterPro DOMAIN/s: Rapid ALkalinization Factor (InterPro:IPR008801); BEST Arabidopsis thaliana protein match is: RALF-like 7 (TAIR:AT1G60815.1); Has 11 Blast hits to 11 proteins in 2 species: Archae - 0; Bacteria - 0; Metazoa - 0; Fungi - 0; Plants - 11; Viruses - 0; Other Eukaryotes - 0 (source: NCBI BLi…
AT3G45093	6	1.10036	-0.237172	0.447715	-0.965032	BAR	BAR	Defensin-like (DEFL) family protein; LOCATED IN: endomembrane system; BEST Arabidopsis thaliana protein match is: Defensin-like (DEFL) family protein (TAIR:AT5G43401.1); Has 35333 Blast hits to 34131 proteins in 2444 species: Archae - 798; Bacteria - 22429; Metazoa - 974; Fungi - 991; Plants - 531; Viruses - 0; Other Eukaryotes - 9610 (source: NCBI BLink).
AT1G45249	42	1.0963	-1.26895	0.257057	-0.316919	BAR	BAR	abscisic acid responsive elements-binding factor 2 (ABF2); CONTAINS InterPro DOMAIN/s: Basic-leucine zipper (bZIP) transcription factor (InterPro:IPR004827), Basic leucine zipper (InterPro:IPR011700); BEST Arabidopsis thaliana protein match is: abscisic acid responsive elements-binding factor 3 (TAIR:AT4G34000.2).
AT4G12940	11	1.09624	0.169531	-0.23825	-0.278616	BAR	BAR	unknown protein; FUNCTIONS IN: molecular_function unknown; INVOLVED IN: biological_process unknown; LOCATED IN: endomembrane system; BEST Arabidopsis thaliana protein match is: unknown protein (TAIR:AT4G12930.1); Has 12 Blast hits to 12 proteins in 2 species: Archae - 0; Bacteria - 0; Metazoa - 0; Fungi - 0; Plants - 12; Viruses - 0; Other Eukaryotes - 0 (source: NCBI BLink).
AT1G22220	32	1.09315	-1.37953	0.367584	-0.230382	BAR	BAR	F-box family protein; CONTAINS InterPro DOMAIN/s: F-box domain, cyclin-like (InterPro:IPR001810); BEST Arabidopsis thaliana protein match is: F-box family protein (TAIR:AT1G78100.1); Has 155 Blast hits to 154 proteins in 12 species: Archae - 0; Bacteria - 0; Metazoa - 0; Fungi - 0; Plants - 155; Viruses - 0; Other Eukaryotes - 0 (source: NCBI BLink).
AT4G07675	9	1.09263	-0.84774	0.342565	0.205068	BAR	BAR	unknown protein; BEST Arabidopsis thaliana protein match is: Plant protein 1589 of unknown function (TAIR:AT1G49700.2); Has 30201 Blast hits to 17322 proteins in 780 species: Archae - 12; Bacteria - 1396; Metazoa - 17338; Fungi - 3422; Plants - 5037; Viruses - 0; Other Eukaryotes - 2996 (source: NCBI BLink).
AT4G39795	13	1.09007	-1.9628	-0.126509	-1.10064	LNR	BAR	Protein of unknown function (DUF581); CONTAINS InterPro DOMAIN/s: Protein of unknown function DUF581 (InterPro:IPR007650); BEST Arabidopsis thaliana protein match is: Protein of unknown function (DUF581) (TAIR:AT1G22160.1); Has 498 Blast hits to 498 proteins in 19 species: Archae - 0; Bacteria - 0; Metazoa - 0; Fungi - 0; Plants - 498; Viruses - 0; Other Eukaryotes - 0 (source: NCBI BLink).
AT2G28405	6	1.08851	-0.884217	-0.65937	-0.0290404	BAR	BAR	low-molecular-weight cysteine-rich 32 (LCR32); LOCATED IN: endomembrane system; CONTAINS InterPro DOMAIN/s: S locus-related glycoprotein 1 binding pollen coat (InterPro:IPR010851); BEST Arabidopsis thaliana protein match is: low-molecular-weight cysteine-rich 4 (TAIR:AT3G25265.1); Has 35333 Blast hits to 34131 proteins in 2444 species: Archae - 798; Bacteria - 22429; Metazoa - 974; Fungi - 991; P…
AT1G05925	4	1.08481	-1.0062	-0.441642	0.466471	BAR	BAR	unknown protein; LOCATED IN: endomembrane system; Has 30201 Blast hits to 17322 proteins in 780 species: Archae - 12; Bacteria - 1396; Metazoa - 17338; Fungi - 3422; Plants - 5037; Viruses - 0; Other Eukaryotes - 2996 (source: NCBI BLink).
AT5G28646	29	1.0798	0.477048	-0.548534	0.897143	BAR	BAR	WAVE-DAMPENED 2 (WVD2); FUNCTIONS IN: molecular_function unknown; INVOLVED IN: trichome branching, multidimensional cell growth, microtubule bundle formation, establishment or maintenance of cell polarity, microtubule cytoskeleton organization; LOCATED IN: cortical microtubule; CONTAINS InterPro DOMAIN/s: Xklp2 targeting protein (InterPro:IPR009675); BEST Arabidopsis thaliana protein match is: WV…
AT3G45243	9	1.07714	-1.68172	0.870638	-0.739984	LNR	BAR	ECA1 gametogenesis related family protein; LOCATED IN: endomembrane system; BEST Arabidopsis thaliana protein match is: ECA1 gametogenesis related family protein (TAIR:AT3G45245.1); Has 19 Blast hits to 19 proteins in 2 species: Archae - 0; Bacteria - 0; Metazoa - 0; Fungi - 0; Plants - 19; Viruses - 0; Other Eukaryotes - 0 (source: NCBI BLink).
AT1G67130	29	1.07384	-0.469255	-0.544747	0.374597	BAR	BAR	F-box family protein; CONTAINS InterPro DOMAIN/s: F-box domain, cyclin-like (InterPro:IPR001810), F-box associated domain, type 3 (InterPro:IPR013187), F-box domain, Skp2-like (InterPro:IPR022364), F-box associated interaction domain (InterPro:IPR017451); BEST Arabidopsis thaliana protein match is: F-box and associated interaction domains-containing protein (TAIR:AT5G42430.1); Has 1303 Blast hits…
AT3G43850	20	1.07348	0.691896	0.425049	-0.486932	BAR	BAR	unknown protein; FUNCTIONS IN: molecular_function unknown; INVOLVED IN: biological_process unknown; LOCATED IN: vacuole; BEST Arabidopsis thaliana protein match is: unknown protein (TAIR:AT5G21940.1); Has 215 Blast hits to 215 proteins in 19 species: Archae - 0; Bacteria - 0; Metazoa - 0; Fungi - 0; Plants - 213; Viruses - 0; Other Eukaryotes - 2 (source: NCBI BLink).
AT1G04684	3	1.07157	-0.349318	0.34674	-2.54527	BAR	LNR	unknown protein; Has 30201 Blast hits to 17322 proteins in 780 species: Archae - 12; Bacteria - 1396; Metazoa - 17338; Fungi - 3422; Plants - 5037; Viruses - 0; Other Eukaryotes - 2996 (source: NCBI BLink).
AT5G53780	30	1.07058	-0.61907	-0.818701	0.640271	BAR	BAR	Protein of unknown function (DUF295); CONTAINS InterPro DOMAIN/s: Protein of unknown function DUF295 (InterPro:IPR005174); BEST Arabidopsis thaliana protein match is: Protein of unknown function (DUF295) (TAIR:AT5G53790.1); Has 1807 Blast hits to 1807 proteins in 277 species: Archae - 0; Bacteria - 0; Metazoa - 736; Fungi - 347; Plants - 385; Viruses - 0; Other Eukaryotes - 339 (source: NCBI BLin…
AT2G26370	19	1.0677	-0.140878	0.405238	1.07868	BAR	BAR	MD-2-related lipid recognition domain-containing protein; FUNCTIONS IN: molecular_function unknown; INVOLVED IN: biological_process unknown; LOCATED IN: endomembrane system; CONTAINS InterPro DOMAIN/s: MD-2-related lipid-recognition (InterPro:IPR003172); BEST Arabidopsis thaliana protein match is: MD-2-related lipid recognition domain-containing protein (TAIR:AT5G23820.1); Has 39 Blast hits to 39…
AT2G44175	8	1.06091	-1.19119	-0.430748	-0.540385	BAR	BAR	Acyl-CoA N-acyltransferases (NAT) superfamily protein; FUNCTIONS IN: glycylpeptide N-tetradecanoyltransferase activity; INVOLVED IN: N-terminal protein myristoylation; LOCATED IN: cellular_component unknown; CONTAINS InterPro DOMAIN/s: Myristoyl-CoA:protein N-myristoyltransferase (InterPro:IPR000903), Myristoyl-CoA:protein N-myristoyltransferase, N-terminal (InterPro:IPR022676), Acyl-CoA N-acyltr…
AT3G05625	23	1.06039	-0.891799	-0.45779	0.309302	BAR	BAR	Tetratricopeptide repeat (TPR)-like superfamily protein; FUNCTIONS IN: binding; INVOLVED IN: biological_process unknown; LOCATED IN: chloroplast, chloroplast stroma; EXPRESSED IN: cotyledon; CONTAINS InterPro DOMAIN/s: Tetratricopeptide-like helical (InterPro:IPR011990), Tetratricopeptide repeat-containing (InterPro:IPR013026), Tetratricopeptide repeat (InterPro:IPR019734); Has 330 Blast hits to …
AT2G34350	47	1.05111	0.0374299	-0.173209	-0.131569	BAR	BAR	Nodulin-like / Major Facilitator Superfamily protein; INVOLVED IN: transmembrane transport; LOCATED IN: endomembrane system; CONTAINS InterPro DOMAIN/s: Major facilitator superfamily (InterPro:IPR020846), Nodulin-like (InterPro:IPR010658), Major facilitator superfamily MFS-1 (InterPro:IPR011701), Major facilitator superfamily, general substrate transporter (InterPro:IPR016196); BEST Arabidopsis t…
AT1G29000	19	1.04699	-1.00085	0.136751	-0.463471	BAR	BAR	Heavy metal transport/detoxification superfamily protein ; FUNCTIONS IN: metal ion binding; INVOLVED IN: metal ion transport; CONTAINS InterPro DOMAIN/s: Heavy metal transport/detoxification protein (InterPro:IPR006121); BEST Arabidopsis thaliana protein match is: Heavy metal transport/detoxification superfamily protein (TAIR:AT5G50740.1); Has 54430 Blast hits to 26412 proteins in 1651 species: A…
AT2G31215	9	1.04446	-1.61422	1.18103	-0.0447231	BAR	BAR	basic helix-loop-helix (bHLH) DNA-binding superfamily protein; FUNCTIONS IN: DNA binding, sequence-specific DNA binding transcription factor activity; INVOLVED IN: regulation of transcription; LOCATED IN: nucleus; CONTAINS InterPro DOMAIN/s: Helix-loop-helix DNA-binding domain (InterPro:IPR001092), Helix-loop-helix DNA-binding (InterPro:IPR011598); BEST Arabidopsis thaliana protein match is: basi…
AT4G21213	7	1.04203	-1.30384	-0.056808	-0.189816	BAR	BAR	unknown protein; Has 30201 Blast hits to 17322 proteins in 780 species: Archae - 12; Bacteria - 1396; Metazoa - 17338; Fungi - 3422; Plants - 5037; Viruses - 0; Other Eukaryotes - 2996 (source: NCBI BLink).
AT1G58280	25	1.03664	-1.23687	1.64772	-2.31174	BAR	IPR	Phosphoglycerate mutase family protein; CONTAINS InterPro DOMAIN/s: Histidine phosphatase superfamily, clade-1 (InterPro:IPR013078); BEST Arabidopsis thaliana protein match is: Phosphoglycerate mutase family protein (TAIR:AT5G64460.8).
AT5G05657	14	1.03646	-0.913112	-0.211535	0.33226	BAR	BAR	BEST Arabidopsis thaliana protein match is: Late embryogenesis abundant (LEA) hydroxyproline-rich glycoprotein family (TAIR:AT5G06330.1); Has 30201 Blast hits to 17322 proteins in 780 species: Archae - 12; Bacteria - 1396; Metazoa - 17338; Fungi - 3422; Plants - 5037; Viruses - 0; Other Eukaryotes - 2996 (source: NCBI BLink).
AT2G20921	5	1.03542	-0.999635	-2.50412	2.06415	BAR	INR	unknown protein; Has 30201 Blast hits to 17322 proteins in 780 species: Archae - 12; Bacteria - 1396; Metazoa - 17338; Fungi - 3422; Plants - 5037; Viruses - 0; Other Eukaryotes - 2996 (source: NCBI BLink).
AT2G33705	5	1.03532	-1.38875	-0.701462	0.68311	BAR	BAR	F-box family protein; CONTAINS InterPro DOMAIN/s: F-box domain, cyclin-like (InterPro:IPR001810), F-box domain, Skp2-like (InterPro:IPR022364); BEST Arabidopsis thaliana protein match is: F-box and associated interaction domains-containing protein (TAIR:AT3G61340.1); Has 35333 Blast hits to 34131 proteins in 2444 species: Archae - 798; Bacteria - 22429; Metazoa - 974; Fungi - 991; Plants - 531; V…
AT3G28917	22	1.03032	-0.947124	0.0671823	0.372488	BAR	BAR	mini zinc finger 2 (MIF2); CONTAINS InterPro DOMAIN/s: ZF-HD homeobox protein, Cys/His-rich dimerisation domain (InterPro:IPR006456); BEST Arabidopsis thaliana protein match is: mini zinc finger (TAIR:AT1G18835.1); Has 35333 Blast hits to 34131 proteins in 2444 species: Archae - 798; Bacteria - 22429; Metazoa - 974; Fungi - 991; Plants - 531; Viruses - 0; Other Eukaryotes - 9610 (source: NCBI BLi…
AT5G24355	9	1.02784	0.13915	0.662271	-0.923431	BAR	BAR	unknown protein; BEST Arabidopsis thaliana protein match is: unknown protein (TAIR:AT5G11220.1); Has 30201 Blast hits to 17322 proteins in 780 species: Archae - 12; Bacteria - 1396; Metazoa - 17338; Fungi - 3422; Plants - 5037; Viruses - 0; Other Eukaryotes - 2996 (source: NCBI BLink).
AT4G30067	5	1.02311	-1.10739	0.997749	-0.49717	BAR	BAR	low-molecular-weight cysteine-rich 63 (LCR63); LOCATED IN: endomembrane system; CONTAINS InterPro DOMAIN/s: S locus-related glycoprotein 1 binding pollen coat (InterPro:IPR010851); BEST Arabidopsis thaliana protein match is: low-molecular-weight cysteine-rich 62 (TAIR:AT2G29045.1); Has 35333 Blast hits to 34131 proteins in 2444 species: Archae - 798; Bacteria - 22429; Metazoa - 974; Fungi - 991; …
AT3G15700	29	1.02129	-1.45012	0.282985	-0.972074	BAR	BAR	P-loop containing nucleoside triphosphate hydrolases superfamily protein; FUNCTIONS IN: ATP binding; INVOLVED IN: defense response, apoptosis; LOCATED IN: cellular_component unknown; CONTAINS InterPro DOMAIN/s: NB-ARC (InterPro:IPR002182), Disease resistance protein (InterPro:IPR000767); BEST Arabidopsis thaliana protein match is: P-loop containing nucleoside triphosphate hydrolases superfamily p…
AT1G58037	43	1.02074	-0.671574	0.0904405	-0.0837274	BAR	BAR	Cysteine/Histidine-rich C1 domain family protein; FUNCTIONS IN: molecular_function unknown; LOCATED IN: cellular_component unknown; CONTAINS InterPro DOMAIN/s: DC1 (InterPro:IPR004146), C1-like (InterPro:IPR011424); BEST Arabidopsis thaliana protein match is: Cysteine/Histidine-rich C1 domain family protein (TAIR:AT5G45730.1); Has 30201 Blast hits to 17322 proteins in 780 species: Archae - 12; Ba…
AT4G30370	27	1.01916	-0.61009	2.01742	-1.44556	BAR	IPR	RING/U-box superfamily protein; FUNCTIONS IN: zinc ion binding; INVOLVED IN: response to chitin; CONTAINS InterPro DOMAIN/s: Zinc finger, RING-type (InterPro:IPR001841), Zinc finger, C3HC4 RING-type (InterPro:IPR018957); BEST Arabidopsis thaliana protein match is: RING/U-box superfamily protein (TAIR:AT2G18670.1); Has 7837 Blast hits to 7816 proteins in 262 species: Archae - 0; Bacteria - 0; Meta…
AT3G10974	5	1.01885	-0.228875	0.466194	-0.151571	BAR	BAR	unknown protein; Has 30201 Blast hits to 17322 proteins in 780 species: Archae - 12; Bacteria - 1396; Metazoa - 17338; Fungi - 3422; Plants - 5037; Viruses - 0; Other Eukaryotes - 2996 (source: NCBI BLink).
AT3G58910	16	1.0141	-0.360259	-0.643263	0.703621	BAR	BAR	F-box family protein; CONTAINS InterPro DOMAIN/s: F-box domain, cyclin-like (InterPro:IPR001810), F-box domain, Skp2-like (InterPro:IPR022364), Leucine-rich repeat 2 (InterPro:IPR013101); BEST Arabidopsis thaliana protein match is: F-box/RNI-like superfamily protein (TAIR:AT3G59000.1); Has 659 Blast hits to 542 proteins in 15 species: Archae - 0; Bacteria - 0; Metazoa - 0; Fungi - 0; Plants - 659…
AT2G23790	34	1.01407	-1.20008	0.218293	-0.197997	BAR	BAR	Protein of unknown function (DUF607); CONTAINS InterPro DOMAIN/s: Protein of unknown function DUF607 (InterPro:IPR006769); BEST Arabidopsis thaliana protein match is: Protein of unknown function (DUF607) (TAIR:AT4G36820.1); Has 364 Blast hits to 364 proteins in 117 species: Archae - 0; Bacteria - 0; Metazoa - 147; Fungi - 45; Plants - 131; Viruses - 0; Other Eukaryotes - 41 (source: NCBI BLink).
AT2G34655	17	1.00957	-1.24443	-0.344033	0.76877	BAR	BAR	unknown protein; FUNCTIONS IN: molecular_function unknown; INVOLVED IN: biological_process unknown; LOCATED IN: endomembrane system; EXPRESSED IN: stem, root, inflorescence, cultured cell, leaf; Has 35333 Blast hits to 34131 proteins in 2444 species: Archae - 798; Bacteria - 22429; Metazoa - 974; Fungi - 991; Plants - 531; Viruses - 0; Other Eukaryotes - 9610 (source: NCBI BLink).
AT5G14345	12	1.00832	-1.01817	0.00627279	-0.0683303	BAR	BAR	early nodulin-like protein 21 (ENODL21); FUNCTIONS IN: electron carrier activity, copper ion binding; LOCATED IN: endomembrane system; CONTAINS InterPro DOMAIN/s: Plastocyanin-like (InterPro:IPR003245), Cupredoxin (InterPro:IPR008972); BEST Arabidopsis thaliana protein match is: early nodulin-like protein 6 (TAIR:AT1G48940.1); Has 1264 Blast hits to 1225 proteins in 59 species: Archae - 0; Bacter…
AT2G08986	15	1.00666	-0.655657	0.847575	-1.28737	BAR	BAR	unknown protein; BEST Arabidopsis thaliana protein match is: unknown protein (TAIR:AT1G40104.1); Has 30201 Blast hits to 17322 proteins in 780 species: Archae - 12; Bacteria - 1396; Metazoa - 17338; Fungi - 3422; Plants - 5037; Viruses - 0; Other Eukaryotes - 2996 (source: NCBI BLink).
AT1G20875	5	1.00237	-0.398555	0.647852	-0.464501	BAR	BAR	unknown protein; Has 30201 Blast hits to 17322 proteins in 780 species: Archae - 12; Bacteria - 1396; Metazoa - 17338; Fungi - 3422; Plants - 5037; Viruses - 0; Other Eukaryotes - 2996 (source: NCBI BLink).
AT5G42210	36	0.996906	-0.638814	0.226548	-0.33545	BAR	BAR	Major facilitator superfamily protein; FUNCTIONS IN: molecular_function unknown; INVOLVED IN: transmembrane transport; LOCATED IN: endomembrane system; CONTAINS InterPro DOMAIN/s: Major facilitator superfamily MFS-1 (InterPro:IPR011701), Major facilitator superfamily, general substrate transporter (InterPro:IPR016196); BEST Arabidopsis thaliana protein match is: Major facilitator superfamily prot…
AT5G47590	24	0.99683	-0.622612	0.83925	-0.3217	BAR	BAR	Heat shock protein HSP20/alpha crystallin family; FUNCTIONS IN: aspartic-type endopeptidase activity; INVOLVED IN: proteolysis; LOCATED IN: cellular_component unknown; CONTAINS InterPro DOMAIN/s: Small heat shock protein, predicted, plant (InterPro:IPR016952), Peptidase A1 (InterPro:IPR001461), HSP20-like chaperone (InterPro:IPR008978); BEST Arabidopsis thaliana protein match is: HSP20-like chape…
AT3G11825	7	0.996535	0.516242	-2.03073	0.199054	BAR	PNR	Bifunctional inhibitor/lipid-transfer protein/seed storage 2S albumin superfamily protein; LOCATED IN: endomembrane system; CONTAINS InterPro DOMAIN/s: Bifunctional inhibitor/plant lipid transfer protein/seed storage (InterPro:IPR016140); Has 12 Blast hits to 12 proteins in 2 species: Archae - 0; Bacteria - 0; Metazoa - 0; Fungi - 0; Plants - 12; Viruses - 0; Other Eukaryotes - 0 (source: NCBI BL…
AT3G14431	3	0.995131	-0.161915	0.143982	2.32841	BAR	LPR	unknown protein; LOCATED IN: endomembrane system; Has 30201 Blast hits to 17322 proteins in 780 species: Archae - 12; Bacteria - 1396; Metazoa - 17338; Fungi - 3422; Plants - 5037; Viruses - 0; Other Eukaryotes - 2996 (source: NCBI BLink).
AT3G58900	48	0.992238	-0.745713	1.03976	-1.03313	BAR	BAR	F-box/RNI-like superfamily protein; INVOLVED IN: biological_process unknown; LOCATED IN: endomembrane system; CONTAINS InterPro DOMAIN/s: F-box domain, cyclin-like (InterPro:IPR001810), FBD-like (InterPro:IPR006566), F-box domain, Skp2-like (InterPro:IPR022364); BEST Arabidopsis thaliana protein match is: F-box/RNI-like superfamily protein (TAIR:AT3G58860.1).
AT5G56440	34	0.991537	-1.03668	-0.174051	-0.47107	BAR	BAR	F-box/RNI-like/FBD-like domains-containing protein; CONTAINS InterPro DOMAIN/s: F-box domain, cyclin-like (InterPro:IPR001810), FBD (InterPro:IPR013596), F-box domain, Skp2-like (InterPro:IPR022364), FBD-like (InterPro:IPR006566), Leucine-rich repeat 2 (InterPro:IPR013101); BEST Arabidopsis thaliana protein match is: F-box/RNI-like/FBD-like domains-containing protein (TAIR:AT5G56420.2); Has 1807 …
AT1G43100	3	0.991386	-1.48007	-0.176044	-0.837075	BAR	BAR	Pectin lyase-like superfamily protein; FUNCTIONS IN: polygalacturonase activity; INVOLVED IN: carbohydrate metabolic process; LOCATED IN: endomembrane system; CONTAINS InterPro DOMAIN/s: Pectin lyase fold/virulence factor (InterPro:IPR011050), Pectin lyase fold (InterPro:IPR012334), Glycoside hydrolase, family 28 (InterPro:IPR000743), Parallel beta-helix repeat (InterPro:IPR006626); BEST Arabidop…
AT2G26267	6	0.990989	-0.40819	0.141464	-0.105721	BAR	BAR	unknown protein; Has 30201 Blast hits to 17322 proteins in 780 species: Archae - 12; Bacteria - 1396; Metazoa - 17338; Fungi - 3422; Plants - 5037; Viruses - 0; Other Eukaryotes - 2996 (source: NCBI BLink).
AT1G12938	4	0.990083	-0.620703	-0.122287	0.705165	BAR	BAR	unknown protein; Has 30201 Blast hits to 17322 proteins in 780 species: Archae - 12; Bacteria - 1396; Metazoa - 17338; Fungi - 3422; Plants - 5037; Viruses - 0; Other Eukaryotes - 2996 (source: NCBI BLink).
AT5G41500	26	0.985526	-0.421161	-0.863122	0.537753	BAR	BAR	F-box and associated interaction domains-containing protein; CONTAINS InterPro DOMAIN/s: F-box domain, cyclin-like (InterPro:IPR001810), F-box domain, Skp2-like (InterPro:IPR022364), F-box associated domain, type 1 (InterPro:IPR006527), F-box associated interaction domain (InterPro:IPR017451); BEST Arabidopsis thaliana protein match is: F-box and associated interaction domains-containing protein …
AT1G35467	7	0.984857	-0.795908	0.718984	-1.11298	BAR	BAR	RALF-like 5 (RALFL5); CONTAINS InterPro DOMAIN/s: Rapid ALkalinization Factor (InterPro:IPR008801); BEST Arabidopsis thaliana protein match is: RALF-like 29 (TAIR:AT4G11653.1); Has 29 Blast hits to 29 proteins in 5 species: Archae - 0; Bacteria - 0; Metazoa - 0; Fungi - 0; Plants - 29; Viruses - 0; Other Eukaryotes - 0 (source: NCBI BLink).
AT4G37685	8	0.983082	-0.208329	0.877851	-0.280301	BAR	BAR	unknown protein; Has 0 Blast hits to 0 proteins in 0 species (source: NCBI BLink).
AT5G02811	4	0.982633	-1.80733	-1.78166	0.479496	LNR	PNR	unknown protein; Has 30201 Blast hits to 17322 proteins in 780 species: Archae - 12; Bacteria - 1396; Metazoa - 17338; Fungi - 3422; Plants - 5037; Viruses - 0; Other Eukaryotes - 2996 (source: NCBI BLink).
AT2G25295	5	0.979923	-0.349403	0.593861	0.388943	BAR	BAR	low-molecular-weight cysteine-rich 81 (LCR81); INVOLVED IN: defense response; LOCATED IN: endomembrane system; CONTAINS InterPro DOMAIN/s: Knottin (InterPro:IPR003614); BEST Arabidopsis thaliana protein match is: unknown protein (TAIR:AT2G20070.1); Has 35333 Blast hits to 34131 proteins in 2444 species: Archae - 798; Bacteria - 22429; Metazoa - 974; Fungi - 991; Plants - 531; Viruses - 0; Other E…
AT4G12825	10	0.979873	-0.569619	-0.118745	-0.18526	BAR	BAR	Bifunctional inhibitor/lipid-transfer protein/seed storage 2S albumin superfamily protein; INVOLVED IN: lipid transport; LOCATED IN: endomembrane system; CONTAINS InterPro DOMAIN/s: Bifunctional inhibitor/plant lipid transfer protein/seed storage (InterPro:IPR016140), Plant lipid transfer protein/seed storage/trypsin-alpha amylase inhibitor (InterPro:IPR003612), Plant lipid transfer protein/hydro…
AT1G56233	7	0.978417	-0.512344	0.293404	0.183743	BAR	BAR	LOCATED IN: endomembrane system; BEST Arabidopsis thaliana protein match is: low-molecular-weight cysteine-rich 46 (TAIR:AT5G48945.1); Has 35333 Blast hits to 34131 proteins in 2444 species: Archae - 798; Bacteria - 22429; Metazoa - 974; Fungi - 991; Plants - 531; Viruses - 0; Other Eukaryotes - 9610 (source: NCBI BLink).
AT4G09462	6	0.976156	-0.834853	-0.195642	0.397784	BAR	BAR	Carbohydrate-binding X8 domain superfamily protein; FUNCTIONS IN: molecular_function unknown; INVOLVED IN: biological_process unknown; LOCATED IN: endomembrane system; CONTAINS InterPro DOMAIN/s: X8 (InterPro:IPR012946); BEST Arabidopsis thaliana protein match is: Carbohydrate-binding X8 domain superfamily protein (TAIR:AT4G09467.1); Has 30201 Blast hits to 17322 proteins in 780 species: Archae -…
AT1G66855	12	0.971559	-1.37812	0.0415482	-1.59726	BAR	LNR	Carbohydrate-binding X8 domain superfamily protein; FUNCTIONS IN: molecular_function unknown; INVOLVED IN: biological_process unknown; LOCATED IN: endomembrane system; CONTAINS InterPro DOMAIN/s: X8 (InterPro:IPR012946); BEST Arabidopsis thaliana protein match is: Carbohydrate-binding X8 domain superfamily protein (TAIR:AT1G66870.1); Has 35333 Blast hits to 34131 proteins in 2444 species: Archae …
AT4G32717	6	0.970536	0.0657059	0.671364	-0.691045	BAR	BAR	SCR-like 24 (SCRL24); INVOLVED IN: signal transduction; LOCATED IN: endomembrane system; CONTAINS InterPro DOMAIN/s: Plant self-incompatibility response (InterPro:IPR010682); BEST Arabidopsis thaliana protein match is: SCR-like 25 (TAIR:AT4G32714.1); Has 35333 Blast hits to 34131 proteins in 2444 species: Archae - 798; Bacteria - 22429; Metazoa - 974; Fungi - 991; Plants - 531; Viruses - 0; Other…
AT5G41761	16	0.96829	-2.55385	-0.231415	0.165137	LNR	BAR	unknown protein; FUNCTIONS IN: molecular_function unknown; INVOLVED IN: biological_process unknown; LOCATED IN: cellular_component unknown; BEST Arabidopsis thaliana protein match is: unknown protein (TAIR:AT3G55570.1); Has 30201 Blast hits to 17322 proteins in 780 species: Archae - 12; Bacteria - 1396; Metazoa - 17338; Fungi - 3422; Plants - 5037; Viruses - 0; Other Eukaryotes - 2996 (source: NC…
AT5G21080	79	0.966681	-1.01986	0.0749841	0.0258674	BAR	BAR	Uncharacterized protein; BEST Arabidopsis thaliana protein match is: Uncharacterized protein (TAIR:AT2G41830.1); Has 304 Blast hits to 292 proteins in 85 species: Archae - 0; Bacteria - 4; Metazoa - 137; Fungi - 19; Plants - 133; Viruses - 0; Other Eukaryotes - 11 (source: NCBI BLink).
AT2G38823	20	0.966321	-0.774348	0.0205229	0.417726	BAR	BAR	unknown protein; BEST Arabidopsis thaliana protein match is: unknown protein (TAIR:AT3G54520.1); Has 35333 Blast hits to 34131 proteins in 2444 species: Archae - 798; Bacteria - 22429; Metazoa - 974; Fungi - 991; Plants - 531; Viruses - 0; Other Eukaryotes - 9610 (source: NCBI BLink).
AT3G62990	16	0.966028	-0.489299	0.504736	-1.25796	BAR	BAR	unknown protein; FUNCTIONS IN: molecular_function unknown; INVOLVED IN: biological_process unknown; LOCATED IN: endomembrane system; BEST Arabidopsis thaliana protein match is: unknown protein (TAIR:AT2G47950.1); Has 22 Blast hits to 22 proteins in 5 species: Archae - 0; Bacteria - 0; Metazoa - 0; Fungi - 0; Plants - 22; Viruses - 0; Other Eukaryotes - 0 (source: NCBI BLink).
AT3G03820	7	0.963477	-1.63853	-0.503733	-0.499538	BAR	BAR	SAUR-like auxin-responsive protein family ; CONTAINS InterPro DOMAIN/s: Auxin responsive SAUR protein (InterPro:IPR003676); BEST Arabidopsis thaliana protein match is: SAUR-like auxin-responsive protein family (TAIR:AT3G03840.1); Has 1097 Blast hits to 1091 proteins in 28 species: Archae - 0; Bacteria - 0; Metazoa - 0; Fungi - 0; Plants - 1096; Viruses - 0; Other Eukaryotes - 1 (source: NCBI BLin…
AT4G08406	3	0.962983	1.14924	-1.16233	-0.794537	BAR	BAR	unknown protein; LOCATED IN: endomembrane system; Has 30201 Blast hits to 17322 proteins in 780 species: Archae - 12; Bacteria - 1396; Metazoa - 17338; Fungi - 3422; Plants - 5037; Viruses - 0; Other Eukaryotes - 2996 (source: NCBI BLink).
AT2G33655	9	0.959999	0.194001	0.438811	-0.869085	BAR	BAR	F-box and associated interaction domains-containing protein; CONTAINS InterPro DOMAIN/s: F-box domain, cyclin-like (InterPro:IPR001810), F-box domain, Skp2-like (InterPro:IPR022364), F-box associated domain, type 1 (InterPro:IPR006527); BEST Arabidopsis thaliana protein match is: F-box associated ubiquitination effector family protein (TAIR:AT1G59680.1); Has 634 Blast hits to 545 proteins in 4 sp…
AT5G04047	14	0.959669	-0.484458	1.1867	-0.798297	BAR	BAR	Plant self-incompatibility protein S1 family; FUNCTIONS IN: molecular_function unknown; INVOLVED IN: biological_process unknown; LOCATED IN: endomembrane system; CONTAINS InterPro DOMAIN/s: Plant self-incompatibility S1 (InterPro:IPR010264); BEST Arabidopsis thaliana protein match is: Plant self-incompatibility protein S1 family (TAIR:AT4G10895.1); Has 30201 Blast hits to 17322 proteins in 780 sp…
AT3G49744	4	0.957434	0.186258	-0.717902	-0.425113	BAR	BAR	unknown protein; Has 30201 Blast hits to 17322 proteins in 780 species: Archae - 12; Bacteria - 1396; Metazoa - 17338; Fungi - 3422; Plants - 5037; Viruses - 0; Other Eukaryotes - 2996 (source: NCBI BLink).
AT3G30580	10	0.952174	-0.0529937	-0.0249256	0.0950877	BAR	BAR	unknown protein; BEST Arabidopsis thaliana protein match is: unknown protein (TAIR:AT5G38790.1); Has 75 Blast hits to 75 proteins in 16 species: Archae - 2; Bacteria - 0; Metazoa - 0; Fungi - 2; Plants - 63; Viruses - 0; Other Eukaryotes - 8 (source: NCBI BLink).
AT3G49307	13	0.950915	0.954866	0.202665	-0.388086	BAR	BAR	Expressed protein; FUNCTIONS IN: molecular_function unknown; INVOLVED IN: biological_process unknown; LOCATED IN: endomembrane system; BEST Arabidopsis thaliana protein match is: proline-rich family protein (TAIR:AT3G49300.1); Has 35333 Blast hits to 34131 proteins in 2444 species: Archae - 798; Bacteria - 22429; Metazoa - 974; Fungi - 991; Plants - 531; Viruses - 0; Other Eukaryotes - 9610 (sour…
AT1G27213	4	0.946317	-0.90499	-0.113274	-0.167177	BAR	BAR	unknown protein; Has 30201 Blast hits to 17322 proteins in 780 species: Archae - 12; Bacteria - 1396; Metazoa - 17338; Fungi - 3422; Plants - 5037; Viruses - 0; Other Eukaryotes - 2996 (source: NCBI BLink).
AT1G23724	3	0.94617	-1.57795	-0.180072	-0.065586	BAR	BAR	unknown protein; LOCATED IN: endomembrane system; Has 30201 Blast hits to 17322 proteins in 780 species: Archae - 12; Bacteria - 1396; Metazoa - 17338; Fungi - 3422; Plants - 5037; Viruses - 0; Other Eukaryotes - 2996 (source: NCBI BLink).
AT2G23148	13	0.945111	-0.439748	-0.18991	-0.140373	BAR	BAR	Plant self-incompatibility protein S1 family; FUNCTIONS IN: molecular_function unknown; INVOLVED IN: biological_process unknown; LOCATED IN: endomembrane system; CONTAINS InterPro DOMAIN/s: Plant self-incompatibility S1 (InterPro:IPR010264); BEST Arabidopsis thaliana protein match is: Plant self-incompatibility protein S1 family (TAIR:AT2G23142.1); Has 30201 Blast hits to 17322 proteins in 780 sp…
AT1G14315	17	0.944679	-0.649109	0.0457264	0.755847	BAR	BAR	F-box and associated interaction domains-containing protein; FUNCTIONS IN: molecular_function unknown; INVOLVED IN: biological_process unknown; LOCATED IN: cellular_component unknown; CONTAINS InterPro DOMAIN/s: F-box domain, cyclin-like (InterPro:IPR001810), F-box domain, Skp2-like (InterPro:IPR022364), F-box associated domain, type 1 (InterPro:IPR006527), F-box associated interaction domain (In…
AT3G50751	4	0.942618	0.0584137	0.239245	-0.681285	BAR	BAR	unknown protein; Has 30201 Blast hits to 17322 proteins in 780 species: Archae - 12; Bacteria - 1396; Metazoa - 17338; Fungi - 3422; Plants - 5037; Viruses - 0; Other Eukaryotes - 2996 (source: NCBI BLink).
AT1G07747	7	0.938051	-1.35073	-0.0741481	0.190215	BAR	BAR	Bifunctional inhibitor/lipid-transfer protein/seed storage 2S albumin superfamily protein; INVOLVED IN: lipid transport; LOCATED IN: endomembrane system; CONTAINS InterPro DOMAIN/s: Bifunctional inhibitor/plant lipid transfer protein/seed storage (InterPro:IPR016140), Plant lipid transfer protein/seed storage/trypsin-alpha amylase inhibitor (InterPro:IPR003612), Plant lipid transfer protein/hydro…
AT3G23380	14	0.933066	-0.881612	-0.809823	0.28519	BAR	BAR	ROP-interactive CRIB motif-containing protein 5 (RIC5); FUNCTIONS IN: protein binding; INVOLVED IN: pollen tube growth; LOCATED IN: apical plasma membrane; CONTAINS InterPro DOMAIN/s: PAK-box/P21-Rho-binding (InterPro:IPR000095); BEST Arabidopsis thaliana protein match is: ROP-interactive CRIB motif-containing protein 1 (TAIR:AT2G33460.1); Has 223 Blast hits to 223 proteins in 39 species: Archae …
AT2G38365	32	0.932129	0.191184	-0.0977586	-0.169037	BAR	BAR	unknown protein; Has 7 Blast hits to 7 proteins in 2 species: Archae - 0; Bacteria - 0; Metazoa - 0; Fungi - 0; Plants - 7; Viruses - 0; Other Eukaryotes - 0 (source: NCBI BLink).
AT1G12411	4	0.930522	-0.0896661	1.19103	-0.668808	BAR	BAR	unknown protein; Has 30201 Blast hits to 17322 proteins in 780 species: Archae - 12; Bacteria - 1396; Metazoa - 17338; Fungi - 3422; Plants - 5037; Viruses - 0; Other Eukaryotes - 2996 (source: NCBI BLink).
AT1G55650	22	0.925473	-0.136838	0.0909147	0.762259	BAR	BAR	HMG (high mobility group) box protein with ARID/BRIGHT DNA-binding domain; FUNCTIONS IN: sequence-specific DNA binding transcription factor activity; LOCATED IN: chloroplast; CONTAINS InterPro DOMAIN/s: High mobility group, superfamily (InterPro:IPR009071), High mobility group, HMG1/HMG2 (InterPro:IPR000910), ARID/BRIGHT DNA-binding domain (InterPro:IPR001606); BEST Arabidopsis thaliana protein m…
AT1G06925	9	0.923888	-1.15302	0.12066	-0.140669	BAR	BAR	FUNCTIONS IN: molecular_function unknown; INVOLVED IN: biological_process unknown; LOCATED IN: endomembrane system; BEST Arabidopsis thaliana protein match is: Putative endonuclease or glycosyl hydrolase (TAIR:AT4G20480.1); Has 152 Blast hits to 136 proteins in 9 species: Archae - 0; Bacteria - 0; Metazoa - 0; Fungi - 0; Plants - 152; Viruses - 0; Other Eukaryotes - 0 (source: NCBI BLink).
AT4G01895	10	0.922338	-0.989824	0.245336	0.250027	BAR	BAR	systemic acquired resistance (SAR) regulator protein NIMIN-1-related; BEST Arabidopsis thaliana protein match is: NIM1-interacting 1 (TAIR:AT1G02450.1); Has 7634 Blast hits to 2740 proteins in 217 species: Archae - 4; Bacteria - 24; Metazoa - 4803; Fungi - 436; Plants - 277; Viruses - 156; Other Eukaryotes - 1934 (source: NCBI BLink).
AT1G43666	17	0.915934	0.311209	-0.765809	-0.0662509	BAR	BAR	Bifunctional inhibitor/lipid-transfer protein/seed storage 2S albumin superfamily protein; FUNCTIONS IN: molecular_function unknown; INVOLVED IN: lipid transport; LOCATED IN: endomembrane system; CONTAINS InterPro DOMAIN/s: Bifunctional inhibitor/plant lipid transfer protein/seed storage (InterPro:IPR016140), Plant lipid transfer protein/seed storage/trypsin-alpha amylase inhibitor (InterPro:IPR0…
AT5G13825	14	0.914287	-0.351024	-0.676763	-1.13478	BAR	BAR	unknown protein; Has 30201 Blast hits to 17322 proteins in 780 species: Archae - 12; Bacteria - 1396; Metazoa - 17338; Fungi - 3422; Plants - 5037; Viruses - 0; Other Eukaryotes - 2996 (source: NCBI BLink).
AT3G02410	29	0.909354	-0.913757	0.299553	-0.306159	BAR	BAR	Isoprenylcysteine methylesterase-like 2 (ICME-LIKE2); FUNCTIONS IN: hydrolase activity; INVOLVED IN: metabolic process; LOCATED IN: cellular_component unknown; CONTAINS InterPro DOMAIN/s: Carboxylesterase type B, active site (InterPro:IPR019826), Carboxylesterase, type B (InterPro:IPR002018), Alpha/beta hydrolase fold-3 (InterPro:IPR013094); BEST Arabidopsis thaliana protein match is: prenylcyste…
AT5G37800	22	0.904182	-1.40358	0.237867	0.239703	BAR	BAR	RHD SIX-LIKE 1 (RSL1); FUNCTIONS IN: DNA binding, sequence-specific DNA binding transcription factor activity; INVOLVED IN: regulation of transcription; LOCATED IN: nucleus; CONTAINS InterPro DOMAIN/s: Helix-loop-helix DNA-binding domain (InterPro:IPR001092), Helix-loop-helix DNA-binding (InterPro:IPR011598); BEST Arabidopsis thaliana protein match is: ROOT HAIR DEFECTIVE6 (TAIR:AT1G66470.1); Has…
AT4G04985	13	0.899333	-0.535088	-0.341522	0.0482521	BAR	BAR	Eukaryotic aspartyl protease family protein; FUNCTIONS IN: aspartic-type endopeptidase activity; INVOLVED IN: proteolysis; LOCATED IN: cellular_component unknown; CONTAINS InterPro DOMAIN/s: Peptidase aspartic (InterPro:IPR021109), Peptidase aspartic, catalytic (InterPro:IPR009007), Peptidase A1 (InterPro:IPR001461); BEST Arabidopsis thaliana protein match is: Eukaryotic aspartyl protease family …
AT5G01570	11	0.898191	0.237261	-0.117084	-0.450334	BAR	BAR	unknown protein; BEST Arabidopsis thaliana protein match is: unknown protein (TAIR:AT3G08880.1); Has 1807 Blast hits to 1807 proteins in 277 species: Archae - 0; Bacteria - 0; Metazoa - 736; Fungi - 347; Plants - 385; Viruses - 0; Other Eukaryotes - 339 (source: NCBI BLink).
AT2G23985	13	0.897301	-0.255197	-0.00964679	0.139005	BAR	BAR	unknown protein; Has 35333 Blast hits to 34131 proteins in 2444 species: Archae - 798; Bacteria - 22429; Metazoa - 974; Fungi - 991; Plants - 531; Viruses - 0; Other Eukaryotes - 9610 (source: NCBI BLink).
AT5G50136	3	0.895993	-0.840875	-0.629445	1.50008	BAR	LPR	unknown protein; Has 30201 Blast hits to 17322 proteins in 780 species: Archae - 12; Bacteria - 1396; Metazoa - 17338; Fungi - 3422; Plants - 5037; Viruses - 0; Other Eukaryotes - 2996 (source: NCBI BLink).
AT2G47530	16	0.894399	-1.19873	0.275222	0.0172473	BAR	BAR	Pollen Ole e 1 allergen and extensin family protein; FUNCTIONS IN: molecular_function unknown; INVOLVED IN: biological_process unknown; LOCATED IN: endomembrane system; CONTAINS InterPro DOMAIN/s: Pollen Ole e 1 allergen/extensin (InterPro:IPR006041); BEST Arabidopsis thaliana protein match is: proline-rich protein 1 (TAIR:AT1G54970.1); Has 189 Blast hits to 189 proteins in 24 species: Archae - 0…
AT1G80120	24	0.891271	-1.00529	0.133048	-0.0112341	BAR	BAR	Protein of unknown function (DUF567); CONTAINS InterPro DOMAIN/s: Protein of unknown function DUF567 (InterPro:IPR007612); BEST Arabidopsis thaliana protein match is: Protein of unknown function (DUF567) (TAIR:AT3G15810.1); Has 439 Blast hits to 438 proteins in 21 species: Archae - 0; Bacteria - 0; Metazoa - 0; Fungi - 9; Plants - 430; Viruses - 0; Other Eukaryotes - 0 (source: NCBI BLink).
AT2G12405	8	0.890207	-0.818479	0.150781	-1.30008	BAR	BAR	unknown protein; FUNCTIONS IN: molecular_function unknown; INVOLVED IN: biological_process unknown; LOCATED IN: endomembrane system; Has 30201 Blast hits to 17322 proteins in 780 species: Archae - 12; Bacteria - 1396; Metazoa - 17338; Fungi - 3422; Plants - 5037; Viruses - 0; Other Eukaryotes - 2996 (source: NCBI BLink).
AT1G10100	9	0.886477	-1.02121	0.181162	-0.646219	BAR	BAR	unknown protein; Has 9 Blast hits to 9 proteins in 2 species: Archae - 0; Bacteria - 0; Metazoa - 0; Fungi - 0; Plants - 9; Viruses - 0; Other Eukaryotes - 0 (source: NCBI BLink).
AT5G49525	11	0.883252	-0.52299	1.0867	-0.424996	BAR	BAR	unknown protein; Has 23 Blast hits to 23 proteins in 7 species: Archae - 0; Bacteria - 0; Metazoa - 0; Fungi - 0; Plants - 23; Viruses - 0; Other Eukaryotes - 0 (source: NCBI BLink).
AT3G25014	4	0.876989	-0.461218	-0.124712	0.248332	BAR	BAR	unknown protein; Has 30201 Blast hits to 17322 proteins in 780 species: Archae - 12; Bacteria - 1396; Metazoa - 17338; Fungi - 3422; Plants - 5037; Viruses - 0; Other Eukaryotes - 2996 (source: NCBI BLink).
AT2G46787	3	0.876744	-1.43867	-0.964149	-0.601585	BAR	BAR	unknown protein; Has 30201 Blast hits to 17322 proteins in 780 species: Archae - 12; Bacteria - 1396; Metazoa - 17338; Fungi - 3422; Plants - 5037; Viruses - 0; Other Eukaryotes - 2996 (source: NCBI BLink).
AT1G72141	4	0.87623	-0.393306	0.54991	-0.0689469	BAR	BAR	unknown protein; Has 30201 Blast hits to 17322 proteins in 780 species: Archae - 12; Bacteria - 1396; Metazoa - 17338; Fungi - 3422; Plants - 5037; Viruses - 0; Other Eukaryotes - 2996 (source: NCBI BLink).
AT1G79120	59	0.875885	-0.294923	-0.101279	-0.0733465	BAR	BAR	Ubiquitin carboxyl-terminal hydrolase family protein; CONTAINS InterPro DOMAIN/s: RNA recognition domain, plant (InterPro:IPR021099); BEST Arabidopsis thaliana protein match is: Ubiquitin carboxyl-terminal hydrolase family protein (TAIR:AT5G21970.1); Has 409 Blast hits to 404 proteins in 16 species: Archae - 0; Bacteria - 0; Metazoa - 0; Fungi - 0; Plants - 409; Viruses - 0; Other Eukaryotes - 0 …
AT3G33494	13	0.874725	-0.638588	0.50697	-0.184919	BAR	BAR	unknown protein; Has 0 Blast hits to 0 proteins in 0 species (source: NCBI BLink).
AT4G37500	3	0.868513	-2.02678	1.39119	-0.283667	LNR	PPR	Aldehyde oxidase/xanthine dehydrogenase, molybdopterin binding protein; FUNCTIONS IN: oxidoreductase activity, catalytic activity; INVOLVED IN: oxidation reduction; LOCATED IN: mitochondrion; CONTAINS InterPro DOMAIN/s: Aldehyde oxidase/xanthine dehydrogenase, molybdopterin binding (InterPro:IPR008274); BEST Arabidopsis thaliana protein match is: xanthine dehydrogenase 1 (TAIR:AT4G34890.1); Has 1…
AT5G38740	22	0.867065	-0.395765	-0.321082	-0.107563	BAR	BAR	AGAMOUS-like 77 (AGL77); FUNCTIONS IN: sequence-specific DNA binding transcription factor activity; INVOLVED IN: regulation of transcription, DNA-dependent; LOCATED IN: nucleus; EXPRESSED IN: central cell, antipodal cell; CONTAINS InterPro DOMAIN/s: Transcription factor, MADS-box (InterPro:IPR002100); BEST Arabidopsis thaliana protein match is: AGAMOUS-like 81 (TAIR:AT5G39750.1); Has 1807 Blast h…
AT1G67875	5	0.865092	0.592787	-0.280743	0.971715	BAR	BAR	unknown protein; LOCATED IN: endomembrane system; Has 30201 Blast hits to 17322 proteins in 780 species: Archae - 12; Bacteria - 1396; Metazoa - 17338; Fungi - 3422; Plants - 5037; Viruses - 0; Other Eukaryotes - 2996 (source: NCBI BLink).
AT5G08315	5	0.864703	-0.179786	-0.280694	0.575978	BAR	BAR	Defensin-like (DEFL) family protein; LOCATED IN: endomembrane system; BEST Arabidopsis thaliana protein match is: Defensin-like (DEFL) family protein (TAIR:AT5G08055.1); Has 49 Blast hits to 49 proteins in 5 species: Archae - 0; Bacteria - 0; Metazoa - 0; Fungi - 0; Plants - 49; Viruses - 0; Other Eukaryotes - 0 (source: NCBI BLink).
AT5G45875	6	0.863841	0.23498	0.753881	-1.71208	BAR	LNR	SCR-like 27 (SCRL27); INVOLVED IN: signal transduction; LOCATED IN: endomembrane system; CONTAINS InterPro DOMAIN/s: Plant self-incompatibility response (InterPro:IPR010682); BEST Arabidopsis thaliana protein match is: SCR-like 26 (TAIR:AT4G22105.1); Has 64 Blast hits to 64 proteins in 6 species: Archae - 0; Bacteria - 0; Metazoa - 0; Fungi - 0; Plants - 64; Viruses - 0; Other Eukaryotes - 0 (sou…
AT4G03540	11	0.85757	-1.36195	-0.174784	0.401492	BAR	BAR	Uncharacterised protein family (UPF0497); FUNCTIONS IN: molecular_function unknown; INVOLVED IN: biological_process unknown; LOCATED IN: endomembrane system; CONTAINS InterPro DOMAIN/s: Uncharacterised protein family UPF0497, trans-membrane plant (InterPro:IPR006702), Uncharacterised protein family UPF0497, trans-membrane plant subgroup (InterPro:IPR006459); BEST Arabidopsis thaliana protein matc…
AT5G17233	3	0.856026	-1.1777	0.516231	0.576726	BAR	BAR	unknown protein; Has 30201 Blast hits to 17322 proteins in 780 species: Archae - 12; Bacteria - 1396; Metazoa - 17338; Fungi - 3422; Plants - 5037; Viruses - 0; Other Eukaryotes - 2996 (source: NCBI BLink).
AT3G28243	3	0.853965	-0.602559	-0.224028	0.24867	BAR	BAR	unknown protein; LOCATED IN: endomembrane system; Has 30201 Blast hits to 17322 proteins in 780 species: Archae - 12; Bacteria - 1396; Metazoa - 17338; Fungi - 3422; Plants - 5037; Viruses - 0; Other Eukaryotes - 2996 (source: NCBI BLink).
AT1G60110	40	0.851775	-0.395307	0.0945857	-0.112302	BAR	BAR	Mannose-binding lectin superfamily protein; EXPRESSED IN: cultured cell; CONTAINS InterPro DOMAIN/s: Mannose-binding lectin (InterPro:IPR001229); BEST Arabidopsis thaliana protein match is: Mannose-binding lectin superfamily protein (TAIR:AT1G60130.1); Has 2034 Blast hits to 667 proteins in 34 species: Archae - 0; Bacteria - 0; Metazoa - 0; Fungi - 0; Plants - 2032; Viruses - 0; Other Eukaryotes …
AT4G19360	19	0.85075	0.407437	1.04814	0.0159411	BAR	BAR	SCD6 protein-related; FUNCTIONS IN: molecular_function unknown; INVOLVED IN: biological_process unknown; LOCATED IN: cellular_component unknown; BEST Arabidopsis thaliana protein match is: decapping 5-like (TAIR:AT5G45330.1); Has 30201 Blast hits to 17322 proteins in 780 species: Archae - 12; Bacteria - 1396; Metazoa - 17338; Fungi - 3422; Plants - 5037; Viruses - 0; Other Eukaryotes - 2996 (sour…
AT2G22345	4	0.850585	0.667952	-0.459496	0.094526	BAR	BAR	Cysteine-rich protein; BEST Arabidopsis thaliana protein match is: low-molecular-weight cysteine-rich 84 (TAIR:AT2G14365.1); Has 35333 Blast hits to 34131 proteins in 2444 species: Archae - 798; Bacteria - 22429; Metazoa - 974; Fungi - 991; Plants - 531; Viruses - 0; Other Eukaryotes - 9610 (source: NCBI BLink).
AT1G62981	35	0.850567	-0.0696247	-0.191435	0.331116	BAR	BAR	Protein of unknown function (DUF1191); FUNCTIONS IN: molecular_function unknown; INVOLVED IN: biological_process unknown; LOCATED IN: endomembrane system; CONTAINS InterPro DOMAIN/s: Protein of unknown function DUF1191 (InterPro:IPR010605); BEST Arabidopsis thaliana protein match is: Protein of unknown function (DUF1191) (TAIR:AT4G22900.1).
AT1G29580	4	0.843549	0.346631	1.99099	-0.416374	BAR	PPR	unknown protein; BEST Arabidopsis thaliana protein match is: unknown protein (TAIR:AT1G55080.1); Has 28 Blast hits to 28 proteins in 10 species: Archae - 0; Bacteria - 0; Metazoa - 0; Fungi - 0; Plants - 28; Viruses - 0; Other Eukaryotes - 0 (source: NCBI BLink).
AT5G29807	6	0.840417	-0.660682	0.427844	-1.08104	BAR	BAR	unknown protein; Has 30201 Blast hits to 17322 proteins in 780 species: Archae - 12; Bacteria - 1396; Metazoa - 17338; Fungi - 3422; Plants - 5037; Viruses - 0; Other Eukaryotes - 2996 (source: NCBI BLink).
AT2G01755	16	0.840115	-0.0404702	0.231362	-0.156846	BAR	BAR	unknown protein; FUNCTIONS IN: molecular_function unknown; INVOLVED IN: biological_process unknown; LOCATED IN: chloroplast; Has 120 Blast hits to 120 proteins in 52 species: Archae - 0; Bacteria - 80; Metazoa - 0; Fungi - 0; Plants - 24; Viruses - 0; Other Eukaryotes - 16 (source: NCBI BLink).
AT1G43415	8	0.837577	-0.614664	0.0627061	1.08199	BAR	BAR	unknown protein; Has 1 Blast hits to 1 proteins in 1 species: Archae - 0; Bacteria - 0; Metazoa - 0; Fungi - 0; Plants - 1; Viruses - 0; Other Eukaryotes - 0 (source: NCBI BLink).
AT5G22355	58	0.830144	-0.288467	-0.0295507	0.350852	BAR	BAR	Cysteine/Histidine-rich C1 domain family protein; FUNCTIONS IN: zinc ion binding; INVOLVED IN: intracellular signaling pathway; LOCATED IN: cellular_component unknown; CONTAINS InterPro DOMAIN/s: Protein kinase C-like, phorbol ester/diacylglycerol binding (InterPro:IPR002219), Zinc finger, RING-type (InterPro:IPR001841), DC1 (InterPro:IPR004146), Zinc finger, PHD-type (InterPro:IPR001965), C1-lik…
AT1G50325	15	0.82913	-0.0937632	0.235429	-0.427727	BAR	BAR	Plant invertase/pectin methylesterase inhibitor superfamily protein; FUNCTIONS IN: enzyme inhibitor activity, pectinesterase activity; INVOLVED IN: biological_process unknown; LOCATED IN: endomembrane system; CONTAINS InterPro DOMAIN/s: Pectinesterase inhibitor (InterPro:IPR006501); BEST Arabidopsis thaliana protein match is: Plant invertase/pectin methylesterase inhibitor superfamily protein (TA…
AT1G77682	15	0.828551	0.279325	1.10714	-0.980807	BAR	BAR	Plant thionin family protein; LOCATED IN: endomembrane system; Has 26 Blast hits to 26 proteins in 2 species: Archae - 0; Bacteria - 0; Metazoa - 0; Fungi - 0; Plants - 26; Viruses - 0; Other Eukaryotes - 0 (source: NCBI BLink).
AT2G22941	5	0.826813	-1.37953	1.49436	-1.96043	BAR	IPR	Defensin-like (DEFL) family protein; INVOLVED IN: defense response; LOCATED IN: endomembrane system; CONTAINS InterPro DOMAIN/s: S locus-related glycoprotein 1 binding pollen coat (InterPro:IPR010851), Knottin (InterPro:IPR003614); BEST Arabidopsis thaliana protein match is: Defensin-like (DEFL) family protein (TAIR:AT2G22805.1); Has 35333 Blast hits to 34131 proteins in 2444 species: Archae - 79…
AT4G03298	16	0.826345	-0.246865	0.316583	-0.259228	BAR	BAR	unknown protein; FUNCTIONS IN: molecular_function unknown; INVOLVED IN: biological_process unknown; LOCATED IN: cellular_component unknown; Has 7 Blast hits to 7 proteins in 2 species: Archae - 0; Bacteria - 0; Metazoa - 0; Fungi - 0; Plants - 6; Viruses - 0; Other Eukaryotes - 1 (source: NCBI BLink).
AT5G40900	24	0.823859	-0.354182	-0.190535	0.226789	BAR	BAR	Nucleotide-diphospho-sugar transferase family protein; FUNCTIONS IN: molecular_function unknown; INVOLVED IN: biological_process unknown; LOCATED IN: endomembrane system; CONTAINS InterPro DOMAIN/s: Nucleotide-diphospho-sugar transferase, predicted (InterPro:IPR005069); BEST Arabidopsis thaliana protein match is: Nucleotide-diphospho-sugar transferase family protein (TAIR:AT1G14590.1); Has 30201 …
AT3G50710	34	0.822253	-0.341675	0.740575	-0.122993	BAR	BAR	F-box/RNI-like/FBD-like domains-containing protein; CONTAINS InterPro DOMAIN/s: FBD (InterPro:IPR013596), F-box domain, cyclin-like (InterPro:IPR001810), F-box domain, Skp2-like (InterPro:IPR022364), FBD-like (InterPro:IPR006566), Leucine-rich repeat 2 (InterPro:IPR013101); BEST Arabidopsis thaliana protein match is: F-box/RNI-like/FBD-like domains-containing protein (TAIR:AT5G56420.2); Has 2010 …
AT5G06470	19	0.821221	-0.574996	0.596913	-0.466853	BAR	BAR	Glutaredoxin family protein; FUNCTIONS IN: electron carrier activity, protein disulfide oxidoreductase activity; INVOLVED IN: cell redox homeostasis; CONTAINS InterPro DOMAIN/s: Thioredoxin fold (InterPro:IPR012335), Glutaredoxin (InterPro:IPR002109), Thioredoxin-like fold (InterPro:IPR012336); BEST Arabidopsis thaliana protein match is: Thioredoxin superfamily protein (TAIR:AT3G11773.2); Has 180…
AT1G12211	6	0.820676	0.0379526	-0.250779	0.0723468	BAR	BAR	unknown protein; Has 30201 Blast hits to 17322 proteins in 780 species: Archae - 12; Bacteria - 1396; Metazoa - 17338; Fungi - 3422; Plants - 5037; Viruses - 0; Other Eukaryotes - 2996 (source: NCBI BLink).
AT1G27660	44	0.819383	-0.90726	0.744066	-0.565169	BAR	BAR	basic helix-loop-helix (bHLH) DNA-binding superfamily protein; FUNCTIONS IN: sequence-specific DNA binding transcription factor activity; INVOLVED IN: regulation of transcription; LOCATED IN: nucleus; CONTAINS InterPro DOMAIN/s: Helix-loop-helix DNA-binding domain (InterPro:IPR001092), Helix-loop-helix DNA-binding (InterPro:IPR011598); BEST Arabidopsis thaliana protein match is: basic helix-loop-…
AT3G27329	3	0.815983	-0.319709	-0.750902	0.0295429	BAR	BAR	Plant self-incompatibility protein S1 family; FUNCTIONS IN: molecular_function unknown; INVOLVED IN: biological_process unknown; LOCATED IN: cellular_component unknown; CONTAINS InterPro DOMAIN/s: Plant self-incompatibility S1 (InterPro:IPR010264); BEST Arabidopsis thaliana protein match is: Plant self-incompatibility protein S1 family (TAIR:AT3G27331.1); Has 30201 Blast hits to 17322 proteins in…
AT1G15770	23	0.814146	0.0241261	-0.728173	1.03167	BAR	BAR	unknown protein; BEST Arabidopsis thaliana protein match is: unknown protein (TAIR:AT1G15780.1); Has 30201 Blast hits to 17322 proteins in 780 species: Archae - 12; Bacteria - 1396; Metazoa - 17338; Fungi - 3422; Plants - 5037; Viruses - 0; Other Eukaryotes - 2996 (source: NCBI BLink).
AT3G43570	9	0.813914	0.194658	-1.83654	0.409296	BAR	PNR	GDSL-like Lipase/Acylhydrolase superfamily protein; FUNCTIONS IN: hydrolase activity, acting on ester bonds, lipase activity, carboxylesterase activity; INVOLVED IN: lipid metabolic process; LOCATED IN: endomembrane system; CONTAINS InterPro DOMAIN/s: Lipase, GDSL, active site (InterPro:IPR008265), Lipase, GDSL (InterPro:IPR001087); BEST Arabidopsis thaliana protein match is: GDSL-like Lipase/Acy…
AT5G46980	15	0.81322	-0.426097	-0.0948467	-0.0832709	BAR	BAR	Plant invertase/pectin methylesterase inhibitor superfamily protein; FUNCTIONS IN: enzyme inhibitor activity, pectinesterase inhibitor activity, pectinesterase activity; INVOLVED IN: biological_process unknown; LOCATED IN: endomembrane system; CONTAINS InterPro DOMAIN/s: Pectinesterase inhibitor (InterPro:IPR006501); BEST Arabidopsis thaliana protein match is: Plant invertase/pectin methylesteras…
AT4G03220	38	0.811738	-0.293394	-0.130218	-0.147167	BAR	BAR	Protein with RNI-like/FBD-like domains; CONTAINS InterPro DOMAIN/s: F-box domain, cyclin-like (InterPro:IPR001810), FBD (InterPro:IPR013596), F-box domain, Skp2-like (InterPro:IPR022364), FBD-like (InterPro:IPR006566); BEST Arabidopsis thaliana protein match is: F-box/RNI-like superfamily protein (TAIR:AT3G59210.4); Has 1478 Blast hits to 1464 proteins in 18 species: Archae - 0; Bacteria - 0; Met…
AT4G21010	20	0.811218	-1.00131	-0.479762	0.0552241	BAR	BAR	Transcription initiation factor TFIIE, beta subunit; FUNCTIONS IN: RNA polymerase II transcription factor activity; INVOLVED IN: transcription initiation from RNA polymerase II promoter; LOCATED IN: transcription factor TFIIE complex; CONTAINS InterPro DOMAIN/s: Transcription initiation factor TFIIE, beta subunit (InterPro:IPR016656), Transcription factor TFIIE beta subunit, DNA-binding domain (I…
AT4G33320	6	0.810447	0.178738	-0.00474087	-0.0921219	BAR	BAR	Plant protein of unknown function (DUF641); CONTAINS InterPro DOMAIN/s: Protein of unknown function DUF641, plant (InterPro:IPR006943); BEST Arabidopsis thaliana protein match is: Plant protein of unknown function (DUF641) (TAIR:AT2G45260.1); Has 242 Blast hits to 242 proteins in 31 species: Archae - 0; Bacteria - 4; Metazoa - 12; Fungi - 7; Plants - 202; Viruses - 0; Other Eukaryotes - 17 (sourc…
AT5G26300	22	0.80318	-0.587979	-0.107546	0.966493	BAR	BAR	TRAF-like family protein; CONTAINS InterPro DOMAIN/s: TRAF-like (InterPro:IPR008974), MATH (InterPro:IPR002083); BEST Arabidopsis thaliana protein match is: TRAF-like family protein (TAIR:AT5G26280.1); Has 1807 Blast hits to 1807 proteins in 277 species: Archae - 0; Bacteria - 0; Metazoa - 736; Fungi - 347; Plants - 385; Viruses - 0; Other Eukaryotes - 339 (source: NCBI BLink).
AT5G10990	22	0.802841	-1.21587	0.054623	0.209771	BAR	BAR	SAUR-like auxin-responsive protein family ; CONTAINS InterPro DOMAIN/s: Auxin responsive SAUR protein (InterPro:IPR003676); BEST Arabidopsis thaliana protein match is: SAUR-like auxin-responsive protein family (TAIR:AT1G75590.1); Has 1807 Blast hits to 1807 proteins in 277 species: Archae - 0; Bacteria - 0; Metazoa - 736; Fungi - 347; Plants - 385; Viruses - 0; Other Eukaryotes - 339 (source: NCB…
AT4G33585	18	0.800457	-0.121619	0.31336	-0.457409	BAR	BAR	unknown protein; LOCATED IN: endomembrane system; Has 3456 Blast hits to 2147 proteins in 337 species: Archae - 4; Bacteria - 491; Metazoa - 997; Fungi - 201; Plants - 1105; Viruses - 207; Other Eukaryotes - 451 (source: NCBI BLink).
AT5G06090	40	0.800218	-1.52106	-0.123275	-0.329064	BAR	BAR	glycerol-3-phosphate acyltransferase 7 (GPAT7); FUNCTIONS IN: 1-acylglycerol-3-phosphate O-acyltransferase activity, acyltransferase activity; INVOLVED IN: metabolic process; CONTAINS InterPro DOMAIN/s: Phospholipid/glycerol acyltransferase (InterPro:IPR002123); BEST Arabidopsis thaliana protein match is: glycerol-3-phosphate acyltransferase 5 (TAIR:AT3G11430.1); Has 1807 Blast hits to 1807 prote…
AT5G28235	5	0.800159	-0.489426	-0.433247	0.803193	BAR	BAR	Ulp1 protease family protein; FUNCTIONS IN: cysteine-type peptidase activity; INVOLVED IN: proteolysis; LOCATED IN: cellular_component unknown; CONTAINS InterPro DOMAIN/s: Peptidase C48, SUMO/Sentrin/Ubl1 (InterPro:IPR003653); BEST Arabidopsis thaliana protein match is: Ulp1 protease family protein (TAIR:AT5G45570.1); Has 30201 Blast hits to 17322 proteins in 780 species: Archae - 12; Bacteria - …
AT3G53065	12	0.797187	-1.80249	-0.566675	0.082692	LNR	BAR	D-galactoside/L-rhamnose binding SUEL lectin protein; FUNCTIONS IN: sugar binding, hydrolase activity, hydrolyzing O-glycosyl compounds; INVOLVED IN: carbohydrate metabolic process; LOCATED IN: endomembrane system; CONTAINS InterPro DOMAIN/s: Glycoside hydrolase, family 35 (InterPro:IPR001944), D-galactoside/L-rhamnose binding SUEL lectin (InterPro:IPR000922); BEST Arabidopsis thaliana protein ma…
AT4G16162	16	0.794996	0.19934	-0.297594	0.746193	BAR	BAR	Leucine-rich repeat (LRR) family protein; LOCATED IN: chloroplast; CONTAINS InterPro DOMAIN/s: Leucine-rich repeat (InterPro:IPR001611); BEST Arabidopsis thaliana protein match is: Leucine-rich repeat transmembrane protein kinase (TAIR:AT1G53420.1); Has 48341 Blast hits to 10922 proteins in 432 species: Archae - 20; Bacteria - 1080; Metazoa - 398; Fungi - 46; Plants - 43937; Viruses - 0; Other Eu…
AT1G63522	7	0.79367	0.56153	0.682874	-1.22406	BAR	BAR	Defensin-like (DEFL) family protein; LOCATED IN: endomembrane system; BEST Arabidopsis thaliana protein match is: Defensin-like (DEFL) family protein (TAIR:AT1G63535.1); Has 35333 Blast hits to 34131 proteins in 2444 species: Archae - 798; Bacteria - 22429; Metazoa - 974; Fungi - 991; Plants - 531; Viruses - 0; Other Eukaryotes - 9610 (source: NCBI BLink).
AT5G34908	4	0.791674	-0.463328	-1.40893	0.66284	BAR	PNR	LOCATED IN: endomembrane system; CONTAINS InterPro DOMAIN/s: Protein of unknown function DUF784, Arabidopsis thaliana (InterPro:IPR008502); BEST Arabidopsis thaliana protein match is: Protein of unknown function (DUF784) (TAIR:AT5G34905.1); Has 112 Blast hits to 112 proteins in 2 species: Archae - 0; Bacteria - 0; Metazoa - 0; Fungi - 0; Plants - 112; Viruses - 0; Other Eukaryotes - 0 (source: NC…
AT1G65050	11	0.790943	-1.16492	-0.199449	-0.72591	BAR	BAR	TRAF-like superfamily protein; CONTAINS InterPro DOMAIN/s: TRAF-like (InterPro:IPR008974), MATH (InterPro:IPR002083); BEST Arabidopsis thaliana protein match is: TRAF-like family protein (TAIR:AT1G65150.2); Has 362 Blast hits to 327 proteins in 33 species: Archae - 0; Bacteria - 0; Metazoa - 0; Fungi - 16; Plants - 335; Viruses - 0; Other Eukaryotes - 11 (source: NCBI BLink).
AT4G39290	31	0.789328	-0.496746	0.286426	-0.241707	BAR	BAR	Galactose oxidase/kelch repeat superfamily protein; CONTAINS InterPro DOMAIN/s: F-box domain, cyclin-like (InterPro:IPR001810), Galactose oxidase/kelch, beta-propeller (InterPro:IPR011043), Kelch repeat type 1 (InterPro:IPR006652), Kelch related (InterPro:IPR013089), Kelch-type beta propeller (InterPro:IPR015915); BEST Arabidopsis thaliana protein match is: Galactose oxidase/kelch repeat superfam…
AT4G23020	36	0.78768	-1.07482	0.638873	-1.08885	BAR	BAR	unknown protein; FUNCTIONS IN: molecular_function unknown; INVOLVED IN: biological_process unknown; LOCATED IN: cellular_component unknown; BEST Arabidopsis thaliana protein match is: unknown protein (TAIR:AT4G11780.1).
AT2G40004	9	0.787579	-0.639642	0.630236	0.783482	BAR	BAR	unknown protein; LOCATED IN: endomembrane system; Has 30201 Blast hits to 17322 proteins in 780 species: Archae - 12; Bacteria - 1396; Metazoa - 17338; Fungi - 3422; Plants - 5037; Viruses - 0; Other Eukaryotes - 2996 (source: NCBI BLink).
AT1G38630	4	0.786771	-0.791596	-0.497356	1.58848	BAR	LPR	unknown protein; BEST Arabidopsis thaliana protein match is: unknown protein (TAIR:AT1G38790.1); Has 99 Blast hits to 6 proteins in 1 species: Archae - 0; Bacteria - 0; Metazoa - 0; Fungi - 0; Plants - 99; Viruses - 0; Other Eukaryotes - 0 (source: NCBI BLink).
AT4G02715	28	0.786021	0.248421	0.0746564	0.101959	BAR	BAR	unknown protein; Has 30201 Blast hits to 17322 proteins in 780 species: Archae - 12; Bacteria - 1396; Metazoa - 17338; Fungi - 3422; Plants - 5037; Viruses - 0; Other Eukaryotes - 2996 (source: NCBI BLink).
AT3G20155	19	0.785059	-0.0789989	-1.03259	0.932805	BAR	BAR	unknown protein; Has 36 Blast hits to 36 proteins in 5 species: Archae - 0; Bacteria - 0; Metazoa - 0; Fungi - 0; Plants - 36; Viruses - 0; Other Eukaryotes - 0 (source: NCBI BLink).
AT2G03230	12	0.781714	-0.123635	-0.250601	0.897465	BAR	BAR	GCK domain-containing protein; CONTAINS InterPro DOMAIN/s: GCK (InterPro:IPR012891); BEST Arabidopsis thaliana protein match is: GCK domain-containing protein (TAIR:AT5G57640.1); Has 84 Blast hits to 82 proteins in 21 species: Archae - 0; Bacteria - 0; Metazoa - 15; Fungi - 0; Plants - 68; Viruses - 0; Other Eukaryotes - 1 (source: NCBI BLink).
AT3G10185	7	0.779763	0.082785	-1.48121	1.48121	BAR	INR	Gibberellin-regulated family protein; LOCATED IN: endomembrane system; CONTAINS InterPro DOMAIN/s: Gibberellin regulated protein (InterPro:IPR003854); BEST Arabidopsis thaliana protein match is: Gibberellin-regulated family protein (TAIR:AT1G74670.1); Has 470 Blast hits to 470 proteins in 44 species: Archae - 0; Bacteria - 0; Metazoa - 0; Fungi - 0; Plants - 470; Viruses - 0; Other Eukaryotes - 0…
AT5G19175	6	0.778808	-0.195298	0.454151	-1.13314	BAR	BAR	Cysteine-rich protein; LOCATED IN: endomembrane system; BEST Arabidopsis thaliana protein match is: Cysteine-rich protein (TAIR:AT5G19172.1); Has 53 Blast hits to 53 proteins in 3 species: Archae - 0; Bacteria - 0; Metazoa - 0; Fungi - 0; Plants - 53; Viruses - 0; Other Eukaryotes - 0 (source: NCBI BLink).
AT4G21330	16	0.77747	-0.558236	0.406112	1.01134	BAR	BAR	DYSFUNCTIONAL TAPETUM 1 (DYT1); FUNCTIONS IN: DNA binding, sequence-specific DNA binding transcription factor activity; INVOLVED IN: tapetal layer development, regulation of transcription; LOCATED IN: nucleus; EXPRESSED IN: tapetum, floral meristem, anther primordium; CONTAINS InterPro DOMAIN/s: Helix-loop-helix DNA-binding domain (InterPro:IPR001092), Helix-loop-helix DNA-binding (InterPro:IPR01…
AT5G50423	11	0.775701	-0.680981	0.0534254	0.085162	BAR	BAR	Putative membrane lipoprotein; LOCATED IN: endomembrane system; BEST Arabidopsis thaliana protein match is: Putative membrane lipoprotein (TAIR:AT5G48605.1); Has 47 Blast hits to 47 proteins in 2 species: Archae - 0; Bacteria - 0; Metazoa - 0; Fungi - 0; Plants - 47; Viruses - 0; Other Eukaryotes - 0 (source: NCBI BLink).
AT1G61795	21	0.774667	-0.889482	-0.0413397	-0.130224	BAR	BAR	PAK-box/P21-Rho-binding family protein; FUNCTIONS IN: molecular_function unknown; INVOLVED IN: biological_process unknown; LOCATED IN: cellular_component unknown; CONTAINS InterPro DOMAIN/s: PAK-box/P21-Rho-binding (InterPro:IPR000095); BEST Arabidopsis thaliana protein match is: ROP-interactive CRIB motif-containing protein 10 (TAIR:AT4G04900.1); Has 175 Blast hits to 175 proteins in 15 species:…
AT4G12090	9	0.773157	-1.24838	4.16441	-3.27465	BAR	IPR	Cornichon family protein; FUNCTIONS IN: molecular_function unknown; INVOLVED IN: intracellular signaling pathway; LOCATED IN: endomembrane system, membrane; CONTAINS InterPro DOMAIN/s: Cornichon (InterPro:IPR003377); BEST Arabidopsis thaliana protein match is: Cornichon family protein (TAIR:AT1G12390.1); Has 603 Blast hits to 603 proteins in 174 species: Archae - 0; Bacteria - 0; Metazoa - 314; F…
AT2G23834	5	0.772288	-0.448268	0.264302	-0.914849	BAR	BAR	unknown protein; FUNCTIONS IN: molecular_function unknown; INVOLVED IN: biological_process unknown; LOCATED IN: cellular_component unknown; Has 30201 Blast hits to 17322 proteins in 780 species: Archae - 12; Bacteria - 1396; Metazoa - 17338; Fungi - 3422; Plants - 5037; Viruses - 0; Other Eukaryotes - 2996 (source: NCBI BLink).
AT4G16024	7	0.771458	-0.252591	0.876634	-0.904561	BAR	BAR	unknown protein; FUNCTIONS IN: molecular_function unknown; INVOLVED IN: biological_process unknown; LOCATED IN: cellular_component unknown; BEST Arabidopsis thaliana protein match is: unknown protein (TAIR:AT4G15990.1); Has 30201 Blast hits to 17322 proteins in 780 species: Archae - 12; Bacteria - 1396; Metazoa - 17338; Fungi - 3422; Plants - 5037; Viruses - 0; Other Eukaryotes - 2996 (source: NC…
AT4G08593	19	0.768939	0.188266	0.0265852	0.473159	BAR	BAR	unknown protein; BEST Arabidopsis thaliana protein match is: unknown protein (TAIR:AT5G45095.1); Has 30201 Blast hits to 17322 proteins in 780 species: Archae - 12; Bacteria - 1396; Metazoa - 17338; Fungi - 3422; Plants - 5037; Viruses - 0; Other Eukaryotes - 2996 (source: NCBI BLink).
AT1G77815	4	0.768607	-0.100935	-0.0997251	-0.217189	BAR	BAR	BEST Arabidopsis thaliana protein match is: Polynucleotidyl transferase, ribonuclease H-like superfamily protein (TAIR:AT1G27870.1); Has 74 Blast hits to 74 proteins in 2 species: Archae - 0; Bacteria - 0; Metazoa - 0; Fungi - 0; Plants - 74; Viruses - 0; Other Eukaryotes - 0 (source: NCBI BLink).
AT5G42567	5	0.768288	-0.117558	0.252365	-1.40923	BAR	LNR	LOCATED IN: endomembrane system; CONTAINS InterPro DOMAIN/s: Protein of unknown function DUF784, Arabidopsis thaliana (InterPro:IPR008502); BEST Arabidopsis thaliana protein match is: Protein of unknown function (DUF784) (TAIR:AT5G34887.1); Has 147 Blast hits to 145 proteins in 4 species: Archae - 0; Bacteria - 0; Metazoa - 0; Fungi - 0; Plants - 147; Viruses - 0; Other Eukaryotes - 0 (source: NC…
AT3G54440	86	0.768087	-0.383679	0.480285	-0.426806	BAR	BAR	glycoside hydrolase family 2 protein; FUNCTIONS IN: carbohydrate binding, cation binding, beta-galactosidase activity, hydrolase activity, hydrolyzing O-glycosyl compounds, catalytic activity; INVOLVED IN: carbohydrate metabolic process; EXPRESSED IN: male gametophyte, guard cell; CONTAINS InterPro DOMAIN/s: Glycoside hydrolase family 2, immunoglobulin-like beta-sandwich (InterPro:IPR006102), Gly…
AT5G47300	32	0.768023	-0.447014	0.130834	0.330982	BAR	BAR	F-box and associated interaction domains-containing protein; CONTAINS InterPro DOMAIN/s: F-box domain, cyclin-like (InterPro:IPR001810), F-box domain, Skp2-like (InterPro:IPR022364), F-box associated domain, type 1 (InterPro:IPR006527), F-box associated interaction domain (InterPro:IPR017451); BEST Arabidopsis thaliana protein match is: F-box and associated interaction domains-containing protein …
AT5G04267	3	0.767457	1.9743	-0.981271	2.37641	LPR	LPR	unknown protein; Has 30201 Blast hits to 17322 proteins in 780 species: Archae - 12; Bacteria - 1396; Metazoa - 17338; Fungi - 3422; Plants - 5037; Viruses - 0; Other Eukaryotes - 2996 (source: NCBI BLink).
AT1G24485	33	0.767181	-1.21331	0.34106	-0.066649	BAR	BAR	FUNCTIONS IN: molecular_function unknown; INVOLVED IN: biological_process unknown; LOCATED IN: endomembrane system; BEST Arabidopsis thaliana protein match is: protein kinase-related (TAIR:AT3G46280.1); Has 1310 Blast hits to 1260 proteins in 183 species: Archae - 0; Bacteria - 258; Metazoa - 162; Fungi - 42; Plants - 688; Viruses - 16; Other Eukaryotes - 144 (source: NCBI BLink).
AT5G14602	12	0.765879	0.573908	0.0349158	-0.415712	BAR	BAR	FUNCTIONS IN: molecular_function unknown; INVOLVED IN: biological_process unknown; LOCATED IN: endomembrane system; BEST Arabidopsis thaliana protein match is: Methyltransferase-related protein (TAIR:AT5G18150.1); Has 30201 Blast hits to 17322 proteins in 780 species: Archae - 12; Bacteria - 1396; Metazoa - 17338; Fungi - 3422; Plants - 5037; Viruses - 0; Other Eukaryotes - 2996 (source: NCBI BLi…
AT4G13395	12	0.765149	-1.12424	0.0115747	0.406163	BAR	BAR	ROTUNDIFOLIA like 12 (RTFL12); CONTAINS InterPro DOMAIN/s: DVL (InterPro:IPR012552); BEST Arabidopsis thaliana protein match is: ROTUNDIFOLIA like 10 (TAIR:AT3G14362.1); Has 139 Blast hits to 139 proteins in 12 species: Archae - 0; Bacteria - 0; Metazoa - 0; Fungi - 0; Plants - 139; Viruses - 0; Other Eukaryotes - 0 (source: NCBI BLink).
AT4G09466	3	0.76485	-2.30153	-0.673653	-1.38871	LNR	LNR	Carbohydrate-binding X8 domain superfamily protein; FUNCTIONS IN: molecular_function unknown; INVOLVED IN: biological_process unknown; LOCATED IN: endomembrane system; CONTAINS InterPro DOMAIN/s: X8 (InterPro:IPR012946); BEST Arabidopsis thaliana protein match is: Carbohydrate-binding X8 domain superfamily protein (TAIR:AT4G09467.1); Has 30201 Blast hits to 17322 proteins in 780 species: Archae -…
AT1G66475	3	0.764355	0.203995	-0.513919	-0.346317	BAR	BAR	unknown protein; Has 30201 Blast hits to 17322 proteins in 780 species: Archae - 12; Bacteria - 1396; Metazoa - 17338; Fungi - 3422; Plants - 5037; Viruses - 0; Other Eukaryotes - 2996 (source: NCBI BLink).
AT4G37608	15	0.762974	-0.991315	0.532616	-0.157924	BAR	BAR	unknown protein; FUNCTIONS IN: molecular_function unknown; INVOLVED IN: biological_process unknown; LOCATED IN: cellular_component unknown; Has 22 Blast hits to 22 proteins in 10 species: Archae - 0; Bacteria - 0; Metazoa - 0; Fungi - 0; Plants - 22; Viruses - 0; Other Eukaryotes - 0 (source: NCBI BLink).
AT2G26310	37	0.762195	-1.02917	0.648713	-0.357451	BAR	BAR	Chalcone-flavanone isomerase family protein; FUNCTIONS IN: intramolecular lyase activity; INVOLVED IN: cellular amino acid derivative biosynthetic process; LOCATED IN: cellular_component unknown; CONTAINS InterPro DOMAIN/s: Chalcone isomerase, subgroup (InterPro:IPR003466), Chalcone isomerase (InterPro:IPR016087); BEST Arabidopsis thaliana protein match is: Chalcone-flavanone isomerase family pro…
AT2G05803	3	0.759723	-2.07214	0.389289	0.181058	LNR	BAR	unknown protein; LOCATED IN: endomembrane system; Has 30201 Blast hits to 17322 proteins in 780 species: Archae - 12; Bacteria - 1396; Metazoa - 17338; Fungi - 3422; Plants - 5037; Viruses - 0; Other Eukaryotes - 2996 (source: NCBI BLink).
AT5G11440	23	0.758584	-1.03819	-0.327195	0.463046	BAR	BAR	CTC-interacting domain 5 (CID5); CONTAINS InterPro DOMAIN/s: Ubiquitin system component Cue (InterPro:IPR003892); BEST Arabidopsis thaliana protein match is: CTC-interacting domain 6 (TAIR:AT5G25540.1); Has 1807 Blast hits to 1807 proteins in 277 species: Archae - 0; Bacteria - 0; Metazoa - 736; Fungi - 347; Plants - 385; Viruses - 0; Other Eukaryotes - 339 (source: NCBI BLink).
AT3G03626	4	0.757001	0.600693	0.751217	-0.835923	BAR	BAR	unknown protein; Has 30201 Blast hits to 17322 proteins in 780 species: Archae - 12; Bacteria - 1396; Metazoa - 17338; Fungi - 3422; Plants - 5037; Viruses - 0; Other Eukaryotes - 2996 (source: NCBI BLink).
AT3G09120	43	0.754904	-1.18448	-0.30453	0.361012	BAR	BAR	Protein of unknown function (DUF674); CONTAINS InterPro DOMAIN/s: Protein of unknown function DUF674 (InterPro:IPR007750); BEST Arabidopsis thaliana protein match is: Protein of unknown function (DUF674) (TAIR:AT3G09110.1); Has 325 Blast hits to 251 proteins in 14 species: Archae - 0; Bacteria - 0; Metazoa - 1; Fungi - 0; Plants - 324; Viruses - 0; Other Eukaryotes - 0 (source: NCBI BLink).
AT1G56415	11	0.753834	0.365569	0.252589	-0.276575	BAR	BAR	Expressed protein; FUNCTIONS IN: molecular_function unknown; INVOLVED IN: biological_process unknown; LOCATED IN: endomembrane system; Has 35333 Blast hits to 34131 proteins in 2444 species: Archae - 798; Bacteria - 22429; Metazoa - 974; Fungi - 991; Plants - 531; Viruses - 0; Other Eukaryotes - 9610 (source: NCBI BLink).
AT1G09812	9	0.753627	-0.71858	0.241471	0.127259	BAR	BAR	unknown protein; BEST Arabidopsis thaliana protein match is: unknown protein (TAIR:AT1G58007.2); Has 93 Blast hits to 93 proteins in 13 species: Archae - 0; Bacteria - 0; Metazoa - 0; Fungi - 0; Plants - 93; Viruses - 0; Other Eukaryotes - 0 (source: NCBI BLink).
AT5G59616	11	0.753268	0.00256646	0.83792	-0.462804	BAR	BAR	Interleukin-1 receptor-associated kinase 4 protein; BEST Arabidopsis thaliana protein match is: Leucine-rich repeat protein kinase family protein (TAIR:AT5G59680.1); Has 30201 Blast hits to 17322 proteins in 780 species: Archae - 12; Bacteria - 1396; Metazoa - 17338; Fungi - 3422; Plants - 5037; Viruses - 0; Other Eukaryotes - 2996 (source: NCBI BLink).
AT3G01319	3	0.747908	-0.583841	-2.28906	-0.0604071	BAR	PNR	unknown protein; Has 30201 Blast hits to 17322 proteins in 780 species: Archae - 12; Bacteria - 1396; Metazoa - 17338; Fungi - 3422; Plants - 5037; Viruses - 0; Other Eukaryotes - 2996 (source: NCBI BLink).
AT1G15825	10	0.7453	-0.609877	0.187419	0.167074	BAR	BAR	hydroxyproline-rich glycoprotein family protein; Has 11879 Blast hits to 5508 proteins in 628 species: Archae - 56; Bacteria - 1752; Metazoa - 3397; Fungi - 734; Plants - 3913; Viruses - 567; Other Eukaryotes - 1460 (source: NCBI BLink).
AT5G43090	40	0.744567	-0.239064	0.636315	0.415432	BAR	BAR	pumilio 13 (PUM13); FUNCTIONS IN: RNA binding, binding; LOCATED IN: cellular_component unknown; CONTAINS InterPro DOMAIN/s: Pumilio RNA-binding repeat (InterPro:IPR001313), Armadillo-like helical (InterPro:IPR011989), Armadillo-type fold (InterPro:IPR016024); BEST Arabidopsis thaliana protein match is: pumilio 14 (TAIR:AT5G43110.1); Has 1807 Blast hits to 1807 proteins in 277 species: Archae - 0;…
AT1G79915	21	0.74213	-0.398694	0.0874658	-0.0673541	BAR	BAR	Putative methyltransferase family protein; CONTAINS InterPro DOMAIN/s: Methyltransferase-16, putative (InterPro:IPR019410); Has 424 Blast hits to 423 proteins in 116 species: Archae - 0; Bacteria - 1; Metazoa - 170; Fungi - 70; Plants - 129; Viruses - 0; Other Eukaryotes - 54 (source: NCBI BLink).
AT5G42957	4	0.740784	-0.612202	1.59948	-0.291586	BAR	PPR	Protein of unknown function (DUF784); FUNCTIONS IN: molecular_function unknown; INVOLVED IN: biological_process unknown; LOCATED IN: endomembrane system; CONTAINS InterPro DOMAIN/s: Protein of unknown function DUF784, Arabidopsis thaliana (InterPro:IPR008502); BEST Arabidopsis thaliana protein match is: Protein of unknown function (DUF784) (TAIR:AT5G42955.1); Has 30201 Blast hits to 17322 protein…
AT5G47928	4	0.740398	-0.63353	0.374199	0.571403	BAR	BAR	unknown protein; LOCATED IN: endomembrane system; Has 30201 Blast hits to 17322 proteins in 780 species: Archae - 12; Bacteria - 1396; Metazoa - 17338; Fungi - 3422; Plants - 5037; Viruses - 0; Other Eukaryotes - 2996 (source: NCBI BLink).
AT1G47450	12	0.739381	-0.278464	0.0317393	0.207706	BAR	BAR	Protein of unknown function (DUF784); FUNCTIONS IN: molecular_function unknown; INVOLVED IN: biological_process unknown; LOCATED IN: endomembrane system; CONTAINS InterPro DOMAIN/s: Protein of unknown function DUF784, Arabidopsis thaliana (InterPro:IPR008502); BEST Arabidopsis thaliana protein match is: Protein of unknown function (DUF784) (TAIR:AT1G47470.1); Has 47 Blast hits to 47 proteins in 2…
AT5G54240	31	0.737297	-0.695175	0.442354	0.154988	BAR	BAR	Protein of unknown function (DUF1223); CONTAINS InterPro DOMAIN/s: Protein of unknown function DUF1223 (InterPro:IPR010634); BEST Arabidopsis thaliana protein match is: Protein of unknown function (DUF1223) (TAIR:AT4G27350.1); Has 1807 Blast hits to 1807 proteins in 277 species: Archae - 0; Bacteria - 0; Metazoa - 736; Fungi - 347; Plants - 385; Viruses - 0; Other Eukaryotes - 339 (source: NCBI B…
AT2G05645	16	0.736587	0.409222	0.445013	-0.818732	BAR	BAR	unknown protein; Has 30201 Blast hits to 17322 proteins in 780 species: Archae - 12; Bacteria - 1396; Metazoa - 17338; Fungi - 3422; Plants - 5037; Viruses - 0; Other Eukaryotes - 2996 (source: NCBI BLink).
AT3G45760	32	0.736489	0.291008	-0.752569	0.24601	BAR	BAR	Nucleotidyltransferase family protein; INVOLVED IN: biological_process unknown; LOCATED IN: cellular_component unknown; BEST Arabidopsis thaliana protein match is: Nucleotidyltransferase family protein (TAIR:AT3G45750.1).
AT4G30097	3	0.736404	-0.480539	0.627906	-1.49399	BAR	LNR	unknown protein; Has 30201 Blast hits to 17322 proteins in 780 species: Archae - 12; Bacteria - 1396; Metazoa - 17338; Fungi - 3422; Plants - 5037; Viruses - 0; Other Eukaryotes - 2996 (source: NCBI BLink).
AT5G24190	24	0.736089	-0.188519	-0.788061	0.427061	BAR	BAR	Lipase class 3-related protein; FUNCTIONS IN: triglyceride lipase activity; INVOLVED IN: lipid metabolic process; LOCATED IN: cellular_component unknown; CONTAINS InterPro DOMAIN/s: Lipase, class 3 (InterPro:IPR002921); BEST Arabidopsis thaliana protein match is: Lipase class 3-related protein (TAIR:AT5G24180.1); Has 1807 Blast hits to 1807 proteins in 277 species: Archae - 0; Bacteria - 0; Metaz…
AT3G57200	46	0.733233	-0.338652	-0.327364	0.198242	BAR	BAR	unknown protein; BEST Arabidopsis thaliana protein match is: unknown protein (TAIR:AT2G41451.1); Has 94 Blast hits to 94 proteins in 31 species: Archae - 0; Bacteria - 12; Metazoa - 0; Fungi - 0; Plants - 77; Viruses - 0; Other Eukaryotes - 5 (source: NCBI BLink).
AT5G23370	23	0.731873	-0.483075	0.370186	-0.455303	BAR	BAR	GRAM domain-containing protein / ABA-responsive protein-related; CONTAINS InterPro DOMAIN/s: GRAM (InterPro:IPR004182); BEST Arabidopsis thaliana protein match is: GRAM domain-containing protein / ABA-responsive protein-related (TAIR:AT5G23350.1); Has 1807 Blast hits to 1807 proteins in 277 species: Archae - 0; Bacteria - 0; Metazoa - 736; Fungi - 347; Plants - 385; Viruses - 0; Other Eukaryotes …
AT4G09750	26	0.731191	-1.20365	-0.021834	-0.598794	BAR	BAR	NAD(P)-binding Rossmann-fold superfamily protein; FUNCTIONS IN: oxidoreductase activity, binding, catalytic activity; INVOLVED IN: oxidation reduction, metabolic process; LOCATED IN: cellular_component unknown; CONTAINS InterPro DOMAIN/s: NAD(P)-binding domain (InterPro:IPR016040), Glucose/ribitol dehydrogenase (InterPro:IPR002347), Short-chain dehydrogenase/reductase SDR (InterPro:IPR002198); BE…
AT5G66816	8	0.73066	-0.207158	-0.718802	1.10981	BAR	BAR	unknown protein; FUNCTIONS IN: molecular_function unknown; INVOLVED IN: biological_process unknown; LOCATED IN: endomembrane system; BEST Arabidopsis thaliana protein match is: unknown protein (TAIR:AT3G50610.1); Has 30201 Blast hits to 17322 proteins in 780 species: Archae - 12; Bacteria - 1396; Metazoa - 17338; Fungi - 3422; Plants - 5037; Viruses - 0; Other Eukaryotes - 2996 (source: NCBI BLin…
AT5G22180	13	0.729178	-0.488611	-0.63643	-0.352454	BAR	BAR	unknown protein; BEST Arabidopsis thaliana protein match is: unknown protein (TAIR:AT5G22160.1); Has 30201 Blast hits to 17322 proteins in 780 species: Archae - 12; Bacteria - 1396; Metazoa - 17338; Fungi - 3422; Plants - 5037; Viruses - 0; Other Eukaryotes - 2996 (source: NCBI BLink).
AT4G09984	6	0.728581	-0.0542898	-0.961047	-0.437964	BAR	BAR	low-molecular-weight cysteine-rich 34 (LCR34); INVOLVED IN: defense response; LOCATED IN: endomembrane system; CONTAINS InterPro DOMAIN/s: S locus-related glycoprotein 1 binding pollen coat (InterPro:IPR010851), Knottin (InterPro:IPR003614); BEST Arabidopsis thaliana protein match is: low-molecular-weight cysteine-rich 2 (TAIR:AT4G10595.1); Has 35333 Blast hits to 34131 proteins in 2444 species: …
AT1G76994	4	0.726382	-1.09749	-0.15749	-1.1243	BAR	BAR	unknown protein; Has 30201 Blast hits to 17322 proteins in 780 species: Archae - 12; Bacteria - 1396; Metazoa - 17338; Fungi - 3422; Plants - 5037; Viruses - 0; Other Eukaryotes - 2996 (source: NCBI BLink).
AT4G16195	13	0.723403	1.04715	-0.218417	0.207201	BAR	BAR	Plant self-incompatibility protein S1 family; FUNCTIONS IN: molecular_function unknown; INVOLVED IN: biological_process unknown; LOCATED IN: endomembrane system; EXPRESSED IN: cultured cell; CONTAINS InterPro DOMAIN/s: Plant self-incompatibility S1 (InterPro:IPR010264); BEST Arabidopsis thaliana protein match is: Plant self-incompatibility protein S1 family (TAIR:AT3G17080.1); Has 30201 Blast hit…
AT5G21482	46	0.721371	-0.442745	-0.126169	0.0593294	BAR	BAR	cytokinin oxidase 7 (CKX7); CONTAINS InterPro DOMAIN/s: Cytokinin dehydrogenase 1, FAD/cytokinin binding domain (InterPro:IPR015345), FAD-binding, type 2 (InterPro:IPR016166), FAD-linked oxidase-like, C-terminal (InterPro:IPR016164), FAD linked oxidase, N-terminal (InterPro:IPR006094); BEST Arabidopsis thaliana protein match is: cytokinin oxidase/dehydrogenase 1 (TAIR:AT2G41510.1); Has 8328 Blast…
AT5G18080	4	0.720734	-0.553487	-0.0324333	-0.305018	BAR	BAR	SAUR-like auxin-responsive protein family ; CONTAINS InterPro DOMAIN/s: Auxin responsive SAUR protein (InterPro:IPR003676); BEST Arabidopsis thaliana protein match is: SAUR-like auxin-responsive protein family (TAIR:AT5G18020.1); Has 1807 Blast hits to 1807 proteins in 277 species: Archae - 0; Bacteria - 0; Metazoa - 736; Fungi - 347; Plants - 385; Viruses - 0; Other Eukaryotes - 339 (source: NCB…
AT1G24580	16	0.720133	0.105338	0.772893	-1.16848	BAR	BAR	RING/U-box superfamily protein; FUNCTIONS IN: zinc ion binding; LOCATED IN: endomembrane system; CONTAINS InterPro DOMAIN/s: Zinc finger, RING-type (InterPro:IPR001841), Zinc finger, C3HC4 RING-type (InterPro:IPR018957); BEST Arabidopsis thaliana protein match is: RING/U-box superfamily protein (TAIR:AT1G67856.1); Has 35333 Blast hits to 34131 proteins in 2444 species: Archae - 798; Bacteria - 22…
AT1G24590	25	0.719922	-0.406586	-0.787479	0.315203	BAR	BAR	DORNROSCHEN-like (DRNL); FUNCTIONS IN: DNA binding, sequence-specific DNA binding transcription factor activity; INVOLVED IN: in 6 processes; LOCATED IN: nucleus, chloroplast; EXPRESSED IN: embryo, leaf primordium, seed; EXPRESSED DURING: C globular stage, D bilateral stage, E expanded cotyledon stage; CONTAINS InterPro DOMAIN/s: DNA-binding, integrase-type (InterPro:IPR016177), Pathogenesis-rela…
AT3G32047	35	0.719096	0.0424076	0.724825	-1.17663	BAR	BAR	Cytochrome P450 superfamily protein; FUNCTIONS IN: electron carrier activity, monooxygenase activity, iron ion binding, heme binding; INVOLVED IN: oxidation reduction; LOCATED IN: endomembrane system; CONTAINS InterPro DOMAIN/s: Cytochrome P450 (InterPro:IPR001128), Cytochrome P450, conserved site (InterPro:IPR017972), Cytochrome P450, E-class, group I (InterPro:IPR002401); BEST Arabidopsis thali…
AT5G45469	6	0.71846	0.430855	0.575967	-0.122993	BAR	BAR	unknown protein; LOCATED IN: endomembrane system; Has 30201 Blast hits to 17322 proteins in 780 species: Archae - 12; Bacteria - 1396; Metazoa - 17338; Fungi - 3422; Plants - 5037; Viruses - 0; Other Eukaryotes - 2996 (source: NCBI BLink).
AT4G37235	17	0.71832	-0.424746	0.16466	-0.0808147	BAR	BAR	Uncharacterised protein family (UPF0497); FUNCTIONS IN: molecular_function unknown; INVOLVED IN: biological_process unknown; LOCATED IN: endomembrane system; CONTAINS InterPro DOMAIN/s: Uncharacterised protein family UPF0497, trans-membrane plant (InterPro:IPR006702); BEST Arabidopsis thaliana protein match is: Uncharacterised protein family (UPF0497) (TAIR:AT3G50810.1); Has 35333 Blast hits to 3…
AT1G57565	14	0.715648	-0.348063	-0.858144	1.5781	BAR	LPR	SWI-SNF-related chromatin binding protein; BEST Arabidopsis thaliana protein match is: F-box family protein (TAIR:AT1G57580.1); Has 58 Blast hits to 53 proteins in 4 species: Archae - 0; Bacteria - 0; Metazoa - 0; Fungi - 0; Plants - 58; Viruses - 0; Other Eukaryotes - 0 (source: NCBI BLink).
AT1G73580	12	0.71561	-1.30561	0.113212	-0.693159	BAR	BAR	Calcium-dependent lipid-binding (CaLB domain) family protein; CONTAINS InterPro DOMAIN/s: C2 membrane targeting protein (InterPro:IPR018029), C2 calcium/lipid-binding domain, CaLB (InterPro:IPR008973), C2 calcium-dependent membrane targeting (InterPro:IPR000008); BEST Arabidopsis thaliana protein match is: Calcium-dependent lipid-binding (CaLB domain) family protein (TAIR:AT3G17980.1); Has 4999 B…
AT5G39240	8	0.715421	-0.892859	0.222833	0.165063	BAR	BAR	unknown protein; BEST Arabidopsis thaliana protein match is: unknown protein (TAIR:AT3G29370.1); Has 15 Blast hits to 15 proteins in 4 species: Archae - 0; Bacteria - 0; Metazoa - 0; Fungi - 0; Plants - 15; Viruses - 0; Other Eukaryotes - 0 (source: NCBI BLink).
AT2G02026	5	0.715204	0.383947	-0.0236909	-0.682819	BAR	BAR	unknown protein; Has 30201 Blast hits to 17322 proteins in 780 species: Archae - 12; Bacteria - 1396; Metazoa - 17338; Fungi - 3422; Plants - 5037; Viruses - 0; Other Eukaryotes - 2996 (source: NCBI BLink).
AT5G50220	28	0.714031	-0.00160435	0.179736	0.0358868	BAR	BAR	F-box family protein; CONTAINS InterPro DOMAIN/s: F-box domain, cyclin-like (InterPro:IPR001810), F-box domain, Skp2-like (InterPro:IPR022364), F-box associated domain, type 3 (InterPro:IPR013187), F-box associated interaction domain (InterPro:IPR017451); BEST Arabidopsis thaliana protein match is: F-box and associated interaction domains-containing protein (TAIR:AT1G32420.1); Has 1807 Blast hits…
AT3G46206	3	0.711174	-2.09146	0.025994	-0.180995	LNR	BAR	unknown protein; Has 30201 Blast hits to 17322 proteins in 780 species: Archae - 12; Bacteria - 1396; Metazoa - 17338; Fungi - 3422; Plants - 5037; Viruses - 0; Other Eukaryotes - 2996 (source: NCBI BLink).
AT1G24270	19	0.710559	-0.252558	-0.502514	0.466224	BAR	BAR	unknown protein; BEST Arabidopsis thaliana protein match is: unknown protein (TAIR:AT5G13090.1); Has 84 Blast hits to 83 proteins in 13 species: Archae - 0; Bacteria - 0; Metazoa - 0; Fungi - 0; Plants - 84; Viruses - 0; Other Eukaryotes - 0 (source: NCBI BLink).
AT5G42825	19	0.709178	-0.215617	0.381887	-0.480402	BAR	BAR	unknown protein; Has 35333 Blast hits to 34131 proteins in 2444 species: Archae - 798; Bacteria - 22429; Metazoa - 974; Fungi - 991; Plants - 531; Viruses - 0; Other Eukaryotes - 9610 (source: NCBI BLink).
AT5G17120	13	0.709045	-0.754151	0.736947	-1.5053	BAR	LNR	Cystatin/monellin superfamily protein; CONTAINS InterPro DOMAIN/s: Cystatin-related, plant (InterPro:IPR006525); BEST Arabidopsis thaliana protein match is: Cystatin/monellin superfamily protein (TAIR:AT5G17150.1); Has 1807 Blast hits to 1807 proteins in 277 species: Archae - 0; Bacteria - 0; Metazoa - 736; Fungi - 347; Plants - 385; Viruses - 0; Other Eukaryotes - 339 (source: NCBI BLink).
AT1G60987	17	0.708	-0.404832	0.673062	0.115282	BAR	BAR	SCR-like 5 (SCRL5); FUNCTIONS IN: molecular_function unknown; INVOLVED IN: signal transduction; LOCATED IN: endomembrane system; CONTAINS InterPro DOMAIN/s: Plant self-incompatibility response (InterPro:IPR010682); BEST Arabidopsis thaliana protein match is: SCR-like 4 (TAIR:AT1G60986.1); Has 35333 Blast hits to 34131 proteins in 2444 species: Archae - 798; Bacteria - 22429; Metazoa - 974; Fungi …
AT5G60560	29	0.70661	-0.717474	-0.44687	1.0713	BAR	BAR	F-box and associated interaction domains-containing protein; CONTAINS InterPro DOMAIN/s: F-box domain, cyclin-like (InterPro:IPR001810), F-box domain, Skp2-like (InterPro:IPR022364), F-box associated domain, type 1 (InterPro:IPR006527), F-box associated interaction domain (InterPro:IPR017451); BEST Arabidopsis thaliana protein match is: F-box and associated interaction domains-containing protein …
AT5G02930	34	0.706193	0.010542	-0.969042	0.25202	BAR	BAR	F-box/RNI-like superfamily protein; CONTAINS InterPro DOMAIN/s: F-box domain, cyclin-like (InterPro:IPR001810), F-box domain, Skp2-like (InterPro:IPR022364); BEST Arabidopsis thaliana protein match is: F-box/RNI-like superfamily protein (TAIR:AT5G02910.1); Has 2185 Blast hits to 2152 proteins in 42 species: Archae - 0; Bacteria - 2; Metazoa - 16; Fungi - 0; Plants - 2164; Viruses - 0; Other Eukar…
AT4G08073	4	0.704269	-0.531952	2.22353	-2.01955	BAR	IPR	unknown protein; Has 30201 Blast hits to 17322 proteins in 780 species: Archae - 12; Bacteria - 1396; Metazoa - 17338; Fungi - 3422; Plants - 5037; Viruses - 0; Other Eukaryotes - 2996 (source: NCBI BLink).
AT2G11623	6	0.703305	-0.388191	-0.167475	0.877039	BAR	BAR	Plant protein 1589 of unknown function; FUNCTIONS IN: molecular_function unknown; INVOLVED IN: biological_process unknown; LOCATED IN: cellular_component unknown; CONTAINS InterPro DOMAIN/s: Conserved hypothetical protein CHP01589, plant (InterPro:IPR006476); BEST Arabidopsis thaliana protein match is: Plant protein 1589 of unknown function (TAIR:AT2G29605.1).
AT2G10535	5	0.702798	-0.270861	-1.19107	0.909531	BAR	BAR	low-molecular-weight cysteine-rich 29 (LCR29); INVOLVED IN: defense response; LOCATED IN: endomembrane system; CONTAINS InterPro DOMAIN/s: S locus-related glycoprotein 1 binding pollen coat (InterPro:IPR010851), Knottin (InterPro:IPR003614); BEST Arabidopsis thaliana protein match is: low-molecular-weight cysteine-rich 13 (TAIR:AT4G09795.1); Has 35333 Blast hits to 34131 proteins in 2444 species:…
AT3G47720	29	0.702045	-0.491732	0.161167	-0.354758	BAR	BAR	similar to RCD one 4 (SRO4); FUNCTIONS IN: NAD+ ADP-ribosyltransferase activity; INVOLVED IN: biological_process unknown; CONTAINS InterPro DOMAIN/s: Poly(ADP-ribose) polymerase, catalytic domain (InterPro:IPR012317), RST domain of plant C-terminal (InterPro:IPR022003); BEST Arabidopsis thaliana protein match is: similar to RCD one 5 (TAIR:AT5G62520.1); Has 159 Blast hits to 149 proteins in 13 sp…
AT4G13263	5	0.701848	1.27529	0.0315822	0.357376	BAR	BAR	Protein of unknown function (DUF784); FUNCTIONS IN: molecular_function unknown; INVOLVED IN: biological_process unknown; LOCATED IN: endomembrane system; CONTAINS InterPro DOMAIN/s: Protein of unknown function DUF784, Arabidopsis thaliana (InterPro:IPR008502); BEST Arabidopsis thaliana protein match is: Protein of unknown function (DUF784) (TAIR:AT4G13261.1); Has 30201 Blast hits to 17322 protein…
AT1G11655	12	0.701479	-1.437	-0.205504	-0.602864	BAR	BAR	unknown protein; BEST Arabidopsis thaliana protein match is: unknown protein (TAIR:AT4G21902.1); Has 22 Blast hits to 22 proteins in 6 species: Archae - 0; Bacteria - 0; Metazoa - 0; Fungi - 0; Plants - 22; Viruses - 0; Other Eukaryotes - 0 (source: NCBI BLink).
AT5G18030	9	0.699399	-0.588392	0.00594067	-0.725772	BAR	BAR	SAUR-like auxin-responsive protein family ; CONTAINS InterPro DOMAIN/s: Auxin responsive SAUR protein (InterPro:IPR003676); BEST Arabidopsis thaliana protein match is: SAUR-like auxin-responsive protein family (TAIR:AT5G18020.1); Has 1807 Blast hits to 1807 proteins in 277 species: Archae - 0; Bacteria - 0; Metazoa - 736; Fungi - 347; Plants - 385; Viruses - 0; Other Eukaryotes - 339 (source: NCB…
AT4G08876	4	0.696223	-0.570541	0.613508	-0.987658	BAR	BAR	pyrophosphate--fructose-6-phosphate 1-phosphotransferase-related / pyrophosphate-dependent 6-phosphofructose-1-kinase-related; BEST Arabidopsis thaliana protein match is: Phosphofructokinase family protein (TAIR:AT4G04040.1); Has 30201 Blast hits to 17322 proteins in 780 species: Archae - 12; Bacteria - 1396; Metazoa - 17338; Fungi - 3422; Plants - 5037; Viruses - 0; Other Eukaryotes - 2996 (sour…
AT1G52565	18	0.694288	-0.973648	0.103772	-0.144593	BAR	BAR	unknown protein; FUNCTIONS IN: molecular_function unknown; INVOLVED IN: biological_process unknown; LOCATED IN: endomembrane system; BEST Arabidopsis thaliana protein match is: unknown protein (TAIR:AT3G15760.1); Has 35333 Blast hits to 34131 proteins in 2444 species: Archae - 798; Bacteria - 22429; Metazoa - 974; Fungi - 991; Plants - 531; Viruses - 0; Other Eukaryotes - 9610 (source: NCBI BLink…
AT5G44578	12	0.693103	-1.76226	-0.777678	-0.145935	LNR	BAR	unknown protein; FUNCTIONS IN: molecular_function unknown; INVOLVED IN: biological_process unknown; LOCATED IN: endomembrane system; Has 15 Blast hits to 15 proteins in 2 species: Archae - 0; Bacteria - 0; Metazoa - 0; Fungi - 0; Plants - 15; Viruses - 0; Other Eukaryotes - 0 (source: NCBI BLink).
AT1G34390	22	0.693073	-0.330272	0.865406	-1.27745	BAR	BAR	auxin response factor 22 (ARF22); FUNCTIONS IN: sequence-specific DNA binding transcription factor activity; INVOLVED IN: regulation of transcription; LOCATED IN: nucleus; CONTAINS InterPro DOMAIN/s: Aux/IAA-ARF-dimerisation (InterPro:IPR011525), Transcriptional factor B3 (InterPro:IPR003340), AUX/IAA protein (InterPro:IPR003311), Auxin response factor (InterPro:IPR010525); BEST Arabidopsis thali…
AT1G06923	32	0.692707	-1.08229	-0.337938	-0.204602	BAR	BAR	BEST Arabidopsis thaliana protein match is: ovate family protein 17 (TAIR:AT2G30395.1); Has 35333 Blast hits to 34131 proteins in 2444 species: Archae - 798; Bacteria - 22429; Metazoa - 974; Fungi - 991; Plants - 531; Viruses - 0; Other Eukaryotes - 9610 (source: NCBI BLink).
AT1G77932	22	0.692281	-0.980464	-0.878573	0.745265	BAR	BAR	FUNCTIONS IN: molecular_function unknown; INVOLVED IN: biological_process unknown; LOCATED IN: cellular_component unknown; CONTAINS InterPro DOMAIN/s: Protein of unknown function DUF3049 (InterPro:IPR021410); BEST Arabidopsis thaliana protein match is: structural constituent of ribosome (TAIR:AT1G22110.1); Has 30201 Blast hits to 17322 proteins in 780 species: Archae - 12; Bacteria - 1396; Metazo…
AT4G28840	18	0.689851	-0.700763	-0.146841	0.362566	BAR	BAR	unknown protein; FUNCTIONS IN: molecular_function unknown; INVOLVED IN: biological_process unknown; LOCATED IN: chloroplast; BEST Arabidopsis thaliana protein match is: unknown protein (TAIR:AT2G20080.1); Has 71 Blast hits to 69 proteins in 15 species: Archae - 0; Bacteria - 0; Metazoa - 2; Fungi - 0; Plants - 67; Viruses - 0; Other Eukaryotes - 2 (source: NCBI BLink).
AT5G26692	9	0.68961	0	0.182074	-0.263687	BAR	BAR	Putative membrane lipoprotein; FUNCTIONS IN: molecular_function unknown; INVOLVED IN: biological_process unknown; LOCATED IN: endomembrane system; BEST Arabidopsis thaliana protein match is: Putative membrane lipoprotein (TAIR:AT5G26717.1); Has 6 Blast hits to 6 proteins in 2 species: Archae - 0; Bacteria - 0; Metazoa - 0; Fungi - 0; Plants - 6; Viruses - 0; Other Eukaryotes - 0 (source: NCBI BLi…
AT3G25700	45	0.689295	-1.30319	0.209506	-0.34009	BAR	BAR	Eukaryotic aspartyl protease family protein; FUNCTIONS IN: aspartic-type endopeptidase activity; INVOLVED IN: proteolysis; CONTAINS InterPro DOMAIN/s: Peptidase aspartic (InterPro:IPR021109), Peptidase aspartic, catalytic (InterPro:IPR009007), Peptidase A1 (InterPro:IPR001461); BEST Arabidopsis thaliana protein match is: Eukaryotic aspartyl protease family protein (TAIR:AT2G42980.1); Has 661 Blas…
AT1G13607	8	0.686785	-1.65753	-2.42754	1.85168	LNR	INR	Defensin-like (DEFL) family protein; LOCATED IN: endomembrane system; BEST Arabidopsis thaliana protein match is: Defensin-like (DEFL) family protein (TAIR:AT1G13609.1); Has 35333 Blast hits to 34131 proteins in 2444 species: Archae - 798; Bacteria - 22429; Metazoa - 974; Fungi - 991; Plants - 531; Viruses - 0; Other Eukaryotes - 9610 (source: NCBI BLink).
AT2G41997	5	0.685387	-0.588005	0.622037	0.488555	BAR	BAR	low-molecular-weight cysteine-rich 51 (LCR51); LOCATED IN: endomembrane system; CONTAINS InterPro DOMAIN/s: Molecular chaperone, heat shock protein, Hsp40, DnaJ (InterPro:IPR015609); BEST Arabidopsis thaliana protein match is: Molecular chaperone Hsp40/DnaJ family protein (TAIR:AT2G40995.1); Has 48 Blast hits to 48 proteins in 2 species: Archae - 0; Bacteria - 0; Metazoa - 0; Fungi - 0; Plants - …
AT3G53330	22	0.684482	-0.779292	0.724572	-0.629942	BAR	BAR	plastocyanin-like domain-containing protein; FUNCTIONS IN: electron carrier activity, copper ion binding; LOCATED IN: endomembrane system; CONTAINS InterPro DOMAIN/s: Plastocyanin-like (InterPro:IPR003245), Cupredoxin (InterPro:IPR008972); BEST Arabidopsis thaliana protein match is: copper ion binding;electron carriers (TAIR:AT1G45063.2); Has 21717 Blast hits to 10031 proteins in 807 species: Arc…
AT5G37415	14	0.684289	-0.214002	-1.93104	0.607653	BAR	PNR	AGAMOUS-like 105 (AGL105); BEST Arabidopsis thaliana protein match is: AGAMOUS-like 81 (TAIR:AT5G39750.1); Has 30201 Blast hits to 17322 proteins in 780 species: Archae - 12; Bacteria - 1396; Metazoa - 17338; Fungi - 3422; Plants - 5037; Viruses - 0; Other Eukaryotes - 2996 (source: NCBI BLink).
AT5G44430	9	0.682165	-1.12294	-0.527794	1.74676	BAR	LPR	plant defensin 1.2C (PDF1.2c); FUNCTIONS IN: molecular_function unknown; INVOLVED IN: defense response; LOCATED IN: endomembrane system, cell wall; CONTAINS InterPro DOMAIN/s: Gamma thionin (InterPro:IPR008176), Knottin (InterPro:IPR003614); BEST Arabidopsis thaliana protein match is: plant defensin 1.3 (TAIR:AT2G26010.1); Has 191 Blast hits to 191 proteins in 44 species: Archae - 0; Bacteria - 0…
AT5G16740	35	0.681181	-0.257417	-0.056786	-0.18447	BAR	BAR	Transmembrane amino acid transporter family protein; CONTAINS InterPro DOMAIN/s: Amino acid transporter, transmembrane (InterPro:IPR013057); BEST Arabidopsis thaliana protein match is: Transmembrane amino acid transporter family protein (TAIR:AT5G02170.1); Has 1807 Blast hits to 1807 proteins in 277 species: Archae - 0; Bacteria - 0; Metazoa - 736; Fungi - 347; Plants - 385; Viruses - 0; Other Eu…
AT5G34828	5	0.678859	-0.802958	-0.285439	-0.346025	BAR	BAR	Plant thionin family protein; LOCATED IN: endomembrane system; BEST Arabidopsis thaliana protein match is: Plant thionin family protein (TAIR:AT1G58242.1); Has 72 Blast hits to 72 proteins in 2 species: Archae - 0; Bacteria - 0; Metazoa - 0; Fungi - 0; Plants - 72; Viruses - 0; Other Eukaryotes - 0 (source: NCBI BLink).
AT1G78230	59	0.676818	-0.512857	-0.390059	0.424789	BAR	BAR	Outer arm dynein light chain 1 protein; INVOLVED IN: biological_process unknown; LOCATED IN: vacuole; CONTAINS InterPro DOMAIN/s: Leucine-rich repeat, typical subtype (InterPro:IPR003591), Leucine-rich repeat (InterPro:IPR001611); BEST Arabidopsis thaliana protein match is: Outer arm dynein light chain 1 protein (TAIR:AT4G03260.2); Has 24271 Blast hits to 14439 proteins in 747 species: Archae - 6…
AT1G34042	7	0.673511	-0.757461	0.455771	0.286782	BAR	BAR	unknown protein; Has 30201 Blast hits to 17322 proteins in 780 species: Archae - 12; Bacteria - 1396; Metazoa - 17338; Fungi - 3422; Plants - 5037; Viruses - 0; Other Eukaryotes - 2996 (source: NCBI BLink).
AT5G20045	15	0.672605	-0.759358	-0.795649	1.10792	BAR	BAR	unknown protein; Has 35333 Blast hits to 34131 proteins in 2444 species: Archae - 798; Bacteria - 22429; Metazoa - 974; Fungi - 991; Plants - 531; Viruses - 0; Other Eukaryotes - 9610 (source: NCBI BLink).
AT4G20040	44	0.670639	-0.639688	-0.144475	0.167861	BAR	BAR	Pectin lyase-like superfamily protein; FUNCTIONS IN: molecular_function unknown; INVOLVED IN: biological_process unknown; LOCATED IN: endomembrane system; CONTAINS InterPro DOMAIN/s: Pectin lyase fold/virulence factor (InterPro:IPR011050), Parallel beta-helix repeat (InterPro:IPR006626); BEST Arabidopsis thaliana protein match is: Pectin lyase-like superfamily protein (TAIR:AT4G20050.2); Has 3020…
AT1G10040	40	0.670248	-0.709724	-0.356533	0.553826	BAR	BAR	alpha/beta-Hydrolases superfamily protein; CONTAINS InterPro DOMAIN/s: Protein of unknown function DUF676, hydrolase-like (InterPro:IPR007751); BEST Arabidopsis thaliana protein match is: alpha/beta-Hydrolases superfamily protein (TAIR:AT4G25770.1); Has 35333 Blast hits to 34131 proteins in 2444 species: Archae - 798; Bacteria - 22429; Metazoa - 974; Fungi - 991; Plants - 531; Viruses - 0; Other …
AT1G05894	41	0.669838	-0.563872	-0.166062	0.349219	BAR	BAR	unknown protein; LOCATED IN: chloroplast; BEST Arabidopsis thaliana protein match is: unknown protein (TAIR:AT2G31480.1); Has 35333 Blast hits to 34131 proteins in 2444 species: Archae - 798; Bacteria - 22429; Metazoa - 974; Fungi - 991; Plants - 531; Viruses - 0; Other Eukaryotes - 9610 (source: NCBI BLink).
AT1G73810	40	0.668159	-0.612954	-0.197526	0.21965	BAR	BAR	Core-2/I-branching beta-1,6-N-acetylglucosaminyltransferase family protein; CONTAINS InterPro DOMAIN/s: Core-2/I-Branching enzyme (InterPro:IPR021141); BEST Arabidopsis thaliana protein match is: Core-2/I-branching beta-1,6-N-acetylglucosaminyltransferase family protein (TAIR:AT1G68390.1); Has 580 Blast hits to 580 proteins in 21 species: Archae - 0; Bacteria - 5; Metazoa - 0; Fungi - 0; Plants -…
AT5G63270	5	0.667845	-1.29777	-0.413684	-0.0586914	BAR	BAR	RPM1-interacting protein 4 (RIN4) family protein; CONTAINS InterPro DOMAIN/s: RPM1-interacting protein 4, defence response (InterPro:IPR008700); BEST Arabidopsis thaliana protein match is: RPM1-interacting protein 4 (RIN4) family protein (TAIR:AT3G48450.1); Has 282 Blast hits to 281 proteins in 36 species: Archae - 0; Bacteria - 0; Metazoa - 0; Fungi - 0; Plants - 280; Viruses - 0; Other Eukaryot…
AT5G46870	29	0.666905	-1.57717	-0.249787	0.367777	BAR	BAR	RNA-binding (RRM/RBD/RNP motifs) family protein; FUNCTIONS IN: oxidoreductase activity, nucleotide binding, nucleic acid binding; INVOLVED IN: oxidation reduction; EXPRESSED IN: cultured cell; CONTAINS InterPro DOMAIN/s: Aldo/keto reductase (InterPro:IPR001395), RNA recognition motif, RNP-1 (InterPro:IPR000504), Nucleotide-binding, alpha-beta plait (InterPro:IPR012677); BEST Arabidopsis thaliana …
AT3G08636	4	0.666707	-0.234163	-0.358248	0.421768	BAR	BAR	unknown protein; LOCATED IN: endomembrane system; Has 30201 Blast hits to 17322 proteins in 780 species: Archae - 12; Bacteria - 1396; Metazoa - 17338; Fungi - 3422; Plants - 5037; Viruses - 0; Other Eukaryotes - 2996 (source: NCBI BLink).
AT4G02830	20	0.666433	-0.744441	-0.322087	0.0126659	BAR	BAR	unknown protein; FUNCTIONS IN: molecular_function unknown; INVOLVED IN: biological_process unknown; LOCATED IN: cellular_component unknown.
AT1G74830	46	0.663697	-1.09718	-0.0668375	-0.13209	BAR	BAR	Protein of unknown function, DUF593; FUNCTIONS IN: molecular_function unknown; INVOLVED IN: biological_process unknown; LOCATED IN: endomembrane system; CONTAINS InterPro DOMAIN/s: Protein of unknown function DUF593 (InterPro:IPR007656); BEST Arabidopsis thaliana protein match is: Protein of unknown function, DUF593 (TAIR:AT1G18990.1); Has 3601 Blast hits to 3088 proteins in 462 species: Archae -…
AT1G73550	13	0.661915	-0.359651	-0.0988475	0.458545	BAR	BAR	Bifunctional inhibitor/lipid-transfer protein/seed storage 2S albumin superfamily protein; FUNCTIONS IN: lipid binding; INVOLVED IN: lipid transport; LOCATED IN: endomembrane system; CONTAINS InterPro DOMAIN/s: Bifunctional inhibitor/plant lipid transfer protein/seed storage (InterPro:IPR016140), Plant lipid transfer protein/seed storage/trypsin-alpha amylase inhibitor (InterPro:IPR003612); BEST …
AT5G06890	5	0.661496	-0.695066	1.1315	-1.10783	BAR	BAR	Ubiquitin-like superfamily protein; CONTAINS InterPro DOMAIN/s: Ubiquitin (InterPro:IPR000626); BEST Arabidopsis thaliana protein match is: SWAP (Suppressor-of-White-APricot)/surp RNA-binding domain-containing protein (TAIR:AT5G12280.1); Has 1807 Blast hits to 1807 proteins in 277 species: Archae - 0; Bacteria - 0; Metazoa - 736; Fungi - 347; Plants - 385; Viruses - 0; Other Eukaryotes - 339 (sou…
AT5G38378	5	0.661241	-0.411676	-0.0221888	-0.124046	BAR	BAR	Plant thionin family protein; LOCATED IN: endomembrane system; BEST Arabidopsis thaliana protein match is: Plant thionin family protein (TAIR:AT5G36805.1); Has 74 Blast hits to 74 proteins in 2 species: Archae - 0; Bacteria - 0; Metazoa - 0; Fungi - 0; Plants - 74; Viruses - 0; Other Eukaryotes - 0 (source: NCBI BLink).
AT5G55690	23	0.660791	-0.332239	0.568601	-0.762707	BAR	BAR	MADS-box transcription factor family protein; FUNCTIONS IN: DNA binding, sequence-specific DNA binding transcription factor activity; INVOLVED IN: regulation of transcription, DNA-dependent; LOCATED IN: nucleus; EXPRESSED IN: central cell; CONTAINS InterPro DOMAIN/s: Transcription factor, MADS-box (InterPro:IPR002100); BEST Arabidopsis thaliana protein match is: AGAMOUS-like 82 (TAIR:AT5G58890.1)…
AT3G01331	7	0.660577	-0.785228	1.05082	-0.572043	BAR	BAR	ECA1 gametogenesis related family protein; LOCATED IN: endomembrane system; BEST Arabidopsis thaliana protein match is: Expressed protein (TAIR:AT3G01325.1); Has 22 Blast hits to 22 proteins in 2 species: Archae - 0; Bacteria - 0; Metazoa - 0; Fungi - 0; Plants - 22; Viruses - 0; Other Eukaryotes - 0 (source: NCBI BLink).
AT4G00165	16	0.660055	-0.307135	0.175796	-0.183475	BAR	BAR	Bifunctional inhibitor/lipid-transfer protein/seed storage 2S albumin superfamily protein; FUNCTIONS IN: lipid binding; INVOLVED IN: lipid transport; LOCATED IN: endomembrane system; CONTAINS InterPro DOMAIN/s: Bifunctional inhibitor/plant lipid transfer protein/seed storage (InterPro:IPR016140), Plant lipid transfer protein/seed storage/trypsin-alpha amylase inhibitor (InterPro:IPR003612), Plant…
AT1G72620	25	0.655859	-0.969039	-0.0260104	0.7021	BAR	BAR	alpha/beta-Hydrolases superfamily protein; FUNCTIONS IN: hydrolase activity; INVOLVED IN: biological_process unknown; LOCATED IN: endomembrane system; CONTAINS InterPro DOMAIN/s: Alpha/beta hydrolase fold-1 (InterPro:IPR000073); BEST Arabidopsis thaliana protein match is: alpha/beta-Hydrolases superfamily protein (TAIR:AT1G17430.1); Has 6611 Blast hits to 6609 proteins in 1295 species: Archae - 8…
AT4G10613	37	0.655683	-0.621983	0.40464	-0.509	BAR	BAR	RNA-directed DNA polymerase (reverse transcriptase)-related family protein; CONTAINS InterPro DOMAIN/s: RNA-directed DNA polymerase (reverse transcriptase), related (InterPro:IPR015706); BEST Arabidopsis thaliana protein match is: RNA-directed DNA polymerase (reverse transcriptase)-related family protein (TAIR:AT3G25720.1); Has 35333 Blast hits to 34131 proteins in 2444 species: Archae - 798; Bac…
AT3G13686	4	0.655329	-0.743661	0.429321	-0.40344	BAR	BAR	unknown protein; Has 30201 Blast hits to 17322 proteins in 780 species: Archae - 12; Bacteria - 1396; Metazoa - 17338; Fungi - 3422; Plants - 5037; Viruses - 0; Other Eukaryotes - 2996 (source: NCBI BLink).
AT2G23093	40	0.653907	-0.348573	0.0796793	0.139301	BAR	BAR	Major facilitator superfamily protein; FUNCTIONS IN: molecular_function unknown; INVOLVED IN: biological_process unknown; LOCATED IN: endomembrane system; CONTAINS InterPro DOMAIN/s: Protein of unknown function DUF791 (InterPro:IPR008509), Major facilitator superfamily, general substrate transporter (InterPro:IPR016196); BEST Arabidopsis thaliana protein match is: Major facilitator superfamily pr…
AT3G10290	29	0.653177	-0.962147	0.270916	-0.0363502	BAR	BAR	Nucleotide-sugar transporter family protein; CONTAINS InterPro DOMAIN/s: Protein of unknown function DUF250 (InterPro:IPR004853); BEST Arabidopsis thaliana protein match is: Nucleotide-sugar transporter family protein (TAIR:AT5G04160.1); Has 2900 Blast hits to 2898 proteins in 294 species: Archae - 4; Bacteria - 137; Metazoa - 666; Fungi - 435; Plants - 1330; Viruses - 0; Other Eukaryotes - 328 (…
AT4G24972	22	0.650653	-0.419218	0.0697381	-0.351078	BAR	BAR	TAPETUM DETERMINANT 1 (TPD1); FUNCTIONS IN: molecular_function unknown; INVOLVED IN: cell fate determination, anther development; LOCATED IN: endomembrane system; EXPRESSED IN: microsporocyte, floral meristem, flower, anther, leaf; EXPRESSED DURING: seedling growth; BEST Arabidopsis thaliana protein match is: unknown protein (TAIR:AT1G32583.1); Has 35333 Blast hits to 34131 proteins in 2444 speci…
AT3G46120	26	0.648989	-1.2066	0.565743	-0.878692	BAR	BAR	purple acid phosphatase 19 (PAP19); FUNCTIONS IN: protein serine/threonine phosphatase activity, acid phosphatase activity; INVOLVED IN: biological_process unknown; LOCATED IN: endomembrane system; EXPRESSED IN: flower; CONTAINS InterPro DOMAIN/s: Metallophosphoesterase (InterPro:IPR004843), Purple acid phosphatase-like, N-terminal (InterPro:IPR008963); BEST Arabidopsis thaliana protein match is:…
AT5G24180	26	0.648955	0.262182	-0.340026	-0.115017	BAR	BAR	Lipase class 3-related protein; FUNCTIONS IN: triglyceride lipase activity; INVOLVED IN: lipid metabolic process; LOCATED IN: cellular_component unknown; CONTAINS InterPro DOMAIN/s: Lipase, class 3 (InterPro:IPR002921); BEST Arabidopsis thaliana protein match is: Lipase class 3-related protein (TAIR:AT5G24220.1); Has 1807 Blast hits to 1807 proteins in 277 species: Archae - 0; Bacteria - 0; Metaz…
AT3G48340	32	0.64757	-0.846922	-0.962684	0.61815	BAR	BAR	Cysteine proteinases superfamily protein; FUNCTIONS IN: cysteine-type peptidase activity, protein binding; INVOLVED IN: proteolysis; LOCATED IN: endomembrane system; CONTAINS InterPro DOMAIN/s: Peptidase C1A, papain (InterPro:IPR013128), Proteinase inhibitor I29, cathepsin propeptide (InterPro:IPR013201), Peptidase C1A, papain C-terminal (InterPro:IPR000668), Peptidase, cysteine peptidase active …
AT5G07225	17	0.647115	0.467249	-0.794592	-0.179904	BAR	BAR	RING/U-box superfamily protein; FUNCTIONS IN: zinc ion binding; CONTAINS InterPro DOMAIN/s: Zinc finger, RING-type (InterPro:IPR001841), Zinc finger, C3HC4 RING-type (InterPro:IPR018957); BEST Arabidopsis thaliana protein match is: RING/U-box superfamily protein (TAIR:AT5G52140.1); Has 35333 Blast hits to 34131 proteins in 2444 species: Archae - 798; Bacteria - 22429; Metazoa - 974; Fungi - 991; …
AT2G26010	9	0.646666	-0.611143	0.191877	0.811674	BAR	BAR	plant defensin 1.3 (PDF1.3); FUNCTIONS IN: molecular_function unknown; INVOLVED IN: defense response; LOCATED IN: endomembrane system, cell wall; CONTAINS InterPro DOMAIN/s: Gamma thionin (InterPro:IPR008176), Knottin (InterPro:IPR003614); BEST Arabidopsis thaliana protein match is: plant defensin 1.2C (TAIR:AT5G44430.1); Has 195 Blast hits to 195 proteins in 48 species: Archae - 0; Bacteria - 0;…
AT3G02370	15	0.64616	-0.0913933	0.929755	-0.341506	BAR	BAR	unknown protein; FUNCTIONS IN: molecular_function unknown; INVOLVED IN: biological_process unknown; LOCATED IN: cellular_component unknown; BEST Arabidopsis thaliana protein match is: unknown protein (TAIR:AT3G57360.1).
AT4G02100	56	0.644219	-0.895908	0.00691622	0.0157656	BAR	BAR	Heat shock protein DnaJ with tetratricopeptide repeat; FUNCTIONS IN: binding, heat shock protein binding; INVOLVED IN: protein folding; LOCATED IN: cellular_component unknown; EXPRESSED IN: leaf; CONTAINS InterPro DOMAIN/s: Tetratricopeptide-like helical (InterPro:IPR011990), Heat shock protein DnaJ, N-terminal (InterPro:IPR001623); BEST Arabidopsis thaliana protein match is: Tetratricopeptide re…
AT3G49970	40	0.643803	-1.1122	-0.0928954	-0.00622008	BAR	BAR	Phototropic-responsive NPH3 family protein; FUNCTIONS IN: signal transducer activity; INVOLVED IN: response to light stimulus; LOCATED IN: endomembrane system; CONTAINS InterPro DOMAIN/s: NPH3 (InterPro:IPR004249), BTB/POZ (InterPro:IPR013069), BTB/POZ fold (InterPro:IPR011333); BEST Arabidopsis thaliana protein match is: Phototropic-responsive NPH3 family protein (TAIR:AT5G67385.1); Has 857 Blas…
AT4G26350	34	0.643317	-0.417346	0.828674	-0.496274	BAR	BAR	F-box/RNI-like/FBD-like domains-containing protein; CONTAINS InterPro DOMAIN/s: F-box domain, cyclin-like (InterPro:IPR001810), FBD (InterPro:IPR013596), F-box domain, Skp2-like (InterPro:IPR022364), FBD-like (InterPro:IPR006566), Leucine-rich repeat 2 (InterPro:IPR013101); BEST Arabidopsis thaliana protein match is: F-box/RNI-like/FBD-like domains-containing protein (TAIR:AT4G26340.1); Has 1865 …
AT3G45470	17	0.642414	-0.371759	0.124237	0.155102	BAR	BAR	IBR domain containing protein; FUNCTIONS IN: zinc ion binding; CONTAINS InterPro DOMAIN/s: Zinc finger, C6HC-type (InterPro:IPR002867), Zinc finger, RING-type (InterPro:IPR001841); BEST Arabidopsis thaliana protein match is: RING/U-box superfamily protein (TAIR:AT2G25360.1); Has 2895 Blast hits to 2887 proteins in 217 species: Archae - 0; Bacteria - 0; Metazoa - 1211; Fungi - 626; Plants - 637; V…
AT3G58920	35	0.641751	-0.390841	-1.00085	0.306853	BAR	BAR	F-box/RNI-like superfamily protein; CONTAINS InterPro DOMAIN/s: F-box domain, cyclin-like (InterPro:IPR001810), F-box domain, Skp2-like (InterPro:IPR022364), FBD-like (InterPro:IPR006566), Leucine-rich repeat 2 (InterPro:IPR013101); BEST Arabidopsis thaliana protein match is: F-box family protein (TAIR:AT3G58980.1); Has 1546 Blast hits to 1502 proteins in 26 species: Archae - 0; Bacteria - 0; Met…
AT2G41670	28	0.641595	-0.384512	-0.411731	0.409801	BAR	BAR	P-loop containing nucleoside triphosphate hydrolases superfamily protein; FUNCTIONS IN: GTP binding; INVOLVED IN: biological_process unknown; LOCATED IN: chloroplast; CONTAINS InterPro DOMAIN/s: GTP-binding protein, HSR1-related (InterPro:IPR002917); BEST Arabidopsis thaliana protein match is: P-loop containing nucleoside triphosphate hydrolases superfamily protein (TAIR:AT4G10650.1); Has 3980 Bl…
AT3G03272	19	0.641283	-0.794244	0.38186	1.20017	BAR	BAR	LOCATED IN: endomembrane system; CONTAINS InterPro DOMAIN/s: Protein of unknown function DUF1278 (InterPro:IPR010701); BEST Arabidopsis thaliana protein match is: Putative membrane lipoprotein (TAIR:AT5G17340.1); Has 47 Blast hits to 47 proteins in 6 species: Archae - 0; Bacteria - 0; Metazoa - 0; Fungi - 0; Plants - 47; Viruses - 0; Other Eukaryotes - 0 (source: NCBI BLink).
AT1G11490	28	0.639508	-0.942094	0.760869	-0.0642716	BAR	BAR	zinc finger (C2H2 type) family protein; FUNCTIONS IN: sequence-specific DNA binding transcription factor activity, zinc ion binding, nucleic acid binding; LOCATED IN: intracellular; CONTAINS InterPro DOMAIN/s: Zinc finger, C2H2-like (InterPro:IPR015880); BEST Arabidopsis thaliana protein match is: zinc finger (C2H2 type) family protein (TAIR:AT4G27240.1); Has 263 Blast hits to 257 proteins in 27 …
AT3G28880	61	0.639008	-0.363783	-0.121211	0.250408	BAR	BAR	Ankyrin repeat family protein; CONTAINS InterPro DOMAIN/s: Ankyrin repeat-containing domain (InterPro:IPR020683), Ankyrin repeat (InterPro:IPR002110); BEST Arabidopsis thaliana protein match is: Ankyrin repeat family protein (TAIR:AT2G03430.1); Has 30201 Blast hits to 17322 proteins in 780 species: Archae - 12; Bacteria - 1396; Metazoa - 17338; Fungi - 3422; Plants - 5037; Viruses - 0; Other Euka…
AT2G19802	8	0.638408	-1.19223	0.412485	-0.758537	BAR	BAR	unknown protein; FUNCTIONS IN: molecular_function unknown; INVOLVED IN: biological_process unknown; LOCATED IN: endomembrane system; Has 35333 Blast hits to 34131 proteins in 2444 species: Archae - 798; Bacteria - 22429; Metazoa - 974; Fungi - 991; Plants - 531; Viruses - 0; Other Eukaryotes - 9610 (source: NCBI BLink).
AT3G53530	25	0.638081	1.04625	0.0419938	0.161247	BAR	BAR	Chloroplast-targeted copper chaperone protein; FUNCTIONS IN: metal ion binding; INVOLVED IN: metal ion transport; CONTAINS InterPro DOMAIN/s: Heavy metal transport/detoxification protein (InterPro:IPR006121), Copper chaperone, chloroplast-targeted, predicted (InterPro:IPR016578); BEST Arabidopsis thaliana protein match is: Chloroplast-targeted copper chaperone protein (TAIR:AT2G37390.1); Has 3533…
AT4G05553	7	0.63594	0.183705	-0.236141	0.993611	BAR	BAR	zinc knuckle (CCHC-type) family protein; Has 30201 Blast hits to 17322 proteins in 780 species: Archae - 12; Bacteria - 1396; Metazoa - 17338; Fungi - 3422; Plants - 5037; Viruses - 0; Other Eukaryotes - 2996 (source: NCBI BLink).
AT3G53294	3	0.634601	-0.0378852	-0.350821	0.464417	BAR	BAR	unknown protein; Has 30201 Blast hits to 17322 proteins in 780 species: Archae - 12; Bacteria - 1396; Metazoa - 17338; Fungi - 3422; Plants - 5037; Viruses - 0; Other Eukaryotes - 2996 (source: NCBI BLink).
AT4G36570	10	0.634339	-1.10064	0.608192	-0.517536	BAR	BAR	RAD-like 3 (RL3); CONTAINS InterPro DOMAIN/s: Molecular chaperone, heat shock protein, Hsp40, DnaJ (InterPro:IPR015609), SANT, DNA-binding (InterPro:IPR001005), Myb, DNA-binding (InterPro:IPR014778), Homeodomain-like (InterPro:IPR009057), SANT, eukarya (InterPro:IPR017884); BEST Arabidopsis thaliana protein match is: RAD-like 6 (TAIR:AT1G75250.1); Has 67 Blast hits to 67 proteins in 12 species: A…
AT3G53305	23	0.63364	0.37497	0.228079	-0.356581	BAR	BAR	cytochrome P450, family 71, subfamily B, polypeptide 32 (CYP71B32); FUNCTIONS IN: electron carrier activity, monooxygenase activity, iron ion binding, oxygen binding, heme binding; LOCATED IN: endomembrane system; CONTAINS InterPro DOMAIN/s: Cytochrome P450 (InterPro:IPR001128), Cytochrome P450, E-class, group IV (InterPro:IPR002403), Cytochrome P450, conserved site (InterPro:IPR017972); BEST Ara…
AT5G24105	14	0.633144	-0.699168	1.03363	-1.03533	BAR	BAR	arabinogalactan protein 41 (AGP41); FUNCTIONS IN: molecular_function unknown; INVOLVED IN: biological_process unknown; LOCATED IN: endomembrane system; EXPRESSED IN: stem, root, inflorescence, cultured cell, leaf; CONTAINS InterPro DOMAIN/s: Protein of unknown function DUF1070 (InterPro:IPR009424); BEST Arabidopsis thaliana protein match is: arabinogalactan protein 16 (TAIR:AT2G46330.1); Has 3533…
AT2G40745	20	0.632928	-0.38823	-0.392688	0.620614	BAR	BAR	unknown protein; BEST Arabidopsis thaliana protein match is: unknown protein (TAIR:AT2G39975.1); Has 7 Blast hits to 7 proteins in 2 species: Archae - 0; Bacteria - 0; Metazoa - 0; Fungi - 0; Plants - 7; Viruses - 0; Other Eukaryotes - 0 (source: NCBI BLink).
AT3G27460	29	0.630766	-0.130572	0.558564	-0.684644	BAR	BAR	SGF29 tudor-like domain; FUNCTIONS IN: molecular_function unknown; INVOLVED IN: biological_process unknown; LOCATED IN: nucleus; CONTAINS InterPro DOMAIN/s: SAGA-associated factor 29 (InterPro:IPR010750); BEST Arabidopsis thaliana protein match is: SGF29 tudor-like domain (TAIR:AT5G40550.2); Has 324 Blast hits to 324 proteins in 148 species: Archae - 0; Bacteria - 0; Metazoa - 122; Fungi - 113; P…
AT4G17565	31	0.628812	-1.32772	0.0230036	-0.264183	BAR	BAR	CONTAINS InterPro DOMAIN/s: F-box domain, cyclin-like (InterPro:IPR001810), F-box domain, Skp2-like (InterPro:IPR022364), Protein of unknown function DUF295 (InterPro:IPR005174); BEST Arabidopsis thaliana protein match is: F-box family protein with a domain of unknown function (DUF295) (TAIR:AT2G05970.1); Has 496 Blast hits to 483 proteins in 13 species: Archae - 0; Bacteria - 0; Metazoa - 0; Fun…
AT5G66631	54	0.627479	-0.186197	-0.193722	0.431352	BAR	BAR	Tetratricopeptide repeat (TPR)-like superfamily protein; FUNCTIONS IN: molecular_function unknown; INVOLVED IN: biological_process unknown; LOCATED IN: cellular_component unknown; CONTAINS InterPro DOMAIN/s: Pentatricopeptide repeat (InterPro:IPR002885); BEST Arabidopsis thaliana protein match is: Pentatricopeptide repeat (PPR) superfamily protein (TAIR:AT3G53700.1); Has 30201 Blast hits to 17322…
AT2G22460	27	0.626007	-0.850243	0.23327	-0.0335495	BAR	BAR	Protein of unknown function, DUF617; CONTAINS InterPro DOMAIN/s: Protein of unknown function DUF617, plant (InterPro:IPR006460); BEST Arabidopsis thaliana protein match is: Protein of unknown function, DUF617 (TAIR:AT5G65340.1); Has 35333 Blast hits to 34131 proteins in 2444 species: Archae - 798; Bacteria - 22429; Metazoa - 974; Fungi - 991; Plants - 531; Viruses - 0; Other Eukaryotes - 9610 (so…
AT1G05420	19	0.624462	-0.56389	0.546728	-0.474326	BAR	BAR	ovate family protein 12 (OFP12); CONTAINS InterPro DOMAIN/s: Protein of unknown function DUF623 (InterPro:IPR006458); BEST Arabidopsis thaliana protein match is: ovate family protein 16 (TAIR:AT2G32100.1); Has 358 Blast hits to 358 proteins in 17 species: Archae - 0; Bacteria - 0; Metazoa - 0; Fungi - 0; Plants - 358; Viruses - 0; Other Eukaryotes - 0 (source: NCBI BLink).
AT1G45015	15	0.623849	0.720507	-0.32504	0.701682	BAR	BAR	MD-2-related lipid recognition domain-containing protein; FUNCTIONS IN: molecular_function unknown; INVOLVED IN: biological_process unknown; LOCATED IN: endomembrane system; CONTAINS InterPro DOMAIN/s: MD-2-related lipid-recognition (InterPro:IPR003172).
AT2G21980	4	0.622449	-1.27025	-0.318416	-0.461095	BAR	BAR	unknown protein; BEST Arabidopsis thaliana protein match is: unknown protein (TAIR:AT2G41350.1); Has 44 Blast hits to 44 proteins in 11 species: Archae - 0; Bacteria - 0; Metazoa - 0; Fungi - 0; Plants - 44; Viruses - 0; Other Eukaryotes - 0 (source: NCBI BLink).
AT3G54710	43	0.622438	-1.06496	-0.27225	0.239836	BAR	BAR	homolog of yeast CDT1 B homolog of yeast CDT1 B (CDT1B); FUNCTIONS IN: cyclin-dependent protein kinase activity; INVOLVED IN: chloroplast organization, DNA replication; EXPRESSED IN: cultured cell; CONTAINS InterPro DOMAIN/s: DNA replication factor CDT1-like (InterPro:IPR014939); BEST Arabidopsis thaliana protein match is: homolog of yeast CDT1 A (TAIR:AT2G31270.1); Has 203 Blast hits to 178 prot…
AT5G56430	27	0.62231	-0.249262	-0.518905	0.421039	BAR	BAR	F-box/FBD-like domains containing protein; FUNCTIONS IN: molecular_function unknown; INVOLVED IN: biological_process unknown; LOCATED IN: endomembrane system; CONTAINS InterPro DOMAIN/s: FBD (InterPro:IPR013596), F-box domain, cyclin-like (InterPro:IPR001810), F-box domain, Skp2-like (InterPro:IPR022364), FBD-like (InterPro:IPR006566), Leucine-rich repeat 2 (InterPro:IPR013101); BEST Arabidopsis …
AT4G16550	28	0.621811	-0.0869256	0.59099	-0.529538	BAR	BAR	HSP20-like chaperone; FUNCTIONS IN: aspartic-type endopeptidase activity; INVOLVED IN: proteolysis; LOCATED IN: cellular_component unknown; CONTAINS InterPro DOMAIN/s: Heat shock protein Hsp20 (InterPro:IPR002068), Peptidase A1 (InterPro:IPR001461), HSP20-like chaperone (InterPro:IPR008978); BEST Arabidopsis thaliana protein match is: HSP20-like chaperone (TAIR:AT4G16560.1); Has 208 Blast hits to…
AT3G25550	13	0.620269	-0.0935256	-0.746785	0.272094	BAR	BAR	F-box family protein; CONTAINS InterPro DOMAIN/s: F-box domain, cyclin-like (InterPro:IPR001810), F-box domain, Skp2-like (InterPro:IPR022364); BEST Arabidopsis thaliana protein match is: F-box family protein (TAIR:AT2G02030.1); Has 268 Blast hits to 268 proteins in 16 species: Archae - 0; Bacteria - 0; Metazoa - 0; Fungi - 0; Plants - 266; Viruses - 0; Other Eukaryotes - 2 (source: NCBI BLink).
AT2G42470	68	0.619937	-0.190355	0.100146	-0.562597	BAR	BAR	TRAF-like family protein; CONTAINS InterPro DOMAIN/s: TRAF-like (InterPro:IPR008974), MATH (InterPro:IPR002083); BEST Arabidopsis thaliana protein match is: TRAF-like family protein (TAIR:AT2G42460.1); Has 4717 Blast hits to 3206 proteins in 385 species: Archae - 74; Bacteria - 290; Metazoa - 1909; Fungi - 361; Plants - 1476; Viruses - 11; Other Eukaryotes - 596 (source: NCBI BLink).
AT3G24517	13	0.619207	0.0379811	0.446557	-0.525646	BAR	BAR	unknown protein; BEST Arabidopsis thaliana protein match is: unknown protein (TAIR:AT2G05752.1); Has 3 Blast hits to 3 proteins in 2 species: Archae - 0; Bacteria - 0; Metazoa - 0; Fungi - 0; Plants - 3; Viruses - 0; Other Eukaryotes - 0 (source: NCBI BLink).
AT5G14995	8	0.619204	-0.615881	-0.464823	0.276138	BAR	BAR	ECA1 gametogenesis related family protein; LOCATED IN: endomembrane system; BEST Arabidopsis thaliana protein match is: unknown protein (TAIR:AT5G15000.1); Has 86 Blast hits to 85 proteins in 3 species: Archae - 0; Bacteria - 0; Metazoa - 0; Fungi - 0; Plants - 86; Viruses - 0; Other Eukaryotes - 0 (source: NCBI BLink).
AT1G61200	5	0.619081	-0.623038	-0.029118	-0.348727	BAR	BAR	homeobox-leucine zipper protein-related; FUNCTIONS IN: molecular_function unknown; INVOLVED IN: biological_process unknown; LOCATED IN: chloroplast; BEST Arabidopsis thaliana protein match is: homeobox-leucine zipper protein-related (TAIR:AT1G20280.1); Has 18 Blast hits to 18 proteins in 8 species: Archae - 0; Bacteria - 0; Metazoa - 0; Fungi - 0; Plants - 18; Viruses - 0; Other Eukaryotes - 0 (s…
AT5G37000	41	0.618947	0.133044	0.0902443	0.564683	BAR	BAR	Exostosin family protein; FUNCTIONS IN: catalytic activity; INVOLVED IN: biological_process unknown; LOCATED IN: endomembrane system, membrane; CONTAINS InterPro DOMAIN/s: Exostosin-like (InterPro:IPR004263); BEST Arabidopsis thaliana protein match is: Exostosin family protein (TAIR:AT5G19670.1); Has 1807 Blast hits to 1807 proteins in 277 species: Archae - 0; Bacteria - 0; Metazoa - 736; Fungi -…
AT2G28105	24	0.618347	0.335889	0.380408	-0.0017043	BAR	BAR	CONTAINS InterPro DOMAIN/s: Nucleic acid-binding, OB-fold-like (InterPro:IPR016027), Replication factor A, C-terminal (InterPro:IPR013955); Has 20 Blast hits to 20 proteins in 10 species: Archae - 0; Bacteria - 0; Metazoa - 2; Fungi - 0; Plants - 18; Viruses - 0; Other Eukaryotes - 0 (source: NCBI BLink).
AT3G14540	42	0.618316	-0.383506	0.00574345	0.246825	BAR	BAR	Terpenoid cyclases/Protein prenyltransferases superfamily protein; FUNCTIONS IN: lyase activity, magnesium ion binding; INVOLVED IN: metabolic process; CONTAINS InterPro DOMAIN/s: Terpene synthase, metal-binding domain (InterPro:IPR005630), Terpenoid synthase (InterPro:IPR008949), Terpenoid cylases/protein prenyltransferase alpha-alpha toroid (InterPro:IPR008930), Terpene synthase-like (InterPro:…
AT3G53010	29	0.617425	-1.01028	-0.0639555	0.356036	BAR	BAR	Domain of unknown function (DUF303) ; FUNCTIONS IN: molecular_function unknown; INVOLVED IN: biological_process unknown; LOCATED IN: endomembrane system; CONTAINS InterPro DOMAIN/s: Protein of unknown function DUF303, acetylesterase putative (InterPro:IPR005181); BEST Arabidopsis thaliana protein match is: Domain of unknown function (DUF303) (TAIR:AT4G34215.2); Has 339 Blast hits to 339 proteins …
AT5G43950	54	0.616714	-0.112926	0.508159	-0.419511	BAR	BAR	Plant protein of unknown function (DUF946); CONTAINS InterPro DOMAIN/s: Protein of unknown function DUF946 (InterPro:IPR009291); BEST Arabidopsis thaliana protein match is: Plant protein of unknown function (DUF946) (TAIR:AT1G04090.1); Has 1807 Blast hits to 1807 proteins in 277 species: Archae - 0; Bacteria - 0; Metazoa - 736; Fungi - 347; Plants - 385; Viruses - 0; Other Eukaryotes - 339 (sourc…
AT4G05360	49	0.61248	-0.825416	0.376045	-0.679739	BAR	BAR	Zinc knuckle (CCHC-type) family protein; FUNCTIONS IN: zinc ion binding, nucleic acid binding; LOCATED IN: nuclear chromosome; CONTAINS InterPro DOMAIN/s: Rad21/Rec8 like protein, C-terminal (InterPro:IPR006909), Zinc finger, CCHC-type (InterPro:IPR001878); BEST Arabidopsis thaliana protein match is: Rad21/Rec8-like family protein (TAIR:AT3G59550.1); Has 149 Blast hits to 143 proteins in 40 speci…
AT5G17590	15	0.611605	-0.995655	-0.571459	-0.156699	BAR	BAR	Putative membrane lipoprotein; FUNCTIONS IN: molecular_function unknown; INVOLVED IN: biological_process unknown; LOCATED IN: endomembrane system; Has 1807 Blast hits to 1807 proteins in 277 species: Archae - 0; Bacteria - 0; Metazoa - 736; Fungi - 347; Plants - 385; Viruses - 0; Other Eukaryotes - 339 (source: NCBI BLink).
AT1G54215	13	0.610701	-0.438838	-0.0987735	0.461603	BAR	BAR	proline-rich family protein; FUNCTIONS IN: molecular_function unknown; INVOLVED IN: biological_process unknown; LOCATED IN: endomembrane system; Has 103183 Blast hits to 42587 proteins in 2006 species: Archae - 171; Bacteria - 19191; Metazoa - 36983; Fungi - 10058; Plants - 17697; Viruses - 3627; Other Eukaryotes - 15456 (source: NCBI BLink).
AT1G04370	11	0.60867	-0.592642	-0.210013	0.249956	BAR	BAR	Ethylene-responsive element binding factor 14 (ERF14); CONTAINS InterPro DOMAIN/s: DNA-binding, integrase-type (InterPro:IPR016177), Pathogenesis-related transcriptional factor/ERF, DNA-binding (InterPro:IPR001471); BEST Arabidopsis thaliana protein match is: Integrase-type DNA-binding superfamily protein (TAIR:AT5G43410.1); Has 6105 Blast hits to 5744 proteins in 253 species: Archae - 0; Bacteri…
AT4G20970	13	0.608292	-1.32794	0.276179	-0.1861	BAR	BAR	basic helix-loop-helix (bHLH) DNA-binding superfamily protein; FUNCTIONS IN: DNA binding, sequence-specific DNA binding transcription factor activity; INVOLVED IN: defense response to fungus, regulation of transcription; LOCATED IN: nucleus; CONTAINS InterPro DOMAIN/s: Helix-loop-helix DNA-binding domain (InterPro:IPR001092), Helix-loop-helix DNA-binding (InterPro:IPR011598); BEST Arabidopsis tha…
AT4G04030	5	0.607325	0.0836654	0.0579859	1.29274	BAR	BAR	ovate family protein 9 (OFP9); BEST Arabidopsis thaliana protein match is: unknown protein (TAIR:AT3G54730.1); Has 1 Blast hits to 1 proteins in 1 species: Archae - 0; Bacteria - 0; Metazoa - 0; Fungi - 0; Plants - 1; Viruses - 0; Other Eukaryotes - 0 (source: NCBI BLink).
AT1G43624	3	0.606925	0.444654	-0.632509	1.14314	BAR	BAR	unknown protein; Has 30201 Blast hits to 17322 proteins in 780 species: Archae - 12; Bacteria - 1396; Metazoa - 17338; Fungi - 3422; Plants - 5037; Viruses - 0; Other Eukaryotes - 2996 (source: NCBI BLink).
AT3G11385	62	0.606487	-0.430374	0.285234	-0.140417	BAR	BAR	Cysteine/Histidine-rich C1 domain family protein; FUNCTIONS IN: zinc ion binding; INVOLVED IN: biological_process unknown; LOCATED IN: cellular_component unknown; CONTAINS InterPro DOMAIN/s: DC1 (InterPro:IPR004146), Zinc finger, PHD-type (InterPro:IPR001965), C1-like (InterPro:IPR011424); BEST Arabidopsis thaliana protein match is: Cysteine/Histidine-rich C1 domain family protein (TAIR:AT3G11390…
AT5G65925	19	0.606048	-0.00754831	0.0956164	0.137004	BAR	BAR	unknown protein; BEST Arabidopsis thaliana protein match is: unknown protein (TAIR:AT3G49820.1); Has 45 Blast hits to 45 proteins in 6 species: Archae - 0; Bacteria - 0; Metazoa - 0; Fungi - 0; Plants - 45; Viruses - 0; Other Eukaryotes - 0 (source: NCBI BLink).
AT5G44220	24	0.601975	-0.311438	-0.115199	-0.110324	BAR	BAR	F-box family protein; CONTAINS InterPro DOMAIN/s: F-box domain, cyclin-like (InterPro:IPR001810), F-box domain, Skp2-like (InterPro:IPR022364); BEST Arabidopsis thaliana protein match is: F-box and associated interaction domains-containing protein (TAIR:AT4G38870.1); Has 1045 Blast hits to 1017 proteins in 38 species: Archae - 0; Bacteria - 0; Metazoa - 0; Fungi - 0; Plants - 1045; Viruses - 0; O…
AT3G58877	4	0.600629	-0.827945	0.0639488	-0.40755	BAR	BAR	unknown protein; LOCATED IN: endomembrane system; Has 30201 Blast hits to 17322 proteins in 780 species: Archae - 12; Bacteria - 1396; Metazoa - 17338; Fungi - 3422; Plants - 5037; Viruses - 0; Other Eukaryotes - 2996 (source: NCBI BLink).
AT3G11680	37	0.599807	0.286426	-0.348297	0.799632	BAR	BAR	Aluminium activated malate transporter family protein; INVOLVED IN: response to aluminum ion; CONTAINS InterPro DOMAIN/s: Malate transporter, aliminium toerance (InterPro:IPR020966); BEST Arabidopsis thaliana protein match is: Aluminium activated malate transporter family protein (TAIR:AT1G08440.1); Has 773 Blast hits to 771 proteins in 231 species: Archae - 0; Bacteria - 374; Metazoa - 0; Fungi …
AT1G23465	9	0.599568	-0.559263	-0.288081	-0.0436365	BAR	BAR	Peptidase S24/S26A/S26B/S26C family protein; FUNCTIONS IN: serine-type peptidase activity; INVOLVED IN: proteolysis; LOCATED IN: membrane; CONTAINS InterPro DOMAIN/s: Peptidase S24/S26A/S26B, conserved region (InterPro:IPR019759), Peptidase S24/S26A/S26B/S26C (InterPro:IPR015927), Peptidase S26A, signal peptidase I (InterPro:IPR000223); BEST Arabidopsis thaliana protein match is: Peptidase S24/S2…
AT2G02147	5	0.599339	1.46606	-0.562634	1.38301	BAR	LPR	low-molecular-weight cysteine-rich 73 (LCR73); INVOLVED IN: defense response; LOCATED IN: endomembrane system; CONTAINS InterPro DOMAIN/s: Gamma thionin (InterPro:IPR008176), Knottin (InterPro:IPR003614); BEST Arabidopsis thaliana protein match is: low-molecular-weight cysteine-rich 68 (TAIR:AT2G02130.1); Has 35333 Blast hits to 34131 proteins in 2444 species: Archae - 798; Bacteria - 22429; Meta…
AT3G22410	36	0.599325	-0.287536	0.08609	0.211364	BAR	BAR	Sec14p-like phosphatidylinositol transfer family protein; CONTAINS InterPro DOMAIN/s: Cellular retinaldehyde-binding/triple function, C-terminal (InterPro:IPR001251), Phosphatidylinositol transfer protein-like, N-terminal (InterPro:IPR011074); BEST Arabidopsis thaliana protein match is: Sec14p-like phosphatidylinositol transfer family protein (TAIR:AT1G05370.1); Has 1605 Blast hits to 1605 protei…
AT1G77290	37	0.598163	-0.154807	0.243427	0.158916	BAR	BAR	Glutathione S-transferase family protein; LOCATED IN: plasma membrane; CONTAINS InterPro DOMAIN/s: Thioredoxin fold (InterPro:IPR012335), Glutathione S-transferase, C-terminal (InterPro:IPR004046), Glutathione S-transferase, C-terminal-like (InterPro:IPR010987), Glutathione S-transferase/chloride channel, C-terminal (InterPro:IPR017933), Glutathione S-transferase, N-terminal (InterPro:IPR004045),…
AT1G29100	12	0.596096	1.62283	-0.841445	0.619526	BAR	BAR	Heavy metal transport/detoxification superfamily protein ; FUNCTIONS IN: copper ion binding, metal ion binding; INVOLVED IN: copper ion transport, metal ion transport; CONTAINS InterPro DOMAIN/s: Heavy metal transport/detoxification protein (InterPro:IPR006121); BEST Arabidopsis thaliana protein match is: Heavy metal transport/detoxification superfamily protein (TAIR:AT1G06330.1); Has 899 Blast h…
AT1G17400	35	0.595791	0.34596	-0.0989993	-0.486415	BAR	BAR	unknown protein; BEST Arabidopsis thaliana protein match is: unknown protein (TAIR:AT1G72490.1); Has 30201 Blast hits to 17322 proteins in 780 species: Archae - 12; Bacteria - 1396; Metazoa - 17338; Fungi - 3422; Plants - 5037; Viruses - 0; Other Eukaryotes - 2996 (source: NCBI BLink).
AT3G22235	3	0.594955	0.993423	-0.263292	-0.523615	BAR	BAR	FUNCTIONS IN: molecular_function unknown; INVOLVED IN: biological_process unknown; BEST Arabidopsis thaliana protein match is: pathogen and circadian controlled 1 (TAIR:AT3G22231.1); Has 122 Blast hits to 122 proteins in 11 species: Archae - 0; Bacteria - 0; Metazoa - 0; Fungi - 0; Plants - 122; Viruses - 0; Other Eukaryotes - 0 (source: NCBI BLink).
AT5G41290	19	0.593734	0.477294	-0.0797266	-1.30481	BAR	BAR	Receptor-like protein kinase-related family protein; INVOLVED IN: biological_process unknown; LOCATED IN: anchored to plasma membrane, anchored to membrane; EXPRESSED IN: callus; CONTAINS InterPro DOMAIN/s: Protein of unknown function DUF26 (InterPro:IPR002902); BEST Arabidopsis thaliana protein match is: Receptor-like protein kinase-related family protein (TAIR:AT5G41280.1); Has 1807 Blast hits …
AT3G23440	9	0.593349	-0.0185905	-0.491867	0.389247	BAR	BAR	EMBRYO SAC DEVELOPMENT ARREST 6 (EDA6); BEST Arabidopsis thaliana protein match is: unknown protein (TAIR:AT5G44060.1); Has 61 Blast hits to 61 proteins in 10 species: Archae - 0; Bacteria - 0; Metazoa - 0; Fungi - 0; Plants - 61; Viruses - 0; Other Eukaryotes - 0 (source: NCBI BLink).
AT2G47370	28	0.593285	-0.524494	0.340765	-0.0335384	BAR	BAR	Calcium-dependent phosphotriesterase superfamily protein; FUNCTIONS IN: molecular_function unknown; INVOLVED IN: biological_process unknown; LOCATED IN: endomembrane system; CONTAINS InterPro DOMAIN/s: Six-bladed beta-propeller, TolB-like (InterPro:IPR011042); BEST Arabidopsis thaliana protein match is: Calcium-dependent phosphotriesterase superfamily protein (TAIR:AT2G16760.1); Has 106 Blast hit…
AT3G12545	9	0.592007	-0.676792	-0.292605	0.251699	BAR	BAR	Bifunctional inhibitor/lipid-transfer protein/seed storage 2S albumin superfamily protein; CONTAINS InterPro DOMAIN/s: Bifunctional inhibitor/plant lipid transfer protein/seed storage (InterPro:IPR016140); Has 72 Blast hits to 72 proteins in 9 species: Archae - 0; Bacteria - 0; Metazoa - 0; Fungi - 0; Plants - 72; Viruses - 0; Other Eukaryotes - 0 (source: NCBI BLink).
AT1G29420	22	0.591544	-0.89747	-0.345348	-0.831004	BAR	BAR	SAUR-like auxin-responsive protein family ; CONTAINS InterPro DOMAIN/s: Auxin responsive SAUR protein (InterPro:IPR003676); BEST Arabidopsis thaliana protein match is: SAUR-like auxin-responsive protein family (TAIR:AT1G29510.1); Has 732 Blast hits to 717 proteins in 22 species: Archae - 0; Bacteria - 0; Metazoa - 0; Fungi - 0; Plants - 732; Viruses - 0; Other Eukaryotes - 0 (source: NCBI BLink).
AT4G24974	12	0.590751	-1.26702	0.320348	-0.343126	BAR	BAR	Plant self-incompatibility protein S1 family; FUNCTIONS IN: molecular_function unknown; INVOLVED IN: biological_process unknown; LOCATED IN: endomembrane system; CONTAINS InterPro DOMAIN/s: Plant self-incompatibility S1 (InterPro:IPR010264); BEST Arabidopsis thaliana protein match is: Plant self-incompatibility protein S1 family (TAIR:AT4G24975.1); Has 30201 Blast hits to 17322 proteins in 780 sp…
AT2G34030	40	0.58991	-0.0292309	0.00152831	-0.28641	BAR	BAR	Calcium-binding EF-hand family protein; FUNCTIONS IN: calcium ion binding; INVOLVED IN: biological_process unknown; LOCATED IN: endomembrane system; CONTAINS InterPro DOMAIN/s: EF-Hand 1, calcium-binding site (InterPro:IPR018247), EF-HAND 2 (InterPro:IPR018249), EF-hand-like domain (InterPro:IPR011992), Calcium-binding EF-hand (InterPro:IPR002048), Calcium/calmodulin-dependent protein kinase-like…
AT3G49796	7	0.587588	-0.613369	0.760571	0.692814	BAR	BAR	unknown protein; Has 30201 Blast hits to 17322 proteins in 780 species: Archae - 12; Bacteria - 1396; Metazoa - 17338; Fungi - 3422; Plants - 5037; Viruses - 0; Other Eukaryotes - 2996 (source: NCBI BLink).
AT1G53550	32	0.587513	-0.679948	-0.0368487	-0.0540006	BAR	BAR	F-box family protein; CONTAINS InterPro DOMAIN/s: F-box domain, cyclin-like (InterPro:IPR001810), F-box associated domain, type 3 (InterPro:IPR013187), F-box domain, Skp2-like (InterPro:IPR022364), F-box associated interaction domain (InterPro:IPR017451); BEST Arabidopsis thaliana protein match is: F-box and associated interaction domains-containing protein (TAIR:AT1G55070.1); Has 1349 Blast hits…
AT1G72130	47	0.586508	-0.108088	0.237898	-0.425768	BAR	BAR	Major facilitator superfamily protein; FUNCTIONS IN: transporter activity; INVOLVED IN: oligopeptide transport; LOCATED IN: membrane; CONTAINS InterPro DOMAIN/s: Oligopeptide transporter (InterPro:IPR000109), Major facilitator superfamily, general substrate transporter (InterPro:IPR016196); BEST Arabidopsis thaliana protein match is: Major facilitator superfamily protein (TAIR:AT1G72140.1); Has 3…
AT4G38092	7	0.585951	-1.16521	1.46266	-0.0860113	BAR	PPR	unknown protein; FUNCTIONS IN: molecular_function unknown; INVOLVED IN: biological_process unknown; LOCATED IN: endomembrane system; BEST Arabidopsis thaliana protein match is: unknown protein (TAIR:AT3G04490.1); Has 30201 Blast hits to 17322 proteins in 780 species: Archae - 12; Bacteria - 1396; Metazoa - 17338; Fungi - 3422; Plants - 5037; Viruses - 0; Other Eukaryotes - 2996 (source: NCBI BLin…
AT2G40113	24	0.585893	-0.919082	-0.730313	1.04454	BAR	BAR	Pollen Ole e 1 allergen and extensin family protein; FUNCTIONS IN: molecular_function unknown; INVOLVED IN: biological_process unknown; LOCATED IN: endomembrane system; CONTAINS InterPro DOMAIN/s: Pollen Ole e 1 allergen/extensin (InterPro:IPR006041); BEST Arabidopsis thaliana protein match is: Pollen Ole e 1 allergen and extensin family protein (TAIR:AT5G47635.1); Has 53 Blast hits to 53 protein…
AT1G71520	15	0.585228	-0.862425	-0.182986	0.155965	BAR	BAR	Integrase-type DNA-binding superfamily protein; CONTAINS InterPro DOMAIN/s: DNA-binding, integrase-type (InterPro:IPR016177), Pathogenesis-related transcriptional factor/ERF, DNA-binding (InterPro:IPR001471); BEST Arabidopsis thaliana protein match is: Integrase-type DNA-binding superfamily protein (TAIR:AT1G22810.1); Has 4894 Blast hits to 4892 proteins in 218 species: Archae - 0; Bacteria - 0; …
AT2G07981	6	0.584605	-1.00236	0.721912	-1.36822	BAR	LNR	unknown protein; BEST Arabidopsis thaliana protein match is: unknown protein (TAIR:AT2G08986.1); Has 174 Blast hits to 86 proteins in 29 species: Archae - 0; Bacteria - 13; Metazoa - 51; Fungi - 9; Plants - 37; Viruses - 3; Other Eukaryotes - 61 (source: NCBI BLink).
AT1G69825	5	0.58175	-1.71203	0.455854	-1.18434	LNR	BAR	LOCATED IN: endomembrane system; BEST Arabidopsis thaliana protein match is: Defensin-like (DEFL) family protein (TAIR:AT1G69818.1); Has 35333 Blast hits to 34131 proteins in 2444 species: Archae - 798; Bacteria - 22429; Metazoa - 974; Fungi - 991; Plants - 531; Viruses - 0; Other Eukaryotes - 9610 (source: NCBI BLink).
AT1G53163	27	0.581539	-0.0999827	0.716416	0.272617	BAR	BAR	unknown protein; FUNCTIONS IN: molecular_function unknown; INVOLVED IN: biological_process unknown; LOCATED IN: cellular_component unknown; BEST Arabidopsis thaliana protein match is: unknown protein (TAIR:AT3G15250.1); Has 315 Blast hits to 216 proteins in 74 species: Archae - 0; Bacteria - 86; Metazoa - 43; Fungi - 52; Plants - 27; Viruses - 1; Other Eukaryotes - 106 (source: NCBI BLink).
AT5G07475	18	0.581071	-1.05871	-0.472574	0.398954	BAR	BAR	Cupredoxin superfamily protein; FUNCTIONS IN: electron carrier activity, copper ion binding; LOCATED IN: anchored to membrane; CONTAINS InterPro DOMAIN/s: Plastocyanin-like (InterPro:IPR003245), Cupredoxin (InterPro:IPR008972); BEST Arabidopsis thaliana protein match is: uclacyanin 1 (TAIR:AT2G32300.1); Has 30201 Blast hits to 17322 proteins in 780 species: Archae - 12; Bacteria - 1396; Metazoa -…
AT3G45150	12	0.580782	-0.748291	-0.729834	0.429319	BAR	BAR	TCP domain protein 16 (TCP16); CONTAINS InterPro DOMAIN/s: Transcription factor, TCP (InterPro:IPR005333), Transcription factor TCP subgroup (InterPro:IPR017887); BEST Arabidopsis thaliana protein match is: TCP family transcription factor (TAIR:AT5G41030.1); Has 1158 Blast hits to 1158 proteins in 138 species: Archae - 0; Bacteria - 0; Metazoa - 0; Fungi - 0; Plants - 1158; Viruses - 0; Other Euk…
AT3G59200	46	0.580373	-0.587063	-0.0426309	-0.0821196	BAR	BAR	F-box/RNI-like superfamily protein; CONTAINS InterPro DOMAIN/s: F-box domain, cyclin-like (InterPro:IPR001810), F-box domain, Skp2-like (InterPro:IPR022364), FBD-like (InterPro:IPR006566), Leucine-rich repeat 2 (InterPro:IPR013101); BEST Arabidopsis thaliana protein match is: F-box/RNI-like superfamily protein (TAIR:AT4G14096.1); Has 2158 Blast hits to 2093 proteins in 26 species: Archae - 0; Bac…
AT4G12005	10	0.580079	-0.112593	0.520432	-0.218195	BAR	BAR	unknown protein; Has 2 Blast hits to 2 proteins in 1 species: Archae - 0; Bacteria - 0; Metazoa - 0; Fungi - 0; Plants - 2; Viruses - 0; Other Eukaryotes - 0 (source: NCBI BLink).
AT2G19045	3	0.578489	-0.305111	-0.0230359	-1.35617	BAR	BAR	RALF-like 13 (RALFL13); CONTAINS InterPro DOMAIN/s: Rapid ALkalinization Factor (InterPro:IPR008801); BEST Arabidopsis thaliana protein match is: ralf-like 11 (TAIR:AT2G19030.1); Has 46 Blast hits to 46 proteins in 7 species: Archae - 0; Bacteria - 0; Metazoa - 0; Fungi - 0; Plants - 46; Viruses - 0; Other Eukaryotes - 0 (source: NCBI BLink).
AT4G00893	35	0.577567	-0.142392	-0.839832	0.786164	BAR	BAR	unknown protein; LOCATED IN: chloroplast; BEST Arabidopsis thaliana protein match is: unknown protein (TAIR:AT4G12370.1); Has 220 Blast hits to 215 proteins in 11 species: Archae - 0; Bacteria - 0; Metazoa - 0; Fungi - 0; Plants - 220; Viruses - 0; Other Eukaryotes - 0 (source: NCBI BLink).
AT5G62270	39	0.57521	-0.427894	-0.455785	0.402928	BAR	BAR	FUNCTIONS IN: molecular_function unknown; INVOLVED IN: biological_process unknown; LOCATED IN: cellular_component unknown; BEST Arabidopsis thaliana protein match is: mucin-related (TAIR:AT2G02880.1).
AT1G52130	37	0.574904	0.508548	-0.657936	0.0367393	BAR	BAR	Mannose-binding lectin superfamily protein; CONTAINS InterPro DOMAIN/s: Mannose-binding lectin (InterPro:IPR001229); BEST Arabidopsis thaliana protein match is: Mannose-binding lectin superfamily protein (TAIR:AT1G52120.1); Has 1505 Blast hits to 643 proteins in 30 species: Archae - 0; Bacteria - 0; Metazoa - 0; Fungi - 0; Plants - 1504; Viruses - 0; Other Eukaryotes - 1 (source: NCBI BLink).
AT3G42155	8	0.574845	-0.412505	-0.280397	0.0764067	BAR	BAR	glycosyl hydrolase family 9 protein; FUNCTIONS IN: hydrolase activity, hydrolyzing O-glycosyl compounds, catalytic activity; INVOLVED IN: carbohydrate metabolic process; LOCATED IN: cellular_component unknown; CONTAINS InterPro DOMAIN/s: Six-hairpin glycosidase (InterPro:IPR012341), Six-hairpin glycosidase-like (InterPro:IPR008928), Glycoside hydrolase, family 9 (InterPro:IPR001701); BEST Arabido…
AT5G45580	19	0.574648	-0.885333	-0.0276155	0.0490069	BAR	BAR	Homeodomain-like superfamily protein; CONTAINS InterPro DOMAIN/s: Myb, DNA-binding (InterPro:IPR014778), Homeodomain-like (InterPro:IPR009057), Myb-like DNA-binding domain, SHAQKYF class (InterPro:IPR006447), HTH transcriptional regulator, Myb-type, DNA-binding (InterPro:IPR017930), Homeodomain-related (InterPro:IPR012287); BEST Arabidopsis thaliana protein match is: Homeodomain-like superfamily …
AT5G43401	6	0.572943	-1.90586	1.35471	-0.365272	LNR	PPR	Defensin-like (DEFL) family protein; LOCATED IN: endomembrane system; BEST Arabidopsis thaliana protein match is: Defensin-like (DEFL) family protein (TAIR:AT3G45093.1); Has 7 Blast hits to 7 proteins in 2 species: Archae - 0; Bacteria - 0; Metazoa - 0; Fungi - 0; Plants - 7; Viruses - 0; Other Eukaryotes - 0 (source: NCBI BLink).
AT2G22807	5	0.572919	-0.63698	0.153433	0.0102871	BAR	BAR	Defensin-like (DEFL) family protein; LOCATED IN: endomembrane system; BEST Arabidopsis thaliana protein match is: Defensin-like (DEFL) family protein (TAIR:AT2G22805.1); Has 35333 Blast hits to 34131 proteins in 2444 species: Archae - 798; Bacteria - 22429; Metazoa - 974; Fungi - 991; Plants - 531; Viruses - 0; Other Eukaryotes - 9610 (source: NCBI BLink).
AT5G01580	17	0.572681	-0.320464	0.0371217	0.102657	BAR	BAR	OAS HIGH ACCUMULATION 1 (OSH1); FUNCTIONS IN: catalytic activity; INVOLVED IN: biological_process unknown; LOCATED IN: endomembrane system; CONTAINS InterPro DOMAIN/s: Gamma interferon inducible lysosomal thiol reductase GILT (InterPro:IPR004911); BEST Arabidopsis thaliana protein match is: Thioredoxin superfamily protein (TAIR:AT1G07080.1); Has 1807 Blast hits to 1807 proteins in 277 species: Ar…
AT1G17030	42	0.5721	-0.209471	-0.103924	0.00387164	BAR	BAR	unknown protein; FUNCTIONS IN: molecular_function unknown; INVOLVED IN: biological_process unknown; LOCATED IN: endomembrane system; BEST Arabidopsis thaliana protein match is: unknown protein (TAIR:AT2G47010.2); Has 70 Blast hits to 70 proteins in 13 species: Archae - 0; Bacteria - 0; Metazoa - 0; Fungi - 0; Plants - 69; Viruses - 0; Other Eukaryotes - 1 (source: NCBI BLink).
AT2G47360	29	0.57201	-0.953551	-0.0813093	-0.517123	BAR	BAR	unknown protein; BEST Arabidopsis thaliana protein match is: unknown protein (TAIR:AT1G02570.1); Has 58 Blast hits to 55 proteins in 6 species: Archae - 0; Bacteria - 0; Metazoa - 0; Fungi - 0; Plants - 58; Viruses - 0; Other Eukaryotes - 0 (source: NCBI BLink).
AT2G34355	45	0.571256	-0.689841	0.412343	0.230245	BAR	BAR	Major facilitator superfamily protein; INVOLVED IN: transmembrane transport; LOCATED IN: endomembrane system; CONTAINS InterPro DOMAIN/s: Major facilitator superfamily (InterPro:IPR020846), Nodulin-like (InterPro:IPR010658), Major facilitator superfamily MFS-1 (InterPro:IPR011701), Major facilitator superfamily, general substrate transporter (InterPro:IPR016196); BEST Arabidopsis thaliana protein…
AT5G06030	10	0.570723	1.0527	0.252243	0.037549	BAR	BAR	Plant self-incompatibility protein S1 family; FUNCTIONS IN: molecular_function unknown; INVOLVED IN: biological_process unknown; LOCATED IN: endomembrane system; CONTAINS InterPro DOMAIN/s: Plant self-incompatibility S1 (InterPro:IPR010264); BEST Arabidopsis thaliana protein match is: Plant self-incompatibility protein S1 family (TAIR:AT5G06020.1); Has 1807 Blast hits to 1807 proteins in 277 spec…
AT3G44704	4	0.570513	-0.403292	0.299499	-0.338365	BAR	BAR	unknown protein; Has 30201 Blast hits to 17322 proteins in 780 species: Archae - 12; Bacteria - 1396; Metazoa - 17338; Fungi - 3422; Plants - 5037; Viruses - 0; Other Eukaryotes - 2996 (source: NCBI BLink).
AT5G53720	7	0.568948	-0.329272	0.474557	0.864185	BAR	BAR	RNA-binding (RRM/RBD/RNP motifs) family protein; FUNCTIONS IN: RNA binding, nucleotide binding, nucleic acid binding; INVOLVED IN: biological_process unknown; LOCATED IN: cellular_component unknown; CONTAINS InterPro DOMAIN/s: RNA recognition motif, RNP-1 (InterPro:IPR000504), Nucleotide-binding, alpha-beta plait (InterPro:IPR012677); BEST Arabidopsis thaliana protein match is: RNA-binding (RRM/R…
AT3G17155	10	0.568778	-0.431571	0.876657	-0.0629436	BAR	BAR	Cysteine-rich protein; LOCATED IN: endomembrane system; BEST Arabidopsis thaliana protein match is: Cysteine-rich protein (TAIR:AT3G16895.1); Has 35333 Blast hits to 34131 proteins in 2444 species: Archae - 798; Bacteria - 22429; Metazoa - 974; Fungi - 991; Plants - 531; Viruses - 0; Other Eukaryotes - 9610 (source: NCBI BLink).
AT4G15885	8	0.568009	-0.674818	0.688453	-0.341437	BAR	BAR	kinesin motor protein-related; BEST Arabidopsis thaliana protein match is: P-loop containing nucleoside triphosphate hydrolases superfamily protein (TAIR:AT3G16630.2); Has 30201 Blast hits to 17322 proteins in 780 species: Archae - 12; Bacteria - 1396; Metazoa - 17338; Fungi - 3422; Plants - 5037; Viruses - 0; Other Eukaryotes - 2996 (source: NCBI BLink).
AT1G33010	28	0.567799	-0.618103	0.0771304	-0.69985	BAR	BAR	F-box and associated interaction domains-containing protein; CONTAINS InterPro DOMAIN/s: F-box domain, cyclin-like (InterPro:IPR001810), F-box domain, Skp2-like (InterPro:IPR022364), F-box associated domain, type 3 (InterPro:IPR013187), F-box associated interaction domain (InterPro:IPR017451); BEST Arabidopsis thaliana protein match is: F-box and associated interaction domains-containing protein …
AT5G52730	13	0.567061	-0.790967	-0.523357	0.238237	BAR	BAR	Copper transport protein family; BEST Arabidopsis thaliana protein match is: Copper transport protein family (TAIR:AT5G52720.1); Has 1807 Blast hits to 1807 proteins in 277 species: Archae - 0; Bacteria - 0; Metazoa - 736; Fungi - 347; Plants - 385; Viruses - 0; Other Eukaryotes - 339 (source: NCBI BLink).
AT2G22805	6	0.566845	-0.91371	-1.22642	-0.0985118	BAR	BAR	Defensin-like (DEFL) family protein; LOCATED IN: endomembrane system; BEST Arabidopsis thaliana protein match is: Defensin-like (DEFL) family protein (TAIR:AT2G22807.1); Has 35333 Blast hits to 34131 proteins in 2444 species: Archae - 798; Bacteria - 22429; Metazoa - 974; Fungi - 991; Plants - 531; Viruses - 0; Other Eukaryotes - 9610 (source: NCBI BLink).
AT1G31875	3	0.564922	-0.412595	0.680373	-0.466687	BAR	BAR	unknown protein; Has 30201 Blast hits to 17322 proteins in 780 species: Archae - 12; Bacteria - 1396; Metazoa - 17338; Fungi - 3422; Plants - 5037; Viruses - 0; Other Eukaryotes - 2996 (source: NCBI BLink).
AT1G68210	57	0.564588	-0.652415	-0.272383	0.178967	BAR	BAR	pseudo-response regulator 6 (APRR6); FUNCTIONS IN: two-component response regulator activity, transcription regulator activity; INVOLVED IN: regulation of transcription, DNA-dependent, two-component signal transduction system (phosphorelay), regulation of transcription; LOCATED IN: cellular_component unknown; CONTAINS InterPro DOMAIN/s: CheY-like (InterPro:IPR011006), Homeodomain-like (InterPro:I…
AT5G21280	30	0.564556	-0.45661	-0.147356	-0.0183922	BAR	BAR	hydroxyproline-rich glycoprotein family protein; Has 30201 Blast hits to 17322 proteins in 780 species: Archae - 12; Bacteria - 1396; Metazoa - 17338; Fungi - 3422; Plants - 5037; Viruses - 0; Other Eukaryotes - 2996 (source: NCBI BLink).
AT4G37700	15	0.563416	0.397483	-0.115146	-0.670785	BAR	BAR	unknown protein; Has 64 Blast hits to 64 proteins in 11 species: Archae - 0; Bacteria - 0; Metazoa - 0; Fungi - 0; Plants - 64; Viruses - 0; Other Eukaryotes - 0 (source: NCBI BLink).
AT3G23370	65	0.563067	-0.694976	-0.96661	0.924629	BAR	BAR	RNA-binding (RRM/RBD/RNP motifs) family protein; FUNCTIONS IN: nucleic acid binding; INVOLVED IN: biological_process unknown; LOCATED IN: cellular_component unknown; CONTAINS InterPro DOMAIN/s: RNA recognition motif, RNP-1 (InterPro:IPR000504); Has 30201 Blast hits to 17322 proteins in 780 species: Archae - 12; Bacteria - 1396; Metazoa - 17338; Fungi - 3422; Plants - 5037; Viruses - 0; Other Euka…
AT1G06330	12	0.562157	-0.793044	0.210468	0.0639143	BAR	BAR	Heavy metal transport/detoxification superfamily protein ; FUNCTIONS IN: copper ion binding, metal ion binding; INVOLVED IN: copper ion transport, metal ion transport; LOCATED IN: cellular_component unknown; CONTAINS InterPro DOMAIN/s: Heavy metal transport/detoxification protein (InterPro:IPR006121); BEST Arabidopsis thaliana protein match is: Heavy metal transport/detoxification superfamily pro…
AT2G31920	46	0.562044	-0.636457	-0.0477465	0.331077	BAR	BAR	Plant protein of unknown function (DUF936); LOCATED IN: chloroplast; CONTAINS InterPro DOMAIN/s: Protein of unknown function DUF936, plant (InterPro:IPR010341); BEST Arabidopsis thaliana protein match is: Plant protein of unknown function (DUF936) (TAIR:AT1G23790.1); Has 236 Blast hits to 171 proteins in 13 species: Archae - 0; Bacteria - 0; Metazoa - 0; Fungi - 0; Plants - 236; Viruses - 0; Othe…
AT3G01961	4	0.560147	-0.291327	-0.723424	1.10962	BAR	BAR	unknown protein; Has 30201 Blast hits to 17322 proteins in 780 species: Archae - 12; Bacteria - 1396; Metazoa - 17338; Fungi - 3422; Plants - 5037; Viruses - 0; Other Eukaryotes - 2996 (source: NCBI BLink).
AT1G51010	6	0.55995	-0.510362	-0.531911	1.05073	BAR	BAR	unknown protein; BEST Arabidopsis thaliana protein match is: unknown protein (TAIR:AT1G51020.1); Has 334 Blast hits to 303 proteins in 107 species: Archae - 20; Bacteria - 126; Metazoa - 41; Fungi - 13; Plants - 30; Viruses - 2; Other Eukaryotes - 102 (source: NCBI BLink).
AT3G18779	3	0.559746	-0.349633	-0.723052	1.33434	BAR	BAR	unknown protein; LOCATED IN: endomembrane system; Has 30201 Blast hits to 17322 proteins in 780 species: Archae - 12; Bacteria - 1396; Metazoa - 17338; Fungi - 3422; Plants - 5037; Viruses - 0; Other Eukaryotes - 2996 (source: NCBI BLink).
AT1G70800	17	0.558753	-0.256526	0.439803	-0.482794	BAR	BAR	Calcium-dependent lipid-binding (CaLB domain) family protein; CONTAINS InterPro DOMAIN/s: C2 membrane targeting protein (InterPro:IPR018029), C2 calcium/lipid-binding domain, CaLB (InterPro:IPR008973), C2 calcium-dependent membrane targeting (InterPro:IPR000008); BEST Arabidopsis thaliana protein match is: Calcium-dependent lipid-binding (CaLB domain) family protein (TAIR:AT1G70810.1); Has 2562 B…
AT3G16410	37	0.556456	-0.757191	0.00585802	-0.215388	BAR	BAR	nitrile specifier protein 4 (NSP4); CONTAINS InterPro DOMAIN/s: Galactose oxidase/kelch, beta-propeller (InterPro:IPR011043), Kelch repeat type 1 (InterPro:IPR006652), Mannose-binding lectin (InterPro:IPR001229), Kelch-type beta propeller (InterPro:IPR015915); BEST Arabidopsis thaliana protein match is: nitrile specifier protein 1 (TAIR:AT3G16400.2); Has 13279 Blast hits to 7146 proteins in 431 s…
AT1G48530	22	0.555916	-0.557749	-0.0126922	0.112996	BAR	BAR	CONTAINS InterPro DOMAIN/s: Proteasome Inhibitor PI31 (InterPro:IPR021625); BEST Arabidopsis thaliana protein match is: proteasome inhibitor-related (TAIR:AT3G53970.2); Has 43 Blast hits to 43 proteins in 18 species: Archae - 0; Bacteria - 0; Metazoa - 11; Fungi - 0; Plants - 32; Viruses - 0; Other Eukaryotes - 0 (source: NCBI BLink).
AT3G27250	32	0.555118	-0.0177309	0.994669	-1.14278	BAR	BAR	unknown protein; BEST Arabidopsis thaliana protein match is: unknown protein (TAIR:AT5G40800.1); Has 104 Blast hits to 104 proteins in 13 species: Archae - 0; Bacteria - 0; Metazoa - 0; Fungi - 0; Plants - 104; Viruses - 0; Other Eukaryotes - 0 (source: NCBI BLink).
AT2G16225	6	0.551782	-0.534377	0.1048	-0.229751	BAR	BAR	Maternally expressed gene (MEG) family protein; BEST Arabidopsis thaliana protein match is: Maternally expressed gene (MEG) family protein (TAIR:AT1G27135.1); Has 21 Blast hits to 21 proteins in 2 species: Archae - 0; Bacteria - 0; Metazoa - 0; Fungi - 0; Plants - 21; Viruses - 0; Other Eukaryotes - 0 (source: NCBI BLink).
AT4G35589	3	0.551636	-0.410311	0.331534	0.119323	BAR	BAR	unknown protein; LOCATED IN: mitochondrion; Has 30201 Blast hits to 17322 proteins in 780 species: Archae - 12; Bacteria - 1396; Metazoa - 17338; Fungi - 3422; Plants - 5037; Viruses - 0; Other Eukaryotes - 2996 (source: NCBI BLink).
AT1G02040	26	0.55022	-0.338266	-0.0992325	-0.0848269	BAR	BAR	C2H2-type zinc finger family protein; FUNCTIONS IN: sequence-specific DNA binding transcription factor activity, zinc ion binding, nucleic acid binding; LOCATED IN: intracellular; CONTAINS InterPro DOMAIN/s: Zinc finger, C2H2-like (InterPro:IPR015880), Zinc finger, C2H2-type (InterPro:IPR007087); BEST Arabidopsis thaliana protein match is: C2H2-like zinc finger protein (TAIR:AT2G17180.1); Has 550…
AT1G50880	20	0.549902	-0.905128	0.58229	-0.275778	BAR	BAR	F-box and associated interaction domains-containing protein; CONTAINS InterPro DOMAIN/s: F-box domain, cyclin-like (InterPro:IPR001810), F-box domain, Skp2-like (InterPro:IPR022364), F-box associated domain, type 3 (InterPro:IPR013187), F-box associated interaction domain (InterPro:IPR017451); BEST Arabidopsis thaliana protein match is: F-box and associated interaction domains-containing protein …
AT5G41401	3	0.549095	-0.570922	-1.4071	0.23388	BAR	PNR	unknown protein; Has 30201 Blast hits to 17322 proteins in 780 species: Archae - 12; Bacteria - 1396; Metazoa - 17338; Fungi - 3422; Plants - 5037; Viruses - 0; Other Eukaryotes - 2996 (source: NCBI BLink).
AT4G31380	24	0.548997	-0.073478	-0.233521	1.55544	BAR	LPR	FPF1-like protein 1 (FLP1); FUNCTIONS IN: molecular_function unknown; LOCATED IN: endomembrane system; BEST Arabidopsis thaliana protein match is: flowering promoting factor 1 (TAIR:AT5G24860.1); Has 122 Blast hits to 122 proteins in 14 species: Archae - 0; Bacteria - 0; Metazoa - 0; Fungi - 0; Plants - 122; Viruses - 0; Other Eukaryotes - 0 (source: NCBI BLink).
AT1G02405	14	0.547598	-0.742496	0.334961	0.275192	BAR	BAR	proline-rich family protein; BEST Arabidopsis thaliana protein match is: proline-rich family protein (TAIR:AT1G70990.1); Has 45319 Blast hits to 18313 proteins in 1048 species: Archae - 86; Bacteria - 6513; Metazoa - 15272; Fungi - 3775; Plants - 11142; Viruses - 2024; Other Eukaryotes - 6507 (source: NCBI BLink).
AT1G04171	4	0.547584	-0.206442	-0.954584	1.50226	BAR	LPR	unknown protein; Has 30201 Blast hits to 17322 proteins in 780 species: Archae - 12; Bacteria - 1396; Metazoa - 17338; Fungi - 3422; Plants - 5037; Viruses - 0; Other Eukaryotes - 2996 (source: NCBI BLink).
AT2G05915	8	0.54723	-0.921303	-0.272561	0.794957	BAR	BAR	unknown protein; Has 30201 Blast hits to 17322 proteins in 780 species: Archae - 12; Bacteria - 1396; Metazoa - 17338; Fungi - 3422; Plants - 5037; Viruses - 0; Other Eukaryotes - 2996 (source: NCBI BLink).
AT1G21323	9	0.546332	-0.0705601	0.305431	-0.0336256	BAR	BAR	unknown protein; Has 1 Blast hits to 1 proteins in 1 species: Archae - 0; Bacteria - 0; Metazoa - 0; Fungi - 0; Plants - 1; Viruses - 0; Other Eukaryotes - 0 (source: NCBI BLink).
AT1G69588	24	0.546267	-0.116315	-0.156816	0.317998	BAR	BAR	CLAVATA3/ESR-RELATED 45 (CLE45); LOCATED IN: endomembrane system; Has 10 Blast hits to 10 proteins in 5 species: Archae - 0; Bacteria - 0; Metazoa - 0; Fungi - 0; Plants - 10; Viruses - 0; Other Eukaryotes - 0 (source: NCBI BLink).
AT3G09110	44	0.546164	-1.11119	0.163242	-0.316608	BAR	BAR	Protein of unknown function (DUF674); CONTAINS InterPro DOMAIN/s: Protein of unknown function DUF674 (InterPro:IPR007750); BEST Arabidopsis thaliana protein match is: Protein of unknown function (DUF674) (TAIR:AT5G01150.1); Has 327 Blast hits to 250 proteins in 14 species: Archae - 0; Bacteria - 0; Metazoa - 0; Fungi - 2; Plants - 325; Viruses - 0; Other Eukaryotes - 0 (source: NCBI BLink).
AT4G23340	32	0.543107	0.155471	0.135871	0.0544082	BAR	BAR	2-oxoglutarate (2OG) and Fe(II)-dependent oxygenase superfamily protein; FUNCTIONS IN: oxidoreductase activity; INVOLVED IN: metabolic process; LOCATED IN: cellular_component unknown; CONTAINS InterPro DOMAIN/s: Oxoglutarate/iron-dependent oxygenase (InterPro:IPR005123); BEST Arabidopsis thaliana protein match is: 2-oxoglutarate (2OG) and Fe(II)-dependent oxygenase superfamily protein (TAIR:AT5G5…
AT3G03500	17	0.543081	-0.356349	-0.152819	-0.128936	BAR	BAR	TatD related DNase; FUNCTIONS IN: endodeoxyribonuclease activity, producing 5'-phosphomonoesters, deoxyribonuclease activity; INVOLVED IN: biological_process unknown; LOCATED IN: endomembrane system; CONTAINS InterPro DOMAIN/s: Deoxyribonuclease, TatD Mg-dependent (InterPro:IPR012278), Deoxyribonuclease, TatD (InterPro:IPR015992), Deoxyribonuclease, TatD-related, conserved site (InterPro:IPR01822…
AT1G62975	27	0.542782	-0.945212	0.516128	-1.11809	BAR	BAR	basic helix-loop-helix (bHLH) DNA-binding superfamily protein; FUNCTIONS IN: DNA binding, sequence-specific DNA binding transcription factor activity; INVOLVED IN: regulation of transcription; LOCATED IN: nucleus; CONTAINS InterPro DOMAIN/s: Helix-loop-helix DNA-binding domain (InterPro:IPR001092), Helix-loop-helix DNA-binding (InterPro:IPR011598); BEST Arabidopsis thaliana protein match is: basi…
AT2G19910	67	0.542363	-0.158249	-0.23566	0.541464	BAR	BAR	RNA-dependent RNA polymerase family protein; CONTAINS InterPro DOMAIN/s: RNA-dependent RNA polymerase, eukaryotic-type (InterPro:IPR007855); BEST Arabidopsis thaliana protein match is: RNA-dependent RNA polymerase family protein (TAIR:AT2G19920.1); Has 35333 Blast hits to 34131 proteins in 2444 species: Archae - 798; Bacteria - 22429; Metazoa - 974; Fungi - 991; Plants - 531; Viruses - 0; Other E…
AT5G26848	7	0.542098	-0.160736	-0.807526	0.332004	BAR	BAR	unknown protein; LOCATED IN: endomembrane system; Has 30201 Blast hits to 17322 proteins in 780 species: Archae - 12; Bacteria - 1396; Metazoa - 17338; Fungi - 3422; Plants - 5037; Viruses - 0; Other Eukaryotes - 2996 (source: NCBI BLink).
AT5G12090	28	0.541826	-0.320923	-0.827384	0.381468	BAR	BAR	Protein kinase superfamily protein; FUNCTIONS IN: protein serine/threonine kinase activity, protein kinase activity, kinase activity, ATP binding; INVOLVED IN: protein amino acid phosphorylation; LOCATED IN: cellular_component unknown; CONTAINS InterPro DOMAIN/s: Protein kinase, catalytic domain (InterPro:IPR000719), Serine/threonine-protein kinase-like domain (InterPro:IPR017442), Protein kinase…
AT1G24130	33	0.541422	-0.404657	0.173604	0.150631	BAR	BAR	Transducin/WD40 repeat-like superfamily protein; FUNCTIONS IN: nucleotide binding; INVOLVED IN: biological_process unknown; LOCATED IN: chloroplast, heterotrimeric G-protein complex; CONTAINS InterPro DOMAIN/s: WD40 repeat 2 (InterPro:IPR019782), WD40 repeat, conserved site (InterPro:IPR019775), WD40 repeat (InterPro:IPR001680), G-protein beta WD-40 repeat, region (InterPro:IPR020472), WD40 repea…
AT2G32785	5	0.541254	-0.0347145	0.319858	-0.947731	BAR	BAR	LOCATED IN: endomembrane system; BEST Arabidopsis thaliana protein match is: unknown protein (TAIR:AT2G32788.1); Has 12 Blast hits to 12 proteins in 5 species: Archae - 0; Bacteria - 0; Metazoa - 0; Fungi - 0; Plants - 12; Viruses - 0; Other Eukaryotes - 0 (source: NCBI BLink).
AT3G53611	4	0.540826	-0.883287	0.667101	0.0645516	BAR	BAR	unknown protein; Has 30201 Blast hits to 17322 proteins in 780 species: Archae - 12; Bacteria - 1396; Metazoa - 17338; Fungi - 3422; Plants - 5037; Viruses - 0; Other Eukaryotes - 2996 (source: NCBI BLink).
AT4G23103	4	0.539059	0.814128	-1.30638	0.561819	BAR	PNR	unknown protein; Has 30201 Blast hits to 17322 proteins in 780 species: Archae - 12; Bacteria - 1396; Metazoa - 17338; Fungi - 3422; Plants - 5037; Viruses - 0; Other Eukaryotes - 2996 (source: NCBI BLink).
AT4G12545	14	0.538425	-0.0922355	0.139548	0.692365	BAR	BAR	Bifunctional inhibitor/lipid-transfer protein/seed storage 2S albumin superfamily protein; FUNCTIONS IN: molecular_function unknown; INVOLVED IN: lipid transport; LOCATED IN: endomembrane system; CONTAINS InterPro DOMAIN/s: Bifunctional inhibitor/plant lipid transfer protein/seed storage (InterPro:IPR016140), Plant lipid transfer protein/seed storage/trypsin-alpha amylase inhibitor (InterPro:IPR0…
AT3G60966	19	0.538354	-0.740403	-0.939591	0.279422	BAR	BAR	RING/U-box superfamily protein; FUNCTIONS IN: zinc ion binding; INVOLVED IN: biological_process unknown; LOCATED IN: endomembrane system; CONTAINS InterPro DOMAIN/s: Zinc finger, RING-type (InterPro:IPR001841), Zinc finger, C3HC4 RING-type (InterPro:IPR018957); BEST Arabidopsis thaliana protein match is: RING/U-box superfamily protein (TAIR:AT2G44581.1); Has 35333 Blast hits to 34131 proteins in …
AT1G34792	3	0.538155	-1.01826	-0.0744734	-0.643065	BAR	BAR	Plant thionin family protein; LOCATED IN: endomembrane system; BEST Arabidopsis thaliana protein match is: Plant thionin family protein (TAIR:AT1G34805.1); Has 72 Blast hits to 72 proteins in 2 species: Archae - 0; Bacteria - 0; Metazoa - 0; Fungi - 0; Plants - 72; Viruses - 0; Other Eukaryotes - 0 (source: NCBI BLink).
AT3G50090	17	0.537801	-0.770503	-0.0726501	-0.478106	BAR	BAR	Exonuclease family protein; FUNCTIONS IN: exonuclease activity, nucleic acid binding; INVOLVED IN: biological_process unknown; LOCATED IN: intracellular; CONTAINS InterPro DOMAIN/s: Exonuclease (InterPro:IPR006055), Polynucleotidyl transferase, ribonuclease H fold (InterPro:IPR012337), Exonuclease, RNase T/DNA polymerase III (InterPro:IPR013520); BEST Arabidopsis thaliana protein match is: small …
AT5G07170	22	0.537538	-0.531654	-0.364124	-0.202021	BAR	BAR	Cell cycle regulated microtubule associated protein; CONTAINS InterPro DOMAIN/s: Cell cycle regulated microtubule associated protein (InterPro:IPR022021); BEST Arabidopsis thaliana protein match is: Cell cycle regulated microtubule associated protein (TAIR:AT5G62240.1); Has 30201 Blast hits to 17322 proteins in 780 species: Archae - 12; Bacteria - 1396; Metazoa - 17338; Fungi - 3422; Plants - 503…
AT1G28815	13	0.53669	-0.467898	0.154182	0.148283	BAR	BAR	unknown protein; Has 5 Blast hits to 5 proteins in 2 species: Archae - 0; Bacteria - 0; Metazoa - 0; Fungi - 0; Plants - 5; Viruses - 0; Other Eukaryotes - 0 (source: NCBI BLink).
AT5G46600	48	0.536611	-0.225898	-0.0131561	0.397157	BAR	BAR	Aluminium activated malate transporter family protein; FUNCTIONS IN: molecular_function unknown; INVOLVED IN: response to aluminum ion; LOCATED IN: cellular_component unknown; CONTAINS InterPro DOMAIN/s: Malate transporter, aliminium toerance (InterPro:IPR020966); BEST Arabidopsis thaliana protein match is: Aluminium activated malate transporter family protein (TAIR:AT5G46610.1); Has 1807 Blast h…
AT2G24615	5	0.53655	-0.4801	-0.660823	-0.389078	BAR	BAR	Defensin-like (DEFL) family protein; LOCATED IN: endomembrane system; BEST Arabidopsis thaliana protein match is: Defensin-like (DEFL) family protein (TAIR:AT2G24625.1); Has 35333 Blast hits to 34131 proteins in 2444 species: Archae - 798; Bacteria - 22429; Metazoa - 974; Fungi - 991; Plants - 531; Viruses - 0; Other Eukaryotes - 9610 (source: NCBI BLink).
AT1G18835	8	0.536496	-0.498726	-0.37464	0.174312	BAR	BAR	mini zinc finger (MIF3); CONTAINS InterPro DOMAIN/s: ZF-HD homeobox protein, Cys/His-rich dimerisation domain (InterPro:IPR006456); BEST Arabidopsis thaliana protein match is: mini zinc finger 1 (TAIR:AT1G74660.1); Has 420 Blast hits to 420 proteins in 28 species: Archae - 0; Bacteria - 0; Metazoa - 0; Fungi - 0; Plants - 420; Viruses - 0; Other Eukaryotes - 0 (source: NCBI BLink).
AT2G17723	6	0.535791	-0.258933	-0.751164	0.0684675	BAR	BAR	Defensin-like (DEFL) family protein; LOCATED IN: endomembrane system; Has 35333 Blast hits to 34131 proteins in 2444 species: Archae - 798; Bacteria - 22429; Metazoa - 974; Fungi - 991; Plants - 531; Viruses - 0; Other Eukaryotes - 9610 (source: NCBI BLink).
AT2G04925	9	0.53558	-0.658462	-0.657787	0.0964569	BAR	BAR	Putative membrane lipoprotein; LOCATED IN: endomembrane system; BEST Arabidopsis thaliana protein match is: Putative membrane lipoprotein (TAIR:AT2G04034.1); Has 35333 Blast hits to 34131 proteins in 2444 species: Archae - 798; Bacteria - 22429; Metazoa - 974; Fungi - 991; Plants - 531; Viruses - 0; Other Eukaryotes - 9610 (source: NCBI BLink).
AT5G08710	35	0.533934	-0.223192	0.216655	-0.268611	BAR	BAR	Regulator of chromosome condensation (RCC1) family protein; CONTAINS InterPro DOMAIN/s: Regulator of chromosome condensation/beta-lactamase-inhibitor protein II (InterPro:IPR009091), Regulator of chromosome condensation, RCC1 (InterPro:IPR000408); BEST Arabidopsis thaliana protein match is: Regulator of chromosome condensation (RCC1) family protein (TAIR:AT5G63860.1); Has 22297 Blast hits to 6326…
AT4G36791	5	0.533188	0.672122	-0.244811	0.334882	BAR	BAR	unknown protein; Has 30201 Blast hits to 17322 proteins in 780 species: Archae - 12; Bacteria - 1396; Metazoa - 17338; Fungi - 3422; Plants - 5037; Viruses - 0; Other Eukaryotes - 2996 (source: NCBI BLink).
AT4G08025	8	0.533016	-0.71083	-0.104597	0.591912	BAR	BAR	Protein of unknown function (DUF784); FUNCTIONS IN: molecular_function unknown; INVOLVED IN: biological_process unknown; LOCATED IN: endomembrane system; CONTAINS InterPro DOMAIN/s: Protein of unknown function DUF784, Arabidopsis thaliana (InterPro:IPR008502); BEST Arabidopsis thaliana protein match is: Protein of unknown function (DUF784) (TAIR:AT1G57760.1); Has 30201 Blast hits to 17322 protein…
AT3G26616	11	0.532608	0.945161	0.33576	-0.875656	BAR	BAR	unknown protein; Has 0 Blast hits to 0 proteins in 0 species (source: NCBI BLink).
AT5G23027	4	0.532083	-0.887176	-0.00221565	0.407006	BAR	BAR	unknown protein; LOCATED IN: endomembrane system; Has 30201 Blast hits to 17322 proteins in 780 species: Archae - 12; Bacteria - 1396; Metazoa - 17338; Fungi - 3422; Plants - 5037; Viruses - 0; Other Eukaryotes - 2996 (source: NCBI BLink).
AT2G33775	21	0.532074	0.0574055	0.10163	-0.361271	BAR	BAR	ralf-like 19 (RALFL19); CONTAINS InterPro DOMAIN/s: Rapid ALkalinization Factor (InterPro:IPR008801); BEST Arabidopsis thaliana protein match is: ralf-like 4 (TAIR:AT1G28270.1); Has 251 Blast hits to 251 proteins in 20 species: Archae - 0; Bacteria - 0; Metazoa - 0; Fungi - 2; Plants - 249; Viruses - 0; Other Eukaryotes - 0 (source: NCBI BLink).
AT4G25845	19	0.531813	-0.827311	-1.48276	1.47382	BAR	INR	BEST Arabidopsis thaliana protein match is: OSBP(oxysterol binding protein)-related protein 4B (TAIR:AT4G25850.2); Has 35333 Blast hits to 34131 proteins in 2444 species: Archae - 798; Bacteria - 22429; Metazoa - 974; Fungi - 991; Plants - 531; Viruses - 0; Other Eukaryotes - 9610 (source: NCBI BLink).
AT4G01671	4	0.531602	-0.196267	0.490657	-1.67466	BAR	LNR	unknown protein; LOCATED IN: endomembrane system; Has 30201 Blast hits to 17322 proteins in 780 species: Archae - 12; Bacteria - 1396; Metazoa - 17338; Fungi - 3422; Plants - 5037; Viruses - 0; Other Eukaryotes - 2996 (source: NCBI BLink).
AT1G63206	20	0.531479	-0.840911	-0.366136	-0.473473	BAR	BAR	Cystatin/monellin superfamily protein; FUNCTIONS IN: molecular_function unknown; INVOLVED IN: biological_process unknown; LOCATED IN: cellular_component unknown; CONTAINS InterPro DOMAIN/s: Cystatin-related, plant (InterPro:IPR006525); BEST Arabidopsis thaliana protein match is: Cystatin/monellin superfamily protein (TAIR:AT1G63190.1); Has 30201 Blast hits to 17322 proteins in 780 species: Archae…
AT5G28491	3	0.530715	0.389051	-1.20682	0.764387	BAR	BAR	unknown protein; Has 30201 Blast hits to 17322 proteins in 780 species: Archae - 12; Bacteria - 1396; Metazoa - 17338; Fungi - 3422; Plants - 5037; Viruses - 0; Other Eukaryotes - 2996 (source: NCBI BLink).
AT1G54530	10	0.530414	-1.17055	-0.612508	0.451917	BAR	BAR	Calcium-binding EF hand family protein; CONTAINS InterPro DOMAIN/s: EF-Hand 1, calcium-binding site (InterPro:IPR018247), EF-HAND 2 (InterPro:IPR018249); BEST Arabidopsis thaliana protein match is: Calcium-binding EF-hand family protein (TAIR:AT2G44310.1); Has 172 Blast hits to 170 proteins in 15 species: Archae - 0; Bacteria - 0; Metazoa - 0; Fungi - 0; Plants - 172; Viruses - 0; Other Eukaryote…
AT5G10570	26	0.529615	-0.551468	-0.423861	0.852483	BAR	BAR	basic helix-loop-helix (bHLH) DNA-binding superfamily protein; FUNCTIONS IN: DNA binding, sequence-specific DNA binding transcription factor activity; INVOLVED IN: regulation of transcription; LOCATED IN: nucleus; CONTAINS InterPro DOMAIN/s: Helix-loop-helix DNA-binding domain (InterPro:IPR001092), Helix-loop-helix DNA-binding (InterPro:IPR011598); BEST Arabidopsis thaliana protein match is: beta…
AT2G30424	5	0.529442	-0.126846	0.0310158	0.114188	BAR	BAR	TRICHOMELESS 2 (TCL2); FUNCTIONS IN: DNA binding; INVOLVED IN: regulation of transcription; LOCATED IN: cellular_component unknown; CONTAINS InterPro DOMAIN/s: SANT, DNA-binding (InterPro:IPR001005), Myb, DNA-binding (InterPro:IPR014778), Homeodomain-related (InterPro:IPR012287), Myb transcription factor (InterPro:IPR015495); BEST Arabidopsis thaliana protein match is: Homeodomain-like superfamil…
AT1G01471	6	0.527066	-1.65364	0.390336	-0.251978	LNR	BAR	unknown protein; Has 30201 Blast hits to 17322 proteins in 780 species: Archae - 12; Bacteria - 1396; Metazoa - 17338; Fungi - 3422; Plants - 5037; Viruses - 0; Other Eukaryotes - 2996 (source: NCBI BLink).
AT1G01810	17	0.526439	-0.153277	-0.146058	0.776416	BAR	BAR	unknown protein; Has 12 Blast hits to 12 proteins in 5 species: Archae - 0; Bacteria - 0; Metazoa - 5; Fungi - 0; Plants - 7; Viruses - 0; Other Eukaryotes - 0 (source: NCBI BLink).
AT5G11412	22	0.524563	0.698811	0.405656	0.299132	BAR	BAR	RNA-binding (RRM/RBD/RNP motifs) family protein; FUNCTIONS IN: nucleotide binding, nucleic acid binding; INVOLVED IN: biological_process unknown; LOCATED IN: endomembrane system; CONTAINS InterPro DOMAIN/s: RNA recognition motif, RNP-1 (InterPro:IPR000504), Nucleotide-binding, alpha-beta plait (InterPro:IPR012677); BEST Arabidopsis thaliana protein match is: RNA-binding (RRM/RBD/RNP motifs) famil…
AT5G54320	30	0.52422	-0.720873	-0.299673	-0.297688	BAR	BAR	Protein of unknown function (DUF295); CONTAINS InterPro DOMAIN/s: Protein of unknown function DUF295 (InterPro:IPR005174); BEST Arabidopsis thaliana protein match is: Protein of unknown function (DUF295) (TAIR:AT5G55270.1); Has 1807 Blast hits to 1807 proteins in 277 species: Archae - 0; Bacteria - 0; Metazoa - 736; Fungi - 347; Plants - 385; Viruses - 0; Other Eukaryotes - 339 (source: NCBI BLin…
AT1G62370	16	0.522724	-0.311611	-0.115951	0.193899	BAR	BAR	RING/U-box superfamily protein; FUNCTIONS IN: zinc ion binding; CONTAINS InterPro DOMAIN/s: Zinc finger, RING-type (InterPro:IPR001841), Zinc finger, C3HC4 RING-type (InterPro:IPR018957); BEST Arabidopsis thaliana protein match is: RING/U-box superfamily protein (TAIR:AT4G03965.1); Has 610 Blast hits to 610 proteins in 109 species: Archae - 0; Bacteria - 0; Metazoa - 219; Fungi - 27; Plants - 270…
AT3G19830	61	0.522063	0.0602208	0.01987	0.190482	BAR	BAR	NTMC2T5.2; FUNCTIONS IN: molecular_function unknown; INVOLVED IN: biological_process unknown; LOCATED IN: chloroplast; CONTAINS InterPro DOMAIN/s: Protein of unknown function DUF2404, transmembrane (InterPro:IPR019411), C2 membrane targeting protein (InterPro:IPR018029), C2 calcium/lipid-binding domain, CaLB (InterPro:IPR008973), C2 calcium-dependent membrane targeting (InterPro:IPR000008); BEST …
AT5G65740	27	0.520579	-0.259426	0.142501	-0.0469061	BAR	BAR	zinc ion binding; INVOLVED IN: biological_process unknown; LOCATED IN: cellular_component unknown; CONTAINS InterPro DOMAIN/s: Fanconi anemia complex, subunit FancL, WD-repeat region (InterPro:IPR019162).
AT1G51405	37	0.520481	-0.398766	-0.337933	0.101153	BAR	BAR	myosin-related; Has 11803 Blast hits to 7804 proteins in 640 species: Archae - 183; Bacteria - 701; Metazoa - 7055; Fungi - 867; Plants - 542; Viruses - 4; Other Eukaryotes - 2451 (source: NCBI BLink).
AT3G60460	23	0.519999	-0.50166	0.724359	-0.576266	BAR	BAR	DUO POLLEN 1 (DUO1); CONTAINS InterPro DOMAIN/s: SANT, DNA-binding (InterPro:IPR001005), Homeodomain-like (InterPro:IPR009057), Myb, DNA-binding (InterPro:IPR014778), HTH transcriptional regulator, Myb-type, DNA-binding (InterPro:IPR017930), Homeodomain-related (InterPro:IPR012287), Myb transcription factor (InterPro:IPR015495); BEST Arabidopsis thaliana protein match is: myb domain protein 97 (T…
AT2G14365	8	0.518606	-1.9361	0.756041	-0.100701	LNR	BAR	low-molecular-weight cysteine-rich 84 (LCR84); LOCATED IN: endomembrane system; BEST Arabidopsis thaliana protein match is: Cysteine-rich protein (TAIR:AT2G22345.1); Has 35333 Blast hits to 34131 proteins in 2444 species: Archae - 798; Bacteria - 22429; Metazoa - 974; Fungi - 991; Plants - 531; Viruses - 0; Other Eukaryotes - 9610 (source: NCBI BLink).
AT5G49860	14	0.517848	-0.345185	-0.11111	-0.801356	BAR	BAR	Mannose-binding lectin superfamily protein; CONTAINS InterPro DOMAIN/s: Mannose-binding lectin (InterPro:IPR001229); BEST Arabidopsis thaliana protein match is: Mannose-binding lectin superfamily protein (TAIR:AT5G49870.1); Has 1807 Blast hits to 1807 proteins in 277 species: Archae - 0; Bacteria - 0; Metazoa - 736; Fungi - 347; Plants - 385; Viruses - 0; Other Eukaryotes - 339 (source: NCBI BLin…
AT4G13261	3	0.517325	0.403888	-0.67262	0.830855	BAR	BAR	Protein of unknown function (DUF784); FUNCTIONS IN: molecular_function unknown; INVOLVED IN: biological_process unknown; LOCATED IN: endomembrane system; CONTAINS InterPro DOMAIN/s: Protein of unknown function DUF784, Arabidopsis thaliana (InterPro:IPR008502); BEST Arabidopsis thaliana protein match is: Protein of unknown function (DUF784) (TAIR:AT4G13263.1); Has 30201 Blast hits to 17322 protein…
AT3G22510	17	0.516538	0.730481	-0.258231	-0.025472	BAR	BAR	Pre-rRNA-processing protein TSR2, conserved region; CONTAINS InterPro DOMAIN/s: Pre-rRNA-processing protein TSR2, conserved region (InterPro:IPR019398); BEST Arabidopsis thaliana protein match is: Pre-rRNA-processing protein TSR2, conserved region (TAIR:AT5G27990.1); Has 206 Blast hits to 206 proteins in 102 species: Archae - 0; Bacteria - 0; Metazoa - 55; Fungi - 70; Plants - 52; Viruses - 0; Ot…
AT5G55132	9	0.516311	0.19339	0.194253	-0.574594	BAR	BAR	Defensin-like (DEFL) family protein; FUNCTIONS IN: molecular_function unknown; INVOLVED IN: biological_process unknown; LOCATED IN: endomembrane system; BEST Arabidopsis thaliana protein match is: Protein of unknown function (PD694200) (TAIR:AT5G55131.1); Has 25 Blast hits to 25 proteins in 2 species: Archae - 0; Bacteria - 0; Metazoa - 0; Fungi - 0; Plants - 25; Viruses - 0; Other Eukaryotes - 0…
AT1G25440	44	0.515876	-0.563854	0.198601	-0.189954	BAR	BAR	B-box type zinc finger protein with CCT domain; FUNCTIONS IN: sequence-specific DNA binding transcription factor activity, zinc ion binding; INVOLVED IN: regulation of transcription; LOCATED IN: membrane; EXPRESSED IN: leaf; CONTAINS InterPro DOMAIN/s: CCT domain (InterPro:IPR010402), Zinc finger, B-box (InterPro:IPR000315); BEST Arabidopsis thaliana protein match is: B-box type zinc finger prote…
AT3G05936	19	0.515521	-0.481286	0.0763357	-0.583482	BAR	BAR	unknown protein; FUNCTIONS IN: molecular_function unknown; INVOLVED IN: biological_process unknown; LOCATED IN: cellular_component unknown; Has 30201 Blast hits to 17322 proteins in 780 species: Archae - 12; Bacteria - 1396; Metazoa - 17338; Fungi - 3422; Plants - 5037; Viruses - 0; Other Eukaryotes - 2996 (source: NCBI BLink).
AT3G04140	60	0.515271	-0.52693	0.14317	-0.272615	BAR	BAR	Ankyrin repeat family protein; CONTAINS InterPro DOMAIN/s: Ankyrin repeat-containing domain (InterPro:IPR020683), Ankyrin repeat (InterPro:IPR002110); BEST Arabidopsis thaliana protein match is: Ankyrin repeat family protein (TAIR:AT3G01750.1); Has 23671 Blast hits to 13225 proteins in 615 species: Archae - 38; Bacteria - 1852; Metazoa - 11528; Fungi - 2058; Plants - 2257; Viruses - 72; Other Euk…
AT5G09978	14	0.515191	-0.712409	-1.17313	0.807386	BAR	BAR	elicitor peptide 7 precursor (PEP7); Has 8 Blast hits to 8 proteins in 4 species: Archae - 0; Bacteria - 0; Metazoa - 0; Fungi - 0; Plants - 8; Viruses - 0; Other Eukaryotes - 0 (source: NCBI BLink).
AT3G31960	8	0.514552	-0.65444	0.0423882	-0.102781	BAR	BAR	similar to unknown protein [Arabidopsis thaliana] (TAIR:AT4G27040.3); similar to unknown protein [Arabidopsis thaliana] (TAIR:AT4G27040.4); similar to unknown protein [Arabidopsis thaliana] (TAIR:AT4G27040.2); similar to unnamed protein product [Vitis vinifera] (GB:CAO38986.1); contains InterPro domain EAP30 (InterPro:IPR007286)
AT2G39855	25	0.514528	0.805419	0.157182	-0.213976	BAR	BAR	unknown protein; FUNCTIONS IN: molecular_function unknown; INVOLVED IN: biological_process unknown; LOCATED IN: chloroplast; BEST Arabidopsis thaliana protein match is: unknown protein (TAIR:AT3G55646.1); Has 35333 Blast hits to 34131 proteins in 2444 species: Archae - 798; Bacteria - 22429; Metazoa - 974; Fungi - 991; Plants - 531; Viruses - 0; Other Eukaryotes - 9610 (source: NCBI BLink).
AT2G41342	13	0.514399	0.0427375	-0.112317	-0.132214	BAR	BAR	unknown protein; FUNCTIONS IN: molecular_function unknown; INVOLVED IN: biological_process unknown; LOCATED IN: cellular_component unknown; Has 30201 Blast hits to 17322 proteins in 780 species: Archae - 12; Bacteria - 1396; Metazoa - 17338; Fungi - 3422; Plants - 5037; Viruses - 0; Other Eukaryotes - 2996 (source: NCBI BLink).
AT2G18130	20	0.51439	-0.25563	0.120249	0.250578	BAR	BAR	purple acid phosphatase 11 (PAP11); FUNCTIONS IN: protein serine/threonine phosphatase activity, acid phosphatase activity; INVOLVED IN: biological_process unknown; LOCATED IN: endomembrane system; EXPRESSED IN: flower; CONTAINS InterPro DOMAIN/s: Metallophosphoesterase (InterPro:IPR004843), Purple acid phosphatase-like, N-terminal (InterPro:IPR008963); BEST Arabidopsis thaliana protein match is:…
AT4G39020	13	0.514286	0.377504	-0.878935	0.0366209	BAR	BAR	SH3 domain-containing protein; FUNCTIONS IN: molecular_function unknown; INVOLVED IN: biological_process unknown; LOCATED IN: mitochondrion; CONTAINS InterPro DOMAIN/s: Neutrophil cytosol factor 2 p67phox (InterPro:IPR000108), Src homology-3 domain (InterPro:IPR001452); BEST Arabidopsis thaliana protein match is: SH3 domain-containing protein (TAIR:AT4G34660.2); Has 201 Blast hits to 201 proteins…
AT1G48325	10	0.51422	-0.0606624	-2.06658	0.508018	BAR	PNR	Expressed protein; BEST Arabidopsis thaliana protein match is: unknown protein (TAIR:AT3G05858.1); Has 35333 Blast hits to 34131 proteins in 2444 species: Archae - 798; Bacteria - 22429; Metazoa - 974; Fungi - 991; Plants - 531; Viruses - 0; Other Eukaryotes - 9610 (source: NCBI BLink).
AT5G64320	61	0.513178	-0.203873	0.156837	0.253403	BAR	BAR	Pentatricopeptide repeat (PPR) superfamily protein; FUNCTIONS IN: molecular_function unknown; INVOLVED IN: biological_process unknown; LOCATED IN: mitochondrion; CONTAINS InterPro DOMAIN/s: Pentatricopeptide repeat (InterPro:IPR002885); BEST Arabidopsis thaliana protein match is: Pentatricopeptide repeat (PPR) superfamily protein (TAIR:AT1G74580.1); Has 1807 Blast hits to 1807 proteins in 277 spe…
AT5G64541	3	0.513145	0.539975	0.822322	-0.564961	BAR	BAR	unknown protein; Has 30201 Blast hits to 17322 proteins in 780 species: Archae - 12; Bacteria - 1396; Metazoa - 17338; Fungi - 3422; Plants - 5037; Viruses - 0; Other Eukaryotes - 2996 (source: NCBI BLink).
AT1G10588	11	0.512782	-0.499113	-0.0682778	0.411601	BAR	BAR	Gibberellin-regulated family protein; LOCATED IN: endomembrane system; CONTAINS InterPro DOMAIN/s: Gibberellin regulated protein (InterPro:IPR003854); BEST Arabidopsis thaliana protein match is: Gibberellin-regulated family protein (TAIR:AT2G39540.1); Has 478 Blast hits to 478 proteins in 44 species: Archae - 0; Bacteria - 0; Metazoa - 0; Fungi - 0; Plants - 478; Viruses - 0; Other Eukaryotes - 0…
AT2G46460	6	0.511279	-0.623162	-0.210968	-0.239979	BAR	BAR	Polynucleotidyl transferase, ribonuclease H-like superfamily protein; FUNCTIONS IN: nucleic acid binding; INVOLVED IN: biological_process unknown; LOCATED IN: cellular_component unknown; CONTAINS InterPro DOMAIN/s: Polynucleotidyl transferase, ribonuclease H fold (InterPro:IPR012337); BEST Arabidopsis thaliana protein match is: Polynucleotidyl transferase, ribonuclease H-like superfamily protein …
AT1G05220	18	0.511179	-0.0042246	-0.621564	0.45242	BAR	BAR	Transmembrane protein 97, predicted; FUNCTIONS IN: molecular_function unknown; INVOLVED IN: biological_process unknown; LOCATED IN: endomembrane system; CONTAINS InterPro DOMAIN/s: Transmembrane protein 97, predicted (InterPro:IPR016964); BEST Arabidopsis thaliana protein match is: Transmembrane protein 97, predicted (TAIR:AT1G05210.1); Has 30201 Blast hits to 17322 proteins in 780 species: Archa…
AT3G52790	13	0.51078	-0.685098	-0.807962	0.34262	BAR	BAR	peptidoglycan-binding LysM domain-containing protein; FUNCTIONS IN: molecular_function unknown; INVOLVED IN: cell wall macromolecule catabolic process; LOCATED IN: endomembrane system; CONTAINS InterPro DOMAIN/s: Peptidoglycan-binding lysin domain (InterPro:IPR018392); BEST Arabidopsis thaliana protein match is: peptidoglycan-binding LysM domain-containing protein (TAIR:AT4G25433.1); Has 63 Blast…
AT5G54550	27	0.510594	0.200851	-0.29133	-0.478791	BAR	BAR	Protein of unknown function (DUF295); FUNCTIONS IN: molecular_function unknown; INVOLVED IN: biological_process unknown; LOCATED IN: mitochondrion; CONTAINS InterPro DOMAIN/s: Protein of unknown function DUF295 (InterPro:IPR005174); BEST Arabidopsis thaliana protein match is: Protein of unknown function (DUF295) (TAIR:AT5G54560.1); Has 1807 Blast hits to 1807 proteins in 277 species: Archae - 0; …
AT4G34060	74	0.509191	0.0473294	0.152303	-0.583713	BAR	BAR	demeter-like protein 3 (DML3); CONTAINS InterPro DOMAIN/s: DNA glycosylase (InterPro:IPR011257), Endonuclease III-like, iron-sulphur cluster loop motif (InterPro:IPR003651), HhH-GPD domain (InterPro:IPR003265); BEST Arabidopsis thaliana protein match is: HhH-GPD base excision DNA repair family protein (TAIR:AT5G04560.1); Has 30201 Blast hits to 17322 proteins in 780 species: Archae - 12; Bacteria…
AT1G36925	10	0.508886	0.205724	0.275374	0.244307	BAR	BAR	unknown protein; Has 69 Blast hits to 69 proteins in 22 species: Archae - 0; Bacteria - 2; Metazoa - 45; Fungi - 4; Plants - 8; Viruses - 0; Other Eukaryotes - 10 (source: NCBI BLink).
AT4G00342	4	0.508631	-0.20825	0.932463	0.572502	BAR	BAR	unknown protein; LOCATED IN: endomembrane system; Has 30201 Blast hits to 17322 proteins in 780 species: Archae - 12; Bacteria - 1396; Metazoa - 17338; Fungi - 3422; Plants - 5037; Viruses - 0; Other Eukaryotes - 2996 (source: NCBI BLink).
AT5G29624	36	0.508053	-0.0716464	-0.254021	-0.128013	BAR	BAR	Cysteine/Histidine-rich C1 domain family protein; FUNCTIONS IN: zinc ion binding; INVOLVED IN: intracellular signaling pathway; LOCATED IN: intracellular; CONTAINS InterPro DOMAIN/s: Protein kinase C-like, phorbol ester/diacylglycerol binding (InterPro:IPR002219), Zinc finger, C2H2-like (InterPro:IPR015880), DC1 (InterPro:IPR004146), C1-like (InterPro:IPR011424); BEST Arabidopsis thaliana protein…
AT1G58055	7	0.505989	-0.423353	0.178559	-1.06038	BAR	BAR	Defensin-like (DEFL) family protein; LOCATED IN: endomembrane system; BEST Arabidopsis thaliana protein match is: low-molecular-weight cysteine-rich 50 (TAIR:AT2G12465.1); Has 35333 Blast hits to 34131 proteins in 2444 species: Archae - 798; Bacteria - 22429; Metazoa - 974; Fungi - 991; Plants - 531; Viruses - 0; Other Eukaryotes - 9610 (source: NCBI BLink).
AT1G51770	35	0.505961	-0.691268	-0.524452	0.430803	BAR	BAR	Core-2/I-branching beta-1,6-N-acetylglucosaminyltransferase family protein; FUNCTIONS IN: molecular_function unknown; INVOLVED IN: biological_process unknown; LOCATED IN: cellular_component unknown; CONTAINS InterPro DOMAIN/s: Core-2/I-Branching enzyme (InterPro:IPR021141); BEST Arabidopsis thaliana protein match is: Core-2/I-branching beta-1,6-N-acetylglucosaminyltransferase family protein (TAIR…
AT1G29952	55	0.505176	-0.313062	0.202987	-0.434136	BAR	BAR	conserved peptide upstream open reading frame 34 (CPuORF34); Has 30201 Blast hits to 17322 proteins in 780 species: Archae - 12; Bacteria - 1396; Metazoa - 17338; Fungi - 3422; Plants - 5037; Viruses - 0; Other Eukaryotes - 2996 (source: NCBI BLink).
AT4G16807	33	0.503973	-0.394646	-0.111727	-0.0207162	BAR	BAR	unknown protein; FUNCTIONS IN: molecular_function unknown; INVOLVED IN: biological_process unknown; LOCATED IN: cellular_component unknown; BEST Arabidopsis thaliana protein match is: unknown protein (TAIR:AT3G33528.1); Has 30201 Blast hits to 17322 proteins in 780 species: Archae - 12; Bacteria - 1396; Metazoa - 17338; Fungi - 3422; Plants - 5037; Viruses - 0; Other Eukaryotes - 2996 (source: NC…
AT3G61113	5	0.502909	-0.51139	0.00155086	0.0166597	BAR	BAR	Ubiquitin related modifier 1; FUNCTIONS IN: molecular_function unknown; INVOLVED IN: biological_process unknown; LOCATED IN: cellular_component unknown; CONTAINS InterPro DOMAIN/s: Ubiquitin related modifier 1 (InterPro:IPR015221), Ubiquitin-related modifier 1 (InterPro:IPR017188), Molybdopterin synthase/thiamin biosynthesis sulphur carrier, beta-grasp (InterPro:IPR016155); BEST Arabidopsis thali…
AT1G60986	11	0.502304	-0.969674	-0.110934	-1.30276	BAR	BAR	SCR-like 4 (SCRL4); INVOLVED IN: signal transduction; LOCATED IN: endomembrane system; CONTAINS InterPro DOMAIN/s: Plant self-incompatibility response (InterPro:IPR010682); BEST Arabidopsis thaliana protein match is: SCR-like 5 (TAIR:AT1G60987.1); Has 35333 Blast hits to 34131 proteins in 2444 species: Archae - 798; Bacteria - 22429; Metazoa - 974; Fungi - 991; Plants - 531; Viruses - 0; Other Eu…
AT4G27810	20	0.501369	0.148301	-0.654957	-0.110677	BAR	BAR	unknown protein; CONTAINS InterPro DOMAIN/s: Protein of unknown function DUF688 (InterPro:IPR007789); BEST Arabidopsis thaliana protein match is: unknown protein (TAIR:AT5G53030.1); Has 73 Blast hits to 66 proteins in 11 species: Archae - 0; Bacteria - 0; Metazoa - 0; Fungi - 0; Plants - 73; Viruses - 0; Other Eukaryotes - 0 (source: NCBI BLink).
AT2G12465	6	0.500139	-1.17767	-0.94182	1.5104	BAR	LPR	low-molecular-weight cysteine-rich 50 (LCR50); LOCATED IN: endomembrane system; BEST Arabidopsis thaliana protein match is: Defensin-like (DEFL) family protein (TAIR:AT5G42232.1); Has 35333 Blast hits to 34131 proteins in 2444 species: Archae - 798; Bacteria - 22429; Metazoa - 974; Fungi - 991; Plants - 531; Viruses - 0; Other Eukaryotes - 9610 (source: NCBI BLink).
AT5G44940	24	0.498507	0.247369	1.51522	-0.629529	BAR	PPR	F-box/RNI-like superfamily protein; CONTAINS InterPro DOMAIN/s: FBD (InterPro:IPR013596), F-box domain, cyclin-like (InterPro:IPR001810), F-box domain, Skp2-like (InterPro:IPR022364), FBD-like (InterPro:IPR006566); BEST Arabidopsis thaliana protein match is: F-box/RNI-like/FBD-like domains-containing protein (TAIR:AT5G44960.1); Has 30201 Blast hits to 17322 proteins in 780 species: Archae - 12; B…
AT3G63430	50	0.498252	-0.535877	-0.0414689	0.00123116	BAR	BAR	unknown protein; BEST Arabidopsis thaliana protein match is: unknown protein (TAIR:AT1G74160.1); Has 135 Blast hits to 119 proteins in 22 species: Archae - 0; Bacteria - 2; Metazoa - 3; Fungi - 3; Plants - 119; Viruses - 0; Other Eukaryotes - 8 (source: NCBI BLink).
AT5G01900	26	0.498225	-0.0884858	-0.616901	0.952163	BAR	BAR	WRKY DNA-binding protein 62 (WRKY62); CONTAINS InterPro DOMAIN/s: DNA-binding WRKY (InterPro:IPR003657); BEST Arabidopsis thaliana protein match is: WRKY DNA-binding protein 38 (TAIR:AT5G22570.1); Has 3146 Blast hits to 2717 proteins in 131 species: Archae - 0; Bacteria - 0; Metazoa - 0; Fungi - 0; Plants - 3132; Viruses - 0; Other Eukaryotes - 14 (source: NCBI BLink).
AT4G13680	34	0.496988	-0.531389	0.299216	-0.279272	BAR	BAR	Protein of unknown function (DUF295); CONTAINS InterPro DOMAIN/s: Protein of unknown function DUF295 (InterPro:IPR005174); BEST Arabidopsis thaliana protein match is: Protein of unknown function (DUF295) (TAIR:AT5G55270.1); Has 197 Blast hits to 193 proteins in 2 species: Archae - 0; Bacteria - 0; Metazoa - 0; Fungi - 0; Plants - 197; Viruses - 0; Other Eukaryotes - 0 (source: NCBI BLink).
AT1G29951	54	0.496987	-0.163035	0.265312	-0.252385	BAR	BAR	conserved peptide upstream open reading frame 35 (CPuORF35); Has 30201 Blast hits to 17322 proteins in 780 species: Archae - 12; Bacteria - 1396; Metazoa - 17338; Fungi - 3422; Plants - 5037; Viruses - 0; Other Eukaryotes - 2996 (source: NCBI BLink).
AT5G23990	40	0.4966	-1.34319	-0.369694	-0.139724	BAR	BAR	ferric reduction oxidase 5 (FRO5); FUNCTIONS IN: ferric-chelate reductase activity; INVOLVED IN: oxidation reduction; LOCATED IN: endomembrane system, integral to membrane, membrane; EXPRESSED IN: shoot, flower; CONTAINS InterPro DOMAIN/s: Ferredoxin reductase-type FAD-binding domain (InterPro:IPR017927), Ferric reductase, NAD binding (InterPro:IPR013121), FAD-binding 8 (InterPro:IPR013112), Ribo…
AT5G22170	13	0.496044	0.435935	0.262761	0.0905202	BAR	BAR	unknown protein; BEST Arabidopsis thaliana protein match is: unknown protein (TAIR:AT5G22150.1); Has 30201 Blast hits to 17322 proteins in 780 species: Archae - 12; Bacteria - 1396; Metazoa - 17338; Fungi - 3422; Plants - 5037; Viruses - 0; Other Eukaryotes - 2996 (source: NCBI BLink).
AT3G24513	5	0.495673	-0.206992	0.352252	-0.645167	BAR	BAR	LOCATED IN: endomembrane system; BEST Arabidopsis thaliana protein match is: Defensin-like (DEFL) family protein (TAIR:AT3G24508.1); Has 35333 Blast hits to 34131 proteins in 2444 species: Archae - 798; Bacteria - 22429; Metazoa - 974; Fungi - 991; Plants - 531; Viruses - 0; Other Eukaryotes - 9610 (source: NCBI BLink).
AT5G63300	21	0.495117	-0.175853	0.049618	0.141847	BAR	BAR	Ribosomal protein S21 family protein; FUNCTIONS IN: structural constituent of ribosome; INVOLVED IN: translation, ribosome biogenesis; LOCATED IN: ribosome, intracellular, chloroplast; CONTAINS InterPro DOMAIN/s: Ribosomal protein S21 (InterPro:IPR001911); BEST Arabidopsis thaliana protein match is: Ribosomal protein S21 family protein (TAIR:AT3G27160.1); Has 30201 Blast hits to 17322 proteins in…
AT5G52610	29	0.494902	-0.624874	-0.450162	0.61453	BAR	BAR	F-box and associated interaction domains-containing protein; CONTAINS InterPro DOMAIN/s: F-box domain, cyclin-like (InterPro:IPR001810), F-box domain, Skp2-like (InterPro:IPR022364), F-box associated domain, type 3 (InterPro:IPR013187), F-box associated interaction domain (InterPro:IPR017451); BEST Arabidopsis thaliana protein match is: F-box family protein (TAIR:AT1G19160.1); Has 1807 Blast hits…
AT4G21215	30	0.494625	-0.241904	0.224839	0.106741	BAR	BAR	unknown protein; Has 35333 Blast hits to 34131 proteins in 2444 species: Archae - 798; Bacteria - 22429; Metazoa - 974; Fungi - 991; Plants - 531; Viruses - 0; Other Eukaryotes - 9610 (source: NCBI BLink).
AT1G28310	44	0.494527	-0.261779	0.143503	-0.33704	BAR	BAR	Dof-type zinc finger DNA-binding family protein; CONTAINS InterPro DOMAIN/s: Zinc finger, Dof-type (InterPro:IPR003851); BEST Arabidopsis thaliana protein match is: OBF-binding protein 3 (TAIR:AT3G55370.3); Has 35333 Blast hits to 34131 proteins in 2444 species: Archae - 798; Bacteria - 22429; Metazoa - 974; Fungi - 991; Plants - 531; Viruses - 0; Other Eukaryotes - 9610 (source: NCBI BLink).
AT5G26580	24	0.49399	-0.778728	0.274194	-0.0586452	BAR	BAR	AGAMOUS-like-34 (AGL34); FUNCTIONS IN: DNA binding, sequence-specific DNA binding transcription factor activity; INVOLVED IN: regulation of transcription, DNA-dependent; LOCATED IN: nucleus; CONTAINS InterPro DOMAIN/s: Transcription factor, MADS-box (InterPro:IPR002100); BEST Arabidopsis thaliana protein match is: AGAMOUS-like 36 (TAIR:AT5G26650.1); Has 35333 Blast hits to 34131 proteins in 2444 …
AT5G39920	10	0.492437	-0.505126	0.004552	0.160619	BAR	BAR	CONTAINS InterPro DOMAIN/s: Pre-mRNA cleavage complex II Clp1 (InterPro:IPR010655); BEST Arabidopsis thaliana protein match is: CLP1-similar protein 5 (TAIR:AT5G39930.1); Has 25 Blast hits to 25 proteins in 11 species: Archae - 0; Bacteria - 0; Metazoa - 0; Fungi - 0; Plants - 25; Viruses - 0; Other Eukaryotes - 0 (source: NCBI BLink).
AT2G10608	16	0.491794	-0.351834	1.27613	-0.88127	BAR	BAR	unknown protein; FUNCTIONS IN: molecular_function unknown; INVOLVED IN: biological_process unknown; LOCATED IN: cellular_component unknown.
AT1G18871	5	0.490799	-1.03936	0.354842	-0.253343	BAR	BAR	unknown protein; LOCATED IN: endomembrane system; Has 30201 Blast hits to 17322 proteins in 780 species: Archae - 12; Bacteria - 1396; Metazoa - 17338; Fungi - 3422; Plants - 5037; Viruses - 0; Other Eukaryotes - 2996 (source: NCBI BLink).
AT4G02733	21	0.489789	0.293977	-0.284776	0.857067	BAR	BAR	F-box family protein; CONTAINS InterPro DOMAIN/s: F-box domain, cyclin-like (InterPro:IPR001810), F-box domain, Skp2-like (InterPro:IPR022364); BEST Arabidopsis thaliana protein match is: F-box/RNI-like superfamily protein (TAIR:AT4G02740.1); Has 35333 Blast hits to 34131 proteins in 2444 species: Archae - 798; Bacteria - 22429; Metazoa - 974; Fungi - 991; Plants - 531; Viruses - 0; Other Eukaryo…
AT4G03945	9	0.489342	0.898696	-1.20624	0.241254	BAR	BAR	Plant invertase/pectin methylesterase inhibitor superfamily protein; FUNCTIONS IN: enzyme inhibitor activity, pectinesterase activity; INVOLVED IN: biological_process unknown; LOCATED IN: endomembrane system; CONTAINS InterPro DOMAIN/s: Pectinesterase inhibitor (InterPro:IPR006501); BEST Arabidopsis thaliana protein match is: Plant invertase/pectin methylesterase inhibitor superfamily protein (TA…
AT5G49215	44	0.488347	-0.252206	0.193823	0.0299146	BAR	BAR	Pectin lyase-like superfamily protein; FUNCTIONS IN: polygalacturonase activity; INVOLVED IN: carbohydrate metabolic process; LOCATED IN: endomembrane system; CONTAINS InterPro DOMAIN/s: Pectin lyase fold/virulence factor (InterPro:IPR011050), Glycoside hydrolase, family 28 (InterPro:IPR000743), Pectin lyase fold (InterPro:IPR012334), Parallel beta-helix repeat (InterPro:IPR006626); BEST Arabidop…
AT2G33200	31	0.488045	-0.759427	-0.296791	0.742194	BAR	BAR	F-box family protein; CONTAINS InterPro DOMAIN/s: F-box domain, cyclin-like (InterPro:IPR001810), Protein of unknown function DUF295 (InterPro:IPR005174); BEST Arabidopsis thaliana protein match is: F-box family protein with a domain of unknown function (DUF295) (TAIR:AT2G33190.1); Has 444 Blast hits to 426 proteins in 13 species: Archae - 0; Bacteria - 0; Metazoa - 0; Fungi - 0; Plants - 444; Vi…
AT5G35950	31	0.487603	-0.5412	-0.108548	0.521035	BAR	BAR	Mannose-binding lectin superfamily protein; CONTAINS InterPro DOMAIN/s: Mannose-binding lectin (InterPro:IPR001229); BEST Arabidopsis thaliana protein match is: Mannose-binding lectin superfamily protein (TAIR:AT5G35940.1); Has 1807 Blast hits to 1807 proteins in 277 species: Archae - 0; Bacteria - 0; Metazoa - 736; Fungi - 347; Plants - 385; Viruses - 0; Other Eukaryotes - 339 (source: NCBI BLin…
AT2G02840	32	0.487273	0.0275425	-0.306752	0.301641	BAR	BAR	BEST Arabidopsis thaliana protein match is: nucleic acid binding;zinc ion binding (TAIR:AT2G06904.1); Has 10 Blast hits to 10 proteins in 1 species: Archae - 0; Bacteria - 0; Metazoa - 0; Fungi - 0; Plants - 10; Viruses - 0; Other Eukaryotes - 0 (source: NCBI BLink).
AT3G09450	63	0.486911	-0.0334985	-0.437981	-0.418743	BAR	BAR	CONTAINS InterPro DOMAIN/s: Fusaric acid resistance protein, conserved region (InterPro:IPR006726); BEST Arabidopsis thaliana protein match is: unknown protein (TAIR:AT2G28780.1); Has 503 Blast hits to 494 proteins in 215 species: Archae - 0; Bacteria - 423; Metazoa - 0; Fungi - 0; Plants - 65; Viruses - 0; Other Eukaryotes - 15 (source: NCBI BLink).
AT4G16451	3	0.486677	-0.628089	0.367747	-0.878569	BAR	BAR	unknown protein; Has 30201 Blast hits to 17322 proteins in 780 species: Archae - 12; Bacteria - 1396; Metazoa - 17338; Fungi - 3422; Plants - 5037; Viruses - 0; Other Eukaryotes - 2996 (source: NCBI BLink).
AT2G13450	22	0.486594	0.227189	-0.070726	0.607732	BAR	BAR	unknown protein; BEST Arabidopsis thaliana protein match is: unknown protein (TAIR:AT4G02000.1); Has 247 Blast hits to 243 proteins in 13 species: Archae - 0; Bacteria - 2; Metazoa - 0; Fungi - 2; Plants - 243; Viruses - 0; Other Eukaryotes - 0 (source: NCBI BLink).
AT2G21400	18	0.486473	-0.437656	-0.548676	-0.581941	BAR	BAR	SHI-related sequence3 (SRS3); CONTAINS InterPro DOMAIN/s: Lateral Root Primordium type 1, C-terminal (InterPro:IPR006511), Zinc finger, Lateral Root Primordium type 1 (InterPro:IPR006510), Protein of unknown function DUF702 (InterPro:IPR007818); BEST Arabidopsis thaliana protein match is: Lateral root primordium (LRP) protein-related (TAIR:AT3G51060.1); Has 181 Blast hits to 177 proteins in 21 sp…
AT3G53075	13	0.48579	-0.100356	0.246062	-0.756561	BAR	BAR	D-galactoside/L-rhamnose binding SUEL lectin protein; FUNCTIONS IN: sugar binding, hydrolase activity, hydrolyzing O-glycosyl compounds; INVOLVED IN: carbohydrate metabolic process; LOCATED IN: endomembrane system; CONTAINS InterPro DOMAIN/s: Glycoside hydrolase, family 35 (InterPro:IPR001944), D-galactoside/L-rhamnose binding SUEL lectin (InterPro:IPR000922); BEST Arabidopsis thaliana protein ma…
AT3G20966	3	0.484524	2.14965	0.589751	-1.49959	LPR	LNR	unknown protein; Has 30201 Blast hits to 17322 proteins in 780 species: Archae - 12; Bacteria - 1396; Metazoa - 17338; Fungi - 3422; Plants - 5037; Viruses - 0; Other Eukaryotes - 2996 (source: NCBI BLink).
AT1G35365	15	0.484261	-0.909877	0.2259	-0.401707	BAR	BAR	Protein of unknown function (DUF1184); CONTAINS InterPro DOMAIN/s: Protein of unknown function DUF1184 (InterPro:IPR009568); BEST Arabidopsis thaliana protein match is: Protein of unknown function (DUF1184) (TAIR:AT3G27900.1); Has 46 Blast hits to 36 proteins in 2 species: Archae - 0; Bacteria - 0; Metazoa - 0; Fungi - 0; Plants - 46; Viruses - 0; Other Eukaryotes - 0 (source: NCBI BLink).
AT1G61050	42	0.483761	-0.179753	0.599218	-0.232196	BAR	BAR	alpha 1,4-glycosyltransferase family protein; FUNCTIONS IN: transferase activity, transferring glycosyl groups, transferase activity; INVOLVED IN: biological_process unknown; LOCATED IN: Golgi stack; CONTAINS InterPro DOMAIN/s: Alpha 1,4-glycosyltransferase conserved region (InterPro:IPR007652), Glycosyltransferase, DXD sugar-binding region (InterPro:IPR007577); BEST Arabidopsis thaliana protein …
AT5G01445	12	0.482714	0.104381	-0.064719	0.578584	BAR	BAR	unknown protein; FUNCTIONS IN: molecular_function unknown; INVOLVED IN: biological_process unknown; LOCATED IN: mitochondrion; Has 5 Blast hits to 5 proteins in 2 species: Archae - 0; Bacteria - 0; Metazoa - 0; Fungi - 0; Plants - 5; Viruses - 0; Other Eukaryotes - 0 (source: NCBI BLink).
AT3G46050	30	0.482477	-0.628508	0.368717	-0.621252	BAR	BAR	Galactose oxidase/kelch repeat superfamily protein; FUNCTIONS IN: molecular_function unknown; INVOLVED IN: biological_process unknown; LOCATED IN: chloroplast; CONTAINS InterPro DOMAIN/s: F-box domain, cyclin-like (InterPro:IPR001810), Galactose oxidase/kelch, beta-propeller (InterPro:IPR011043), Kelch repeat type 1 (InterPro:IPR006652), Kelch related (InterPro:IPR013089), Kelch-type beta propell…
AT4G37100	72	0.481542	0.086541	0.233622	0.0772028	BAR	BAR	Pyridoxal phosphate (PLP)-dependent transferases superfamily protein; FUNCTIONS IN: pyridoxal phosphate binding, catalytic activity; INVOLVED IN: biological_process unknown; LOCATED IN: plasma membrane; CONTAINS InterPro DOMAIN/s: Pyridoxal phosphate-dependent transferase, major domain (InterPro:IPR015424), Pyridoxal phosphate-dependent transferase, major region, subdomain 1 (InterPro:IPR015421);…
AT4G38825	12	0.481392	-0.0211804	-0.492694	0.463963	BAR	BAR	SAUR-like auxin-responsive protein family ; FUNCTIONS IN: molecular_function unknown; INVOLVED IN: biological_process unknown; LOCATED IN: cellular_component unknown; CONTAINS InterPro DOMAIN/s: Auxin responsive SAUR protein (InterPro:IPR003676); BEST Arabidopsis thaliana protein match is: SAUR-like auxin-responsive protein family (TAIR:AT5G18030.1); Has 30201 Blast hits to 17322 proteins in 780 …
AT2G36695	12	0.47875	0.00147703	1.0636	-0.308987	BAR	BAR	unknown protein; FUNCTIONS IN: molecular_function unknown; INVOLVED IN: biological_process unknown; LOCATED IN: endomembrane system; Has 35333 Blast hits to 34131 proteins in 2444 species: Archae - 798; Bacteria - 22429; Metazoa - 974; Fungi - 991; Plants - 531; Viruses - 0; Other Eukaryotes - 9610 (source: NCBI BLink).
AT1G29179	40	0.47819	0.00905783	0.0195845	0.132511	BAR	BAR	BEST Arabidopsis thaliana protein match is: Cysteine/Histidine-rich C1 domain family protein (TAIR:AT1G44030.1); Has 35333 Blast hits to 34131 proteins in 2444 species: Archae - 798; Bacteria - 22429; Metazoa - 974; Fungi - 991; Plants - 531; Viruses - 0; Other Eukaryotes - 9610 (source: NCBI BLink).
AT4G34380	55	0.477977	-0.352888	-0.118769	0.398236	BAR	BAR	Transducin/WD40 repeat-like superfamily protein; CONTAINS InterPro DOMAIN/s: WD40 repeat 2 (InterPro:IPR019782), WD40 repeat-like-containing domain (InterPro:IPR011046), WD40-repeat-containing domain (InterPro:IPR017986), WD40/YVTN repeat-like-containing domain (InterPro:IPR015943), WD40 repeat (InterPro:IPR001680), WD40 repeat, subgroup (InterPro:IPR019781), G-protein beta WD-40 repeat, region (…
AT1G61093	14	0.477751	0.0856971	-0.624596	0.0385421	BAR	BAR	unknown protein; FUNCTIONS IN: molecular_function unknown; INVOLVED IN: biological_process unknown; LOCATED IN: cellular_component unknown; BEST Arabidopsis thaliana protein match is: unknown protein (TAIR:AT1G61095.1); Has 30201 Blast hits to 17322 proteins in 780 species: Archae - 12; Bacteria - 1396; Metazoa - 17338; Fungi - 3422; Plants - 5037; Viruses - 0; Other Eukaryotes - 2996 (source: NC…
AT2G38995	40	0.477154	-0.628848	0.0824028	-0.0160963	BAR	BAR	O-acyltransferase (WSD1-like) family protein; FUNCTIONS IN: molecular_function unknown; INVOLVED IN: biological_process unknown; LOCATED IN: cellular_component unknown; CONTAINS InterPro DOMAIN/s: O-acyltransferase, WSD1, C-terminal (InterPro:IPR009721), O-acyltransferase, WSD1, N-terminal (InterPro:IPR004255); BEST Arabidopsis thaliana protein match is: O-acyltransferase (WSD1-like) family prote…
AT3G59590	35	0.477111	0.210204	0.3433	-0.232293	BAR	BAR	jacalin lectin family protein; CONTAINS InterPro DOMAIN/s: F-box associated domain, type 1 (InterPro:IPR006527), Mannose-binding lectin (InterPro:IPR001229), F-box associated interaction domain (InterPro:IPR017451); BEST Arabidopsis thaliana protein match is: F-box family protein / jacalin lectin family protein (TAIR:AT3G59610.1); Has 1611 Blast hits to 1208 proteins in 34 species: Archae - 0; Ba…
AT2G46662	3	0.475966	-1.09805	1.11688	-1.70261	BAR	LNR	unknown protein; LOCATED IN: mitochondrion; Has 30201 Blast hits to 17322 proteins in 780 species: Archae - 12; Bacteria - 1396; Metazoa - 17338; Fungi - 3422; Plants - 5037; Viruses - 0; Other Eukaryotes - 2996 (source: NCBI BLink).
AT2G06904	14	0.475458	-0.453845	0.00667407	0.229642	BAR	BAR	nucleic acid binding;zinc ion binding; FUNCTIONS IN: zinc ion binding, nucleic acid binding; INVOLVED IN: biological_process unknown; CONTAINS InterPro DOMAIN/s: Zinc finger, CCHC-type (InterPro:IPR001878); BEST Arabidopsis thaliana protein match is: unknown protein (TAIR:AT2G09840.1); Has 30201 Blast hits to 17322 proteins in 780 species: Archae - 12; Bacteria - 1396; Metazoa - 17338; Fungi - 34…
AT4G12670	47	0.475249	0.257439	0.0322455	0.432684	BAR	BAR	Homeodomain-like superfamily protein; FUNCTIONS IN: DNA binding; INVOLVED IN: response to jasmonic acid stimulus, response to salicylic acid stimulus; CONTAINS InterPro DOMAIN/s: SANT, DNA-binding (InterPro:IPR001005), Homeodomain-related (InterPro:IPR012287), MYB-like (InterPro:IPR017877); BEST Arabidopsis thaliana protein match is: TRF-like 10 (TAIR:AT5G03780.1); Has 538 Blast hits to 521 prote…
AT5G06990	26	0.47411	-1.38379	0.128852	-0.117233	BAR	BAR	Protein of unknown function, DUF617; FUNCTIONS IN: molecular_function unknown; INVOLVED IN: biological_process unknown; LOCATED IN: chloroplast; CONTAINS InterPro DOMAIN/s: Protein of unknown function DUF617, plant (InterPro:IPR006460); BEST Arabidopsis thaliana protein match is: Protein of unknown function, DUF617 (TAIR:AT2G21990.1); Has 1807 Blast hits to 1807 proteins in 277 species: Archae - …
AT1G18420	43	0.474005	-0.514182	0.356331	0.341543	BAR	BAR	Aluminium activated malate transporter family protein; INVOLVED IN: response to aluminum ion; CONTAINS InterPro DOMAIN/s: Malate transporter, aliminium toerance (InterPro:IPR020966); BEST Arabidopsis thaliana protein match is: aluminum-activated malate transporter 9 (TAIR:AT3G18440.1); Has 539 Blast hits to 535 proteins in 118 species: Archae - 0; Bacteria - 174; Metazoa - 1; Fungi - 11; Plants -…
AT3G33393	8	0.473834	0.474918	0.80772	-0.557713	BAR	BAR	unknown protein; BEST Arabidopsis thaliana protein match is: unknown protein (TAIR:AT5G35604.1); Has 17 Blast hits to 17 proteins in 2 species: Archae - 0; Bacteria - 0; Metazoa - 0; Fungi - 0; Plants - 17; Viruses - 0; Other Eukaryotes - 0 (source: NCBI BLink).
AT1G15125	26	0.473613	1.06761	0.0555445	0.987729	BAR	BAR	S-adenosyl-L-methionine-dependent methyltransferases superfamily protein; FUNCTIONS IN: S-adenosylmethionine-dependent methyltransferase activity, methyltransferase activity; INVOLVED IN: biological_process unknown; LOCATED IN: cellular_component unknown; CONTAINS InterPro DOMAIN/s: SAM dependent carboxyl methyltransferase (InterPro:IPR005299); BEST Arabidopsis thaliana protein match is: S-adenos…
AT5G26290	21	0.473398	-0.44962	0.222822	-0.591532	BAR	BAR	TRAF-like family protein; CONTAINS InterPro DOMAIN/s: TRAF-like (InterPro:IPR008974), MATH (InterPro:IPR002083); BEST Arabidopsis thaliana protein match is: TRAF-like family protein (TAIR:AT5G26280.1); Has 1807 Blast hits to 1807 proteins in 277 species: Archae - 0; Bacteria - 0; Metazoa - 736; Fungi - 347; Plants - 385; Viruses - 0; Other Eukaryotes - 339 (source: NCBI BLink).
AT4G11040	21	0.472645	0.0922732	0.404845	-0.612211	BAR	BAR	Protein phosphatase 2C family protein; FUNCTIONS IN: protein serine/threonine phosphatase activity; INVOLVED IN: biological_process unknown; LOCATED IN: cellular_component unknown; CONTAINS InterPro DOMAIN/s: Protein phosphatase 2C (InterPro:IPR015655).
AT3G47710	6	0.472626	-0.343019	-0.257007	0.810154	BAR	BAR	BANQUO 3 (BNQ3); CONTAINS InterPro DOMAIN/s: Helix-loop-helix DNA-binding domain (InterPro:IPR001092); BEST Arabidopsis thaliana protein match is: activation-tagged BRI1(brassinosteroid-insensitive 1)-suppressor 1 (TAIR:AT1G74500.1); Has 97 Blast hits to 97 proteins in 12 species: Archae - 0; Bacteria - 0; Metazoa - 0; Fungi - 0; Plants - 97; Viruses - 0; Other Eukaryotes - 0 (source: NCBI BLink).
AT4G18823	6	0.471755	-0.731452	0.310012	-0.47654	BAR	BAR	Defensin-like (DEFL) family protein; LOCATED IN: endomembrane system; BEST Arabidopsis thaliana protein match is: Defensin-like (DEFL) family protein (TAIR:AT5G19315.1); Has 35333 Blast hits to 34131 proteins in 2444 species: Archae - 798; Bacteria - 22429; Metazoa - 974; Fungi - 991; Plants - 531; Viruses - 0; Other Eukaryotes - 9610 (source: NCBI BLink).
AT1G24267	34	0.471518	-0.366409	0.247301	-0.223287	BAR	BAR	Protein of unknown function (DUF1664); FUNCTIONS IN: molecular_function unknown; INVOLVED IN: biological_process unknown; LOCATED IN: cellular_component unknown; EXPRESSED IN: cultured cell; CONTAINS InterPro DOMAIN/s: Protein of unknown function DUF1664 (InterPro:IPR012458); BEST Arabidopsis thaliana protein match is: Protein of unknown function (DUF1664) (TAIR:AT1G24265.2); Has 35333 Blast hits…
AT5G45275	51	0.471234	-0.36403	0.313259	-0.159761	BAR	BAR	Major facilitator superfamily protein; FUNCTIONS IN: molecular_function unknown; INVOLVED IN: biological_process unknown; LOCATED IN: endomembrane system; EXPRESSED IN: cultured cell; CONTAINS InterPro DOMAIN/s: Nodulin-like (InterPro:IPR010658), Major facilitator superfamily, general substrate transporter (InterPro:IPR016196); BEST Arabidopsis thaliana protein match is: Major facilitator superfa…
AT1G53285	10	0.471107	0.111813	-0.15821	0.0140796	BAR	BAR	FUNCTIONS IN: molecular_function unknown; INVOLVED IN: biological_process unknown; LOCATED IN: endomembrane system; BEST Arabidopsis thaliana protein match is: Plant thionin family protein (TAIR:AT1G53282.1); Has 35333 Blast hits to 34131 proteins in 2444 species: Archae - 798; Bacteria - 22429; Metazoa - 974; Fungi - 991; Plants - 531; Viruses - 0; Other Eukaryotes - 9610 (source: NCBI BLink).
AT1G15165	22	0.470297	-0.412511	0.0787904	-0.333546	BAR	BAR	RING/FYVE/PHD zinc finger superfamily protein; FUNCTIONS IN: ubiquitin-protein ligase activity; INVOLVED IN: protein ubiquitination; LOCATED IN: ubiquitin ligase complex; CONTAINS InterPro DOMAIN/s: U box domain (InterPro:IPR003613); BEST Arabidopsis thaliana protein match is: ARM repeat superfamily protein (TAIR:AT1G67530.2); Has 427 Blast hits to 408 proteins in 25 species: Archae - 0; Bacteria…
AT2G12557	4	0.468957	0.112385	-0.299718	-0.201668	BAR	BAR	unknown protein; Has 30201 Blast hits to 17322 proteins in 780 species: Archae - 12; Bacteria - 1396; Metazoa - 17338; Fungi - 3422; Plants - 5037; Viruses - 0; Other Eukaryotes - 2996 (source: NCBI BLink).
AT3G56180	22	0.468515	-0.512481	-0.713337	0.835176	BAR	BAR	Protein of unknown function (DUF567); CONTAINS InterPro DOMAIN/s: Protein of unknown function DUF567 (InterPro:IPR007612); BEST Arabidopsis thaliana protein match is: Protein of unknown function (DUF567) (TAIR:AT3G10986.1); Has 252 Blast hits to 250 proteins in 15 species: Archae - 0; Bacteria - 0; Metazoa - 0; Fungi - 2; Plants - 250; Viruses - 0; Other Eukaryotes - 0 (source: NCBI BLink).
AT3G52525	21	0.46828	-0.637379	-0.573467	-0.286902	BAR	BAR	ovate family protein 6 (OFP6); CONTAINS InterPro DOMAIN/s: Protein of unknown function DUF623 (InterPro:IPR006458); BEST Arabidopsis thaliana protein match is: Ovate family protein (TAIR:AT2G36026.1); Has 453 Blast hits to 451 proteins in 20 species: Archae - 0; Bacteria - 0; Metazoa - 0; Fungi - 0; Plants - 453; Viruses - 0; Other Eukaryotes - 0 (source: NCBI BLink).
AT1G27490	12	0.468112	-0.108543	-0.0238807	-0.318491	BAR	BAR	F-box and associated interaction domains-containing protein; CONTAINS InterPro DOMAIN/s: F-box domain, Skp2-like (InterPro:IPR022364), F-box associated domain, type 1 (InterPro:IPR006527); BEST Arabidopsis thaliana protein match is: F-box and associated interaction domains-containing protein (TAIR:AT3G23260.1); Has 90 Blast hits to 84 proteins in 2 species: Archae - 0; Bacteria - 0; Metazoa - 0; …
AT3G27900	19	0.467686	0.604883	-0.166207	0.309236	BAR	BAR	Protein of unknown function (DUF1184); CONTAINS InterPro DOMAIN/s: Protein of unknown function DUF1184 (InterPro:IPR009568); BEST Arabidopsis thaliana protein match is: Protein of unknown function (DUF1184) (TAIR:AT1G34560.1); Has 53 Blast hits to 39 proteins in 2 species: Archae - 0; Bacteria - 0; Metazoa - 0; Fungi - 0; Plants - 53; Viruses - 0; Other Eukaryotes - 0 (source: NCBI BLink).
AT2G33205	25	0.46726	-0.477346	0.400305	-0.306219	BAR	BAR	Serinc-domain containing serine and sphingolipid biosynthesis protein; FUNCTIONS IN: molecular_function unknown; INVOLVED IN: biological_process unknown; LOCATED IN: membrane; CONTAINS InterPro DOMAIN/s: TMS membrane protein/tumour differentially expressed protein (InterPro:IPR005016); BEST Arabidopsis thaliana protein match is: Serinc-domain containing serine and sphingolipid biosynthesis protei…
AT5G05330	21	0.466591	-0.222667	0.742514	-0.410227	BAR	BAR	HMG-box (high mobility group) DNA-binding family protein; FUNCTIONS IN: DNA binding; LOCATED IN: nucleus; CONTAINS InterPro DOMAIN/s: High mobility group, superfamily (InterPro:IPR009071), High mobility group, HMG1/HMG2 (InterPro:IPR000910); Has 30201 Blast hits to 17322 proteins in 780 species: Archae - 12; Bacteria - 1396; Metazoa - 17338; Fungi - 3422; Plants - 5037; Viruses - 0; Other Eukaryo…
AT3G61750	31	0.465996	-0.117071	0.454052	-0.38278	BAR	BAR	Cytochrome b561/ferric reductase transmembrane with DOMON related domain; FUNCTIONS IN: dopamine beta-monooxygenase activity; INVOLVED IN: histidine catabolic process; LOCATED IN: membrane; CONTAINS InterPro DOMAIN/s: Cytochrome b561, eukaryote (InterPro:IPR004877), DOMON related (InterPro:IPR005018), Cytochrome b561/ferric reductase transmembrane (InterPro:IPR006593), DOMON (InterPro:IPR013050);…
AT1G61540	31	0.465684	-0.704406	-0.291585	-0.0724572	BAR	BAR	Galactose oxidase/kelch repeat superfamily protein; CONTAINS InterPro DOMAIN/s: F-box domain, cyclin-like (InterPro:IPR001810), Galactose oxidase/kelch, beta-propeller (InterPro:IPR011043), Kelch repeat type 1 (InterPro:IPR006652), Kelch related (InterPro:IPR013089), Kelch-type beta propeller (InterPro:IPR015915); BEST Arabidopsis thaliana protein match is: Galactose oxidase/kelch repeat superfam…
AT5G37270	9	0.465642	-0.792611	-1.31551	-0.193449	BAR	PNR	RING/U-box superfamily protein; FUNCTIONS IN: sequence-specific DNA binding transcription factor activity, zinc ion binding; CONTAINS InterPro DOMAIN/s: Zinc finger, RING-type (InterPro:IPR001841), Zinc finger, C3HC4 RING-type (InterPro:IPR018957); BEST Arabidopsis thaliana protein match is: RING/U-box superfamily protein (TAIR:AT5G37230.1); Has 1807 Blast hits to 1807 proteins in 277 species: Ar…
AT3G04040	17	0.465234	-0.369312	0.814609	-0.482532	BAR	BAR	unknown protein; BEST Arabidopsis thaliana protein match is: unknown protein (TAIR:AT5G18250.1); Has 58 Blast hits to 58 proteins in 12 species: Archae - 0; Bacteria - 0; Metazoa - 0; Fungi - 0; Plants - 58; Viruses - 0; Other Eukaryotes - 0 (source: NCBI BLink).
AT3G28070	24	0.464289	-0.322891	-0.578179	0.27124	BAR	BAR	nodulin MtN21 /EamA-like transporter family protein; FUNCTIONS IN: molecular_function unknown; INVOLVED IN: biological_process unknown; LOCATED IN: membrane; CONTAINS InterPro DOMAIN/s: Protein of unknown function DUF6, transmembrane (InterPro:IPR000620); BEST Arabidopsis thaliana protein match is: nodulin MtN21 /EamA-like transporter family protein (TAIR:AT3G28100.1); Has 1915 Blast hits to 1907…
AT1G16930	33	0.463865	0.0695578	0.168843	0.233484	BAR	BAR	F-box/RNI-like/FBD-like domains-containing protein; CONTAINS InterPro DOMAIN/s: FBD (InterPro:IPR013596), F-box domain, cyclin-like (InterPro:IPR001810), F-box domain, Skp2-like (InterPro:IPR022364), FBD-like (InterPro:IPR006566), Leucine-rich repeat 2 (InterPro:IPR013101); BEST Arabidopsis thaliana protein match is: F-box/RNI-like/FBD-like domains-containing protein (TAIR:AT1G80470.1); Has 2349 …
AT3G49330	15	0.463025	-0.426131	-0.0997619	-0.17862	BAR	BAR	Plant invertase/pectin methylesterase inhibitor superfamily protein; FUNCTIONS IN: enzyme inhibitor activity, pectinesterase inhibitor activity, pectinesterase activity; INVOLVED IN: biological_process unknown; LOCATED IN: endomembrane system; CONTAINS InterPro DOMAIN/s: Pectinesterase inhibitor (InterPro:IPR006501); BEST Arabidopsis thaliana protein match is: Plant invertase/pectin methylesteras…
AT1G30680	54	0.462806	-0.158199	-0.385907	0.182804	BAR	BAR	toprim domain-containing protein; FUNCTIONS IN: DNA helicase activity, nucleic acid binding, ATP binding; INVOLVED IN: DNA replication, DNA metabolic process; CONTAINS InterPro DOMAIN/s: Toprim domain, subgroup (InterPro:IPR006154), DNA helicase, DnaB-like, C-terminal (InterPro:IPR007694), Toprim domain (InterPro:IPR006171); BEST Arabidopsis thaliana protein match is: nucleic acid binding;nucleic…
AT5G65340	29	0.46248	-0.556222	-0.0687065	0.132488	BAR	BAR	Protein of unknown function, DUF617; CONTAINS InterPro DOMAIN/s: Protein of unknown function DUF617, plant (InterPro:IPR006460); BEST Arabidopsis thaliana protein match is: Protein of unknown function, DUF617 (TAIR:AT2G22460.1); Has 1807 Blast hits to 1807 proteins in 277 species: Archae - 0; Bacteria - 0; Metazoa - 736; Fungi - 347; Plants - 385; Viruses - 0; Other Eukaryotes - 339 (source: NCBI…
AT3G06868	40	0.461246	-0.592981	-0.161261	0.422783	BAR	BAR	unknown protein; FUNCTIONS IN: molecular_function unknown; INVOLVED IN: biological_process unknown; LOCATED IN: cellular_component unknown; BEST Arabidopsis thaliana protein match is: unknown protein (TAIR:AT5G49100.1); Has 30201 Blast hits to 17322 proteins in 780 species: Archae - 12; Bacteria - 1396; Metazoa - 17338; Fungi - 3422; Plants - 5037; Viruses - 0; Other Eukaryotes - 2996 (source: NC…
AT2G14935	4	0.460793	0.290085	-0.469256	1.42277	BAR	LPR	low-molecular-weight cysteine-rich 40 (LCR40); LOCATED IN: endomembrane system; BEST Arabidopsis thaliana protein match is: low-molecular-weight cysteine-rich 39 (TAIR:AT3G23167.1); Has 35333 Blast hits to 34131 proteins in 2444 species: Archae - 798; Bacteria - 22429; Metazoa - 974; Fungi - 991; Plants - 531; Viruses - 0; Other Eukaryotes - 9610 (source: NCBI BLink).
AT1G59865	12	0.460115	0.136227	0.488738	-0.326194	BAR	BAR	unknown protein; Has 35333 Blast hits to 34131 proteins in 2444 species: Archae - 798; Bacteria - 22429; Metazoa - 974; Fungi - 991; Plants - 531; Viruses - 0; Other Eukaryotes - 9610 (source: NCBI BLink).
AT4G19035	5	0.46011	-1.20902	0.0446894	1.07985	BAR	BAR	low-molecular-weight cysteine-rich 7 (LCR7); CONTAINS InterPro DOMAIN/s: S locus-related glycoprotein 1 binding pollen coat (InterPro:IPR010851); BEST Arabidopsis thaliana protein match is: low-molecular-weight cysteine-rich 15 (TAIR:AT4G19038.1); Has 35333 Blast hits to 34131 proteins in 2444 species: Archae - 798; Bacteria - 22429; Metazoa - 974; Fungi - 991; Plants - 531; Viruses - 0; Other Eu…
AT1G58248	4	0.45923	-0.396038	0.289798	0.281735	BAR	BAR	Plant thionin family protein; LOCATED IN: endomembrane system; BEST Arabidopsis thaliana protein match is: Plant thionin family protein (TAIR:AT1G58245.1); Has 74 Blast hits to 74 proteins in 2 species: Archae - 0; Bacteria - 0; Metazoa - 0; Fungi - 0; Plants - 74; Viruses - 0; Other Eukaryotes - 0 (source: NCBI BLink).
AT4G12450	25	0.458489	-0.292578	0.0586893	-0.048569	BAR	BAR	unknown protein; BEST Arabidopsis thaliana protein match is: unknown protein (TAIR:AT4G22560.1); Has 380 Blast hits to 380 proteins in 23 species: Archae - 0; Bacteria - 0; Metazoa - 1; Fungi - 4; Plants - 374; Viruses - 0; Other Eukaryotes - 1 (source: NCBI BLink).
AT3G58150	17	0.458415	-0.224983	-0.0982714	-0.371541	BAR	BAR	Optic atrophy 3 protein (OPA3); CONTAINS InterPro DOMAIN/s: Optic atrophy 3-like (InterPro:IPR010754); BEST Arabidopsis thaliana protein match is: Optic atrophy 3 protein (OPA3) (TAIR:AT1G28510.1); Has 387 Blast hits to 383 proteins in 168 species: Archae - 0; Bacteria - 0; Metazoa - 134; Fungi - 117; Plants - 78; Viruses - 0; Other Eukaryotes - 58 (source: NCBI BLink).
AT5G35695	17	0.458296	-1.18673	0.215255	-0.359443	BAR	BAR	CONTAINS InterPro DOMAIN/s: Putative harbinger transposase-derived nuclease (InterPro:IPR006912); BEST Arabidopsis thaliana protein match is: unknown protein (TAIR:AT5G41980.1); Has 30201 Blast hits to 17322 proteins in 780 species: Archae - 12; Bacteria - 1396; Metazoa - 17338; Fungi - 3422; Plants - 5037; Viruses - 0; Other Eukaryotes - 2996 (source: NCBI BLink).
AT3G29785	7	0.458104	-0.134827	0.41402	-0.318029	BAR	BAR	unknown protein; Has 90 Blast hits to 90 proteins in 7 species: Archae - 0; Bacteria - 0; Metazoa - 0; Fungi - 0; Plants - 90; Viruses - 0; Other Eukaryotes - 0 (source: NCBI BLink).
AT2G19690	18	0.458056	-0.549147	-0.173873	0.12681	BAR	BAR	phospholipase A2-beta (PLA2-BETA); FUNCTIONS IN: phospholipase A2 activity, calcium ion binding; INVOLVED IN: response to light stimulus, regulation of stomatal movement; LOCATED IN: endoplasmic reticulum; EXPRESSED IN: vascular tissue, leaf mesophyll, guard cell; CONTAINS InterPro DOMAIN/s: Phospholipase A2, active site (InterPro:IPR013090), Phospholipase A2 (InterPro:IPR016090), Phospholipase A…
AT4G19630	16	0.457762	-0.433466	-0.112571	-1.42691	BAR	LNR	winged-helix DNA-binding transcription factor family protein; FUNCTIONS IN: sequence-specific DNA binding transcription factor activity; INVOLVED IN: regulation of transcription, DNA-dependent; LOCATED IN: nucleus; CONTAINS InterPro DOMAIN/s: Winged helix-turn-helix transcription repressor DNA-binding (InterPro:IPR011991), Heat shock factor (HSF)-type, DNA-binding (InterPro:IPR000232); BEST Arabi…
AT1G57775	6	0.457555	-0.65221	0.699657	-0.197344	BAR	BAR	LOCATED IN: endomembrane system; CONTAINS InterPro DOMAIN/s: Protein of unknown function DUF784, Arabidopsis thaliana (InterPro:IPR008502); BEST Arabidopsis thaliana protein match is: Protein of unknown function (DUF784) (TAIR:AT1G57777.1); Has 135 Blast hits to 133 proteins in 4 species: Archae - 0; Bacteria - 0; Metazoa - 0; Fungi - 0; Plants - 135; Viruses - 0; Other Eukaryotes - 0 (source: NC…
AT4G33355	15	0.457331	-0.606922	-0.583093	0.705273	BAR	BAR	Bifunctional inhibitor/lipid-transfer protein/seed storage 2S albumin superfamily protein; FUNCTIONS IN: lipid binding; INVOLVED IN: lipid transport; LOCATED IN: endomembrane system; CONTAINS InterPro DOMAIN/s: Bifunctional inhibitor/plant lipid transfer protein/seed storage (InterPro:IPR016140), Plant lipid transfer protein/seed storage/trypsin-alpha amylase inhibitor (InterPro:IPR003612), Plant…
AT2G20208	10	0.456476	-0.596816	-0.363772	0.460495	BAR	BAR	low-molecular-weight cysteine-rich 60 (LCR60); LOCATED IN: endomembrane system; CONTAINS InterPro DOMAIN/s: S locus-related glycoprotein 1 binding pollen coat (InterPro:IPR010851); BEST Arabidopsis thaliana protein match is: low-molecular-weight cysteine-rich 61 (TAIR:AT4G30064.1); Has 35333 Blast hits to 34131 proteins in 2444 species: Archae - 798; Bacteria - 22429; Metazoa - 974; Fungi - 991; …
AT3G27040	23	0.454708	-0.335671	0.670644	-0.663206	BAR	BAR	Meprin and TRAF (MATH) homology domain-containing protein; CONTAINS InterPro DOMAIN/s: TRAF-like (InterPro:IPR008974), MATH (InterPro:IPR002083); BEST Arabidopsis thaliana protein match is: TRAF-like family protein (TAIR:AT2G01790.1); Has 987 Blast hits to 591 proteins in 49 species: Archae - 0; Bacteria - 0; Metazoa - 4; Fungi - 46; Plants - 924; Viruses - 0; Other Eukaryotes - 13 (source: NCBI …
AT5G35604	23	0.454061	-0.662032	-0.295972	-0.325331	BAR	BAR	BEST Arabidopsis thaliana protein match is: myosin heavy chain-related (TAIR:AT5G32590.1); Has 30201 Blast hits to 17322 proteins in 780 species: Archae - 12; Bacteria - 1396; Metazoa - 17338; Fungi - 3422; Plants - 5037; Viruses - 0; Other Eukaryotes - 2996 (source: NCBI BLink).
AT5G20670	21	0.453454	-0.365186	0.0290247	-0.194865	BAR	BAR	Protein of unknown function (DUF1677); CONTAINS InterPro DOMAIN/s: Protein of unknown function DUF1677, plant (InterPro:IPR012876); BEST Arabidopsis thaliana protein match is: Protein of unknown function (DUF1677) (TAIR:AT1G72510.2); Has 245 Blast hits to 245 proteins in 14 species: Archae - 0; Bacteria - 0; Metazoa - 0; Fungi - 0; Plants - 245; Viruses - 0; Other Eukaryotes - 0 (source: NCBI BLi…
AT1G69485	18	0.453432	0.211321	0.245695	-0.0150299	BAR	BAR	Ribosomal L32p protein family; FUNCTIONS IN: structural constituent of ribosome; INVOLVED IN: translation; LOCATED IN: large ribosomal subunit; CONTAINS InterPro DOMAIN/s: Ribosomal protein L32p (InterPro:IPR002677); BEST Arabidopsis thaliana protein match is: Ribosomal L32p protein family (TAIR:AT1G26740.1); Has 74 Blast hits to 74 proteins in 26 species: Archae - 0; Bacteria - 12; Metazoa - 0; …
AT5G15030	25	0.452062	-0.762639	-0.471388	0.385774	BAR	BAR	Paired amphipathic helix (PAH2) superfamily protein; FUNCTIONS IN: molecular_function unknown; INVOLVED IN: regulation of transcription, DNA-dependent; LOCATED IN: cytosol, nucleus; CONTAINS InterPro DOMAIN/s: Paired amphipathic helix (InterPro:IPR003822); BEST Arabidopsis thaliana protein match is: SIN3-like 1 (TAIR:AT3G01320.2).
AT3G61270	45	0.451931	-0.734636	-0.187791	0.192086	BAR	BAR	CONTAINS InterPro DOMAIN/s: Lipopolysaccharide-modifying protein (InterPro:IPR006598), Protein of unknown function DUF821, CAP10-like (InterPro:IPR008539); BEST Arabidopsis thaliana protein match is: downstream target of AGL15 2 (TAIR:AT2G45830.1); Has 681 Blast hits to 670 proteins in 131 species: Archae - 0; Bacteria - 40; Metazoa - 228; Fungi - 123; Plants - 254; Viruses - 5; Other Eukaryotes …
AT5G10080	35	0.450893	-0.0180085	0.121875	0.17105	BAR	BAR	Eukaryotic aspartyl protease family protein; FUNCTIONS IN: aspartic-type endopeptidase activity; INVOLVED IN: proteolysis; LOCATED IN: anchored to plasma membrane, anchored to membrane; EXPRESSED IN: cultured cell; CONTAINS InterPro DOMAIN/s: Peptidase aspartic (InterPro:IPR021109), Peptidase aspartic, catalytic (InterPro:IPR009007), Peptidase A1 (InterPro:IPR001461), Peptidase aspartic, active s…
AT2G12905	6	0.449939	-0.0654626	-0.193068	-0.536354	BAR	BAR	unknown protein; Has 30201 Blast hits to 17322 proteins in 780 species: Archae - 12; Bacteria - 1396; Metazoa - 17338; Fungi - 3422; Plants - 5037; Viruses - 0; Other Eukaryotes - 2996 (source: NCBI BLink).
AT5G25870	14	0.449767	-0.385589	0.906141	-2.05929	BAR	LNR	unknown protein; Has 1807 Blast hits to 1807 proteins in 277 species: Archae - 0; Bacteria - 0; Metazoa - 736; Fungi - 347; Plants - 385; Viruses - 0; Other Eukaryotes - 339 (source: NCBI BLink).
AT3G58820	34	0.448867	0.00123634	0.323555	0.419539	BAR	BAR	F-box/RNI-like superfamily protein; CONTAINS InterPro DOMAIN/s: F-box domain, cyclin-like (InterPro:IPR001810), F-box domain, Skp2-like (InterPro:IPR022364), FBD-like (InterPro:IPR006566); BEST Arabidopsis thaliana protein match is: F-box/RNI-like superfamily protein (TAIR:AT1G52650.1); Has 1695 Blast hits to 1646 proteins in 25 species: Archae - 0; Bacteria - 0; Metazoa - 0; Fungi - 0; Plants - …
AT5G57820	17	0.44884	-0.390542	-0.41154	0.197427	BAR	BAR	zinc ion binding; FUNCTIONS IN: zinc ion binding; CONTAINS InterPro DOMAIN/s: Zinc finger, RING-type (InterPro:IPR001841); Has 49 Blast hits to 49 proteins in 8 species: Archae - 0; Bacteria - 0; Metazoa - 2; Fungi - 0; Plants - 47; Viruses - 0; Other Eukaryotes - 0 (source: NCBI BLink).
AT1G35240	17	0.448204	1.18854	0.454708	0.0781562	BAR	BAR	auxin response factor 20 (ARF20); FUNCTIONS IN: sequence-specific DNA binding transcription factor activity; INVOLVED IN: regulation of transcription; LOCATED IN: nucleus; CONTAINS InterPro DOMAIN/s: Aux/IAA-ARF-dimerisation (InterPro:IPR011525), Transcriptional factor B3 (InterPro:IPR003340), AUX/IAA protein (InterPro:IPR003311), Auxin response factor (InterPro:IPR010525); BEST Arabidopsis thali…
AT3G44935	7	0.448085	-1.16489	0.806993	-1.0693	BAR	BAR	BEST Arabidopsis thaliana protein match is: Pentatricopeptide repeat (PPR) superfamily protein (TAIR:AT5G28420.1); Has 3 Blast hits to 3 proteins in 2 species: Archae - 0; Bacteria - 0; Metazoa - 0; Fungi - 0; Plants - 3; Viruses - 0; Other Eukaryotes - 0 (source: NCBI BLink).
AT3G55254	6	0.447937	-0.562809	-0.707074	-0.123329	BAR	BAR	Plant self-incompatibility protein S1 family; FUNCTIONS IN: molecular_function unknown; INVOLVED IN: biological_process unknown; LOCATED IN: endomembrane system; CONTAINS InterPro DOMAIN/s: Plant self-incompatibility S1 (InterPro:IPR010264); BEST Arabidopsis thaliana protein match is: Plant self-incompatibility protein S1 family (TAIR:AT3G55252.1); Has 30201 Blast hits to 17322 proteins in 780 sp…
AT4G02465	10	0.446829	-0.198409	0.769857	-0.954807	BAR	BAR	unknown protein; Has 30201 Blast hits to 17322 proteins in 780 species: Archae - 12; Bacteria - 1396; Metazoa - 17338; Fungi - 3422; Plants - 5037; Viruses - 0; Other Eukaryotes - 2996 (source: NCBI BLink).
AT2G20635	31	0.446802	-0.394903	-0.0317448	0.221508	BAR	BAR	ATP binding;protein kinases;protein serine/threonine kinases; FUNCTIONS IN: protein serine/threonine kinase activity, protein kinase activity, ATP binding; INVOLVED IN: protein amino acid phosphorylation; LOCATED IN: cellular_component unknown; CONTAINS InterPro DOMAIN/s: Mitotic checkpoint serine/threonine protein kinase, Bub1 (InterPro:IPR015661), Protein kinase, catalytic domain (InterPro:IPR0…
AT3G44130	12	0.44616	-0.987841	-0.282718	0.928585	BAR	BAR	F-box and associated interaction domains-containing protein; CONTAINS InterPro DOMAIN/s: F-box domain, cyclin-like (InterPro:IPR001810), F-box domain, Skp2-like (InterPro:IPR022364), F-box associated domain, type 1 (InterPro:IPR006527), F-box associated interaction domain (InterPro:IPR017451); BEST Arabidopsis thaliana protein match is: F-box and associated interaction domains-containing protein …
AT2G14870	7	0.445422	-0.331999	-0.443844	-0.162272	BAR	BAR	RNA-binding (RRM/RBD/RNP motifs) family protein; FUNCTIONS IN: RNA binding, nucleotide binding, nucleic acid binding; INVOLVED IN: biological_process unknown; LOCATED IN: cellular_component unknown; CONTAINS InterPro DOMAIN/s: RNA recognition motif, RNP-1 (InterPro:IPR000504), Nucleotide-binding, alpha-beta plait (InterPro:IPR012677); BEST Arabidopsis thaliana protein match is: RNA-binding (RRM/R…
AT1G62240	23	0.444955	0.314147	0.137946	-0.0242649	BAR	BAR	unknown protein; FUNCTIONS IN: molecular_function unknown; INVOLVED IN: biological_process unknown; LOCATED IN: endomembrane system; Has 186248 Blast hits to 53970 proteins in 2688 species: Archae - 469; Bacteria - 57770; Metazoa - 55630; Fungi - 12355; Plants - 17666; Viruses - 2624; Other Eukaryotes - 39734 (source: NCBI BLink).
AT1G03120	14	0.444599	-0.568132	0.2729	0.0118257	BAR	BAR	responsive to abscisic acid 28 (RAB28); CONTAINS InterPro DOMAIN/s: Seed maturation protein (InterPro:IPR007011); BEST Arabidopsis thaliana protein match is: Seed maturation protein (TAIR:AT3G22490.1); Has 159 Blast hits to 126 proteins in 17 species: Archae - 0; Bacteria - 0; Metazoa - 1; Fungi - 0; Plants - 157; Viruses - 0; Other Eukaryotes - 1 (source: NCBI BLink).
AT3G07120	34	0.443756	-0.540172	0.36453	0.260271	BAR	BAR	RING/U-box superfamily protein; FUNCTIONS IN: zinc ion binding; CONTAINS InterPro DOMAIN/s: Zinc finger, RING-type (InterPro:IPR001841); BEST Arabidopsis thaliana protein match is: RING/U-box superfamily protein (TAIR:AT4G13100.1); Has 4823 Blast hits to 3962 proteins in 332 species: Archae - 7; Bacteria - 109; Metazoa - 2197; Fungi - 776; Plants - 509; Viruses - 121; Other Eukaryotes - 1104 (sou…
AT1G26720	13	0.443659	0.599175	0.39487	-0.444344	BAR	BAR	unknown protein; FUNCTIONS IN: molecular_function unknown; INVOLVED IN: biological_process unknown; LOCATED IN: endomembrane system; BEST Arabidopsis thaliana protein match is: unknown protein (TAIR:AT1G26710.1); Has 9 Blast hits to 9 proteins in 2 species: Archae - 0; Bacteria - 0; Metazoa - 0; Fungi - 0; Plants - 9; Viruses - 0; Other Eukaryotes - 0 (source: NCBI BLink).
AT1G13620	16	0.443132	-0.194199	-0.576513	0.443747	BAR	BAR	root meristem growth factor 2 (RGF2); FUNCTIONS IN: molecular_function unknown; INVOLVED IN: regulation of root meristem growth, positive regulation of gene expression; LOCATED IN: endomembrane system; BEST Arabidopsis thaliana protein match is: unknown protein (TAIR:AT2G04025.1); Has 11 Blast hits to 11 proteins in 2 species: Archae - 0; Bacteria - 0; Metazoa - 0; Fungi - 0; Plants - 11; Viruses…
AT5G22800	79	0.442398	-0.0353277	-0.0262073	0.0418837	BAR	BAR	EMBRYO DEFECTIVE 1030 (EMB1030); FUNCTIONS IN: alanine-tRNA ligase activity, ligase activity, forming aminoacyl-tRNA and related compounds, nucleotide binding, ATP binding, nucleic acid binding; INVOLVED IN: alanyl-tRNA aminoacylation, embryo development ending in seed dormancy; LOCATED IN: mitochondrion, chloroplast stroma, chloroplast, membrane; EXPRESSED IN: cultured cell, leaf; CONTAINS Inter…
AT5G08141	11	0.442293	0.111098	-0.291655	-0.0562809	BAR	BAR	basic leucine-zipper 75 (bZIP75); FUNCTIONS IN: DNA binding, sequence-specific DNA binding transcription factor activity; INVOLVED IN: regulation of transcription, DNA-dependent; LOCATED IN: nucleus; CONTAINS InterPro DOMAIN/s: Basic-leucine zipper (bZIP) transcription factor (InterPro:IPR004827), Basic leucine zipper (InterPro:IPR011700); BEST Arabidopsis thaliana protein match is: basic leucine…
AT4G13540	20	0.442252	-0.329143	-0.553306	0.332873	BAR	BAR	unknown protein; INVOLVED IN: N-terminal protein myristoylation; BEST Arabidopsis thaliana protein match is: unknown protein (TAIR:AT3G23930.1); Has 4658 Blast hits to 3455 proteins in 431 species: Archae - 39; Bacteria - 387; Metazoa - 1842; Fungi - 436; Plants - 133; Viruses - 38; Other Eukaryotes - 1783 (source: NCBI BLink).
AT3G18730	104	0.441435	-0.46646	-0.416818	0.441732	BAR	BAR	TONSOKU (TSK); FUNCTIONS IN: protein binding; INVOLVED IN: G2/M transition of mitotic cell cycle, meristem structural organization, regulation of meristem structural organization, cell division; LOCATED IN: nucleus, membrane; EXPRESSED IN: leaf; CONTAINS InterPro DOMAIN/s: Tetratricopeptide-like helical (InterPro:IPR011990), Tetratricopeptide repeat (InterPro:IPR019734); Has 6425 Blast hits to 38…
AT1G62262	39	0.441093	0.267015	0.276233	0.248991	BAR	BAR	SLAC1 homologue 4 (SLAH4); FUNCTIONS IN: molecular_function unknown; INVOLVED IN: cellular ion homeostasis; LOCATED IN: integral to membrane; CONTAINS InterPro DOMAIN/s: C4-dicarboxylate transporter/malic acid transport protein (InterPro:IPR004695); BEST Arabidopsis thaliana protein match is: SLAC1 homologue 1 (TAIR:AT1G62280.1); Has 728 Blast hits to 725 proteins in 288 species: Archae - 2; Bact…
AT3G23360	19	0.440337	0.311075	0.0237536	-0.278459	BAR	BAR	Protein phosphatase 2C family protein; FUNCTIONS IN: protein serine/threonine phosphatase activity, catalytic activity; INVOLVED IN: biological_process unknown; EXPRESSED IN: fruit; CONTAINS InterPro DOMAIN/s: Protein phosphatase 2C-related (InterPro:IPR001932), Protein phosphatase 2C (InterPro:IPR015655), Protein phosphatase 2C, N-terminal (InterPro:IPR014045); BEST Arabidopsis thaliana protein …
AT4G28930	12	0.440291	-0.219129	0.190047	0.478439	BAR	BAR	unknown protein; FUNCTIONS IN: molecular_function unknown; INVOLVED IN: biological_process unknown; LOCATED IN: endomembrane system; BEST Arabidopsis thaliana protein match is: unknown protein (TAIR:AT4G12930.1); Has 12 Blast hits to 12 proteins in 2 species: Archae - 0; Bacteria - 0; Metazoa - 0; Fungi - 0; Plants - 12; Viruses - 0; Other Eukaryotes - 0 (source: NCBI BLink).
AT1G07645	15	0.439015	-1.26816	0.133521	-0.338665	BAR	BAR	dessication-induced 1VOC superfamily protein (DSI-1VOC); FUNCTIONS IN: catalytic activity; LOCATED IN: endomembrane system; EXPRESSED IN: seed; CONTAINS InterPro DOMAIN/s: Glyoxalase/bleomycin resistance protein/dioxygenase (InterPro:IPR004360); Has 35333 Blast hits to 34131 proteins in 2444 species: Archae - 798; Bacteria - 22429; Metazoa - 974; Fungi - 991; Plants - 531; Viruses - 0; Other Euka…
AT5G06220	67	0.438641	-0.13815	-0.0820753	0.0245422	BAR	BAR	LETM1-like protein; FUNCTIONS IN: molecular_function unknown; INVOLVED IN: biological_process unknown; LOCATED IN: cellular_component unknown; CONTAINS InterPro DOMAIN/s: LETM1-like (InterPro:IPR011685); BEST Arabidopsis thaliana protein match is: LETM1-like protein (TAIR:AT3G11560.4).
AT4G09587	3	0.437807	0.221462	0.22551	-0.471921	BAR	BAR	unknown protein; LOCATED IN: mitochondrion; Has 30201 Blast hits to 17322 proteins in 780 species: Archae - 12; Bacteria - 1396; Metazoa - 17338; Fungi - 3422; Plants - 5037; Viruses - 0; Other Eukaryotes - 2996 (source: NCBI BLink).
AT2G41475	20	0.437575	-0.465066	0.146784	-0.250968	BAR	BAR	Embryo-specific protein 3, (ATS3); FUNCTIONS IN: molecular_function unknown; INVOLVED IN: biological_process unknown; LOCATED IN: endomembrane system; CONTAINS InterPro DOMAIN/s: Lipase/lipooxygenase, PLAT/LH2 (InterPro:IPR008976), Embryo-specific 3 (InterPro:IPR010417); BEST Arabidopsis thaliana protein match is: Embryo-specific protein 3, (ATS3) (TAIR:AT5G62200.1); Has 30201 Blast hits to 17322…
AT5G61950	69	0.437428	-0.039536	-0.512049	0.279929	BAR	BAR	Ubiquitin carboxyl-terminal hydrolase-related protein; FUNCTIONS IN: ubiquitin thiolesterase activity; INVOLVED IN: ubiquitin-dependent protein catabolic process; CONTAINS InterPro DOMAIN/s: Protein of unknown function DUF627 (InterPro:IPR006866), Peptidase C19, ubiquitin carboxyl-terminal hydrolase 2 (InterPro:IPR001394), Protein of unknown function DUF629 (InterPro:IPR006865); BEST Arabidopsis …
AT1G23074	4	0.435962	-0.552873	0.625708	-0.634112	BAR	BAR	unknown protein; Has 30201 Blast hits to 17322 proteins in 780 species: Archae - 12; Bacteria - 1396; Metazoa - 17338; Fungi - 3422; Plants - 5037; Viruses - 0; Other Eukaryotes - 2996 (source: NCBI BLink).
AT5G13250	41	0.435369	-0.575217	0.0398345	-0.344266	BAR	BAR	RING finger protein; FUNCTIONS IN: molecular_function unknown; INVOLVED IN: biological_process unknown; LOCATED IN: endomembrane system; BEST Arabidopsis thaliana protein match is: RING finger protein (TAIR:AT1G28080.1); Has 1807 Blast hits to 1807 proteins in 277 species: Archae - 0; Bacteria - 0; Metazoa - 736; Fungi - 347; Plants - 385; Viruses - 0; Other Eukaryotes - 339 (source: NCBI BLink).
AT5G44495	9	0.434768	-1.01932	0.127389	-0.531223	BAR	BAR	ECA1 gametogenesis related family protein; LOCATED IN: endomembrane system; BEST Arabidopsis thaliana protein match is: ECA1 gametogenesis related family protein (TAIR:AT4G09545.1); Has 130 Blast hits to 122 proteins in 4 species: Archae - 0; Bacteria - 0; Metazoa - 0; Fungi - 0; Plants - 130; Viruses - 0; Other Eukaryotes - 0 (source: NCBI BLink).
AT2G17780	38	0.43321	0.339415	0.275238	0.0486351	BAR	BAR	mid1-complementing activity 2 (MCA2); BEST Arabidopsis thaliana protein match is: PLAC8 family protein (TAIR:AT4G35920.2); Has 35333 Blast hits to 34131 proteins in 2444 species: Archae - 798; Bacteria - 22429; Metazoa - 974; Fungi - 991; Plants - 531; Viruses - 0; Other Eukaryotes - 9610 (source: NCBI BLink).
AT5G05120	16	0.432044	-0.764093	0.354499	-0.124152	BAR	BAR	C2H2 and C2HC zinc fingers superfamily protein; FUNCTIONS IN: sequence-specific DNA binding transcription factor activity, zinc ion binding, nucleic acid binding; INVOLVED IN: regulation of transcription; LOCATED IN: intracellular; CONTAINS InterPro DOMAIN/s: Zinc finger, C2H2-like (InterPro:IPR015880), Zinc finger, C2H2-type (InterPro:IPR007087); BEST Arabidopsis thaliana protein match is: zinc …
AT4G07932	13	0.431901	-0.483111	-0.534446	0.668362	BAR	BAR	unknown protein; FUNCTIONS IN: molecular_function unknown; INVOLVED IN: biological_process unknown; LOCATED IN: endomembrane system; BEST Arabidopsis thaliana protein match is: unknown protein (TAIR:AT3G43150.1); Has 30201 Blast hits to 17322 proteins in 780 species: Archae - 12; Bacteria - 1396; Metazoa - 17338; Fungi - 3422; Plants - 5037; Viruses - 0; Other Eukaryotes - 2996 (source: NCBI BLin…
AT4G22666	18	0.431295	-0.596298	-0.509583	-0.514089	BAR	BAR	Bifunctional inhibitor/lipid-transfer protein/seed storage 2S albumin superfamily protein; FUNCTIONS IN: molecular_function unknown; INVOLVED IN: biological_process unknown; LOCATED IN: endomembrane system; CONTAINS InterPro DOMAIN/s: Bifunctional inhibitor/plant lipid transfer protein/seed storage (InterPro:IPR016140), Plant lipid transfer protein/seed storage/trypsin-alpha amylase inhibitor (In…
AT5G19473	14	0.431093	-0.115392	-0.610043	1.78961	BAR	LPR	RPM1-interacting protein 4 (RIN4) family protein; CONTAINS InterPro DOMAIN/s: RPM1-interacting protein 4, defence response (InterPro:IPR008700); BEST Arabidopsis thaliana protein match is: unknown protein (TAIR:AT5G09960.1); Has 77 Blast hits to 77 proteins in 15 species: Archae - 0; Bacteria - 0; Metazoa - 0; Fungi - 0; Plants - 77; Viruses - 0; Other Eukaryotes - 0 (source: NCBI BLink).
AT4G03250	41	0.43087	-0.221631	-0.155999	0.34941	BAR	BAR	Homeodomain-like superfamily protein; FUNCTIONS IN: DNA binding, sequence-specific DNA binding transcription factor activity; INVOLVED IN: regulation of transcription, DNA-dependent, regulation of transcription; LOCATED IN: nucleus; CONTAINS InterPro DOMAIN/s: Homeobox (InterPro:IPR001356), Homeodomain-like (InterPro:IPR009057), Homeodomain-related (InterPro:IPR012287); BEST Arabidopsis thaliana …
AT4G13965	32	0.430574	0.287821	-0.301367	0.141595	BAR	BAR	Protein with RNI-like/FBD-like domains; CONTAINS InterPro DOMAIN/s: FBD (InterPro:IPR013596), FBD-like (InterPro:IPR006566), Leucine-rich repeat 2 (InterPro:IPR013101); BEST Arabidopsis thaliana protein match is: RNI-like superfamily protein (TAIR:AT1G55030.1); Has 835 Blast hits to 820 proteins in 21 species: Archae - 0; Bacteria - 2; Metazoa - 2; Fungi - 6; Plants - 822; Viruses - 0; Other Euka…
AT3G09162	16	0.430447	-0.951721	-0.15814	0.259223	BAR	BAR	unknown protein; FUNCTIONS IN: molecular_function unknown; INVOLVED IN: biological_process unknown; LOCATED IN: endomembrane system; EXPRESSED IN: stem, root, inflorescence, cultured cell, leaf; Has 35333 Blast hits to 34131 proteins in 2444 species: Archae - 798; Bacteria - 22429; Metazoa - 974; Fungi - 991; Plants - 531; Viruses - 0; Other Eukaryotes - 9610 (source: NCBI BLink).
AT3G22100	21	0.430276	-0.233134	-0.38861	0.161644	BAR	BAR	basic helix-loop-helix (bHLH) DNA-binding superfamily protein; FUNCTIONS IN: DNA binding, sequence-specific DNA binding transcription factor activity; INVOLVED IN: regulation of transcription; LOCATED IN: nucleus; CONTAINS InterPro DOMAIN/s: Helix-loop-helix DNA-binding domain (InterPro:IPR001092), Helix-loop-helix DNA-binding (InterPro:IPR011598); Has 284 Blast hits to 284 proteins in 18 species…
AT3G33528	7	0.430121	0.4197	-0.0870236	0.734309	BAR	BAR	unknown protein; FUNCTIONS IN: molecular_function unknown; INVOLVED IN: biological_process unknown; LOCATED IN: cellular_component unknown; BEST Arabidopsis thaliana protein match is: unknown protein (TAIR:AT4G07526.3); Has 57 Blast hits to 57 proteins in 2 species: Archae - 0; Bacteria - 0; Metazoa - 0; Fungi - 0; Plants - 57; Viruses - 0; Other Eukaryotes - 0 (source: NCBI BLink).
AT2G37230	67	0.42995	-0.260174	-0.00478558	0.19495	BAR	BAR	Tetratricopeptide repeat (TPR)-like superfamily protein; INVOLVED IN: biological_process unknown; LOCATED IN: chloroplast thylakoid membrane; EXPRESSED DURING: seedling growth; CONTAINS InterPro DOMAIN/s: Pentatricopeptide repeat (InterPro:IPR002885); BEST Arabidopsis thaliana protein match is: Tetratricopeptide repeat (TPR)-like superfamily protein (TAIR:AT1G02060.1); Has 41954 Blast hits to 135…
AT5G50801	4	0.429753	-0.667898	0.541888	0.996908	BAR	BAR	unknown protein; Has 30201 Blast hits to 17322 proteins in 780 species: Archae - 12; Bacteria - 1396; Metazoa - 17338; Fungi - 3422; Plants - 5037; Viruses - 0; Other Eukaryotes - 2996 (source: NCBI BLink).
AT1G21620	23	0.428005	-0.275471	-0.281807	0.113863	BAR	BAR	pumilio 20 (PUM20); FUNCTIONS IN: RNA binding, binding; CONTAINS InterPro DOMAIN/s: Pumilio RNA-binding repeat (InterPro:IPR001313), Armadillo-like helical (InterPro:IPR011989), Armadillo-type fold (InterPro:IPR016024); BEST Arabidopsis thaliana protein match is: pumilio 18 (TAIR:AT5G60110.1); Has 2073 Blast hits to 1204 proteins in 222 species: Archae - 0; Bacteria - 0; Metazoa - 801; Fungi - 43…
AT3G59880	18	0.427562	-1.05443	-0.0745582	-0.173193	BAR	BAR	unknown protein; FUNCTIONS IN: molecular_function unknown; INVOLVED IN: biological_process unknown; LOCATED IN: plasma membrane; BEST Arabidopsis thaliana protein match is: unknown protein (TAIR:AT2G44010.1); Has 20 Blast hits to 20 proteins in 7 species: Archae - 0; Bacteria - 0; Metazoa - 0; Fungi - 0; Plants - 20; Viruses - 0; Other Eukaryotes - 0 (source: NCBI BLink).
AT2G33847	17	0.427107	-0.569012	-0.325155	0.632532	BAR	BAR	unknown protein; LOCATED IN: chloroplast; BEST Arabidopsis thaliana protein match is: unknown protein (TAIR:AT1G28395.3); Has 71 Blast hits to 71 proteins in 10 species: Archae - 0; Bacteria - 0; Metazoa - 0; Fungi - 0; Plants - 71; Viruses - 0; Other Eukaryotes - 0 (source: NCBI BLink).
AT2G28340	23	0.426913	-0.592121	0.335206	-0.461453	BAR	BAR	GATA transcription factor 13 (GATA13); FUNCTIONS IN: sequence-specific DNA binding transcription factor activity; INVOLVED IN: regulation of transcription, DNA-dependent; CONTAINS InterPro DOMAIN/s: Zinc finger, NHR/GATA-type (InterPro:IPR013088), Zinc finger, GATA-type (InterPro:IPR000679); BEST Arabidopsis thaliana protein match is: GATA transcription factor 11 (TAIR:AT1G08010.2); Has 1491 Blas…
AT1G60783	23	0.426901	-0.159025	-0.880542	0.794581	BAR	BAR	unknown protein; FUNCTIONS IN: molecular_function unknown; INVOLVED IN: biological_process unknown; LOCATED IN: cellular_component unknown; BEST Arabidopsis thaliana protein match is: unknown protein (TAIR:AT1G10690.1); Has 30201 Blast hits to 17322 proteins in 780 species: Archae - 12; Bacteria - 1396; Metazoa - 17338; Fungi - 3422; Plants - 5037; Viruses - 0; Other Eukaryotes - 2996 (source: NC…
AT5G07140	58	0.426889	0.117655	-0.0715295	0.326907	BAR	BAR	Protein kinase superfamily protein; FUNCTIONS IN: protein serine/threonine kinase activity, protein kinase activity, kinase activity, ATP binding; INVOLVED IN: protein amino acid phosphorylation; LOCATED IN: cellular_component unknown; CONTAINS InterPro DOMAIN/s: Protein kinase, catalytic domain (InterPro:IPR000719), Serine/threonine-protein kinase domain (InterPro:IPR002290), Tyrosine-protein ki…
AT2G13295	12	0.426799	-0.2364	-0.22665	-0.0209477	BAR	BAR	LOCATED IN: endomembrane system; BEST Arabidopsis thaliana protein match is: Bifunctional inhibitor/lipid-transfer protein/seed storage 2S albumin superfamily protein (TAIR:AT5G56480.1); Has 26 Blast hits to 24 proteins in 3 species: Archae - 0; Bacteria - 0; Metazoa - 0; Fungi - 0; Plants - 26; Viruses - 0; Other Eukaryotes - 0 (source: NCBI BLink).
AT1G27752	72	0.426036	0.0332766	0.0185621	0.153631	BAR	BAR	Ubiquitin system component Cue protein; FUNCTIONS IN: molecular_function unknown; INVOLVED IN: biological_process unknown; CONTAINS InterPro DOMAIN/s: Ubiquitin system component Cue (InterPro:IPR003892); Has 30201 Blast hits to 17322 proteins in 780 species: Archae - 12; Bacteria - 1396; Metazoa - 17338; Fungi - 3422; Plants - 5037; Viruses - 0; Other Eukaryotes - 2996 (source: NCBI BLink).
AT5G05720	28	0.425951	0.133173	-0.206929	-0.393419	BAR	BAR	RNA-binding (RRM/RBD/RNP motifs) family protein; FUNCTIONS IN: RNA binding, nucleotide binding, nucleic acid binding; INVOLVED IN: biological_process unknown; LOCATED IN: cellular_component unknown; CONTAINS InterPro DOMAIN/s: RNA recognition motif, RNP-1 (InterPro:IPR000504), Nucleotide-binding, alpha-beta plait (InterPro:IPR012677); BEST Arabidopsis thaliana protein match is: nucleotide binding…
AT3G27630	8	0.422474	0.120563	0.178954	0.316844	BAR	BAR	unknown protein; BEST Arabidopsis thaliana protein match is: unknown protein (TAIR:AT5G40460.1); Has 36 Blast hits to 36 proteins in 6 species: Archae - 0; Bacteria - 0; Metazoa - 0; Fungi - 0; Plants - 36; Viruses - 0; Other Eukaryotes - 0 (source: NCBI BLink).
AT3G44171	4	0.422149	0.471704	0.231111	0.53922	BAR	BAR	unknown protein; LOCATED IN: endomembrane system; Has 30201 Blast hits to 17322 proteins in 780 species: Archae - 12; Bacteria - 1396; Metazoa - 17338; Fungi - 3422; Plants - 5037; Viruses - 0; Other Eukaryotes - 2996 (source: NCBI BLink).
AT1G01453	27	0.421499	-0.801099	-0.396687	0.246738	BAR	BAR	unknown protein; FUNCTIONS IN: molecular_function unknown; INVOLVED IN: biological_process unknown; LOCATED IN: cellular_component unknown; BEST Arabidopsis thaliana protein match is: unknown protein (TAIR:AT4G01110.1); Has 30201 Blast hits to 17322 proteins in 780 species: Archae - 12; Bacteria - 1396; Metazoa - 17338; Fungi - 3422; Plants - 5037; Viruses - 0; Other Eukaryotes - 2996 (source: NC…
AT4G00905	23	0.419401	-0.437682	0.113178	-0.359105	BAR	BAR	NC domain-containing protein-related; CONTAINS InterPro DOMAIN/s: NC (InterPro:IPR007053); BEST Arabidopsis thaliana protein match is: NC domain-containing protein-related (TAIR:AT1G01225.1); Has 30201 Blast hits to 17322 proteins in 780 species: Archae - 12; Bacteria - 1396; Metazoa - 17338; Fungi - 3422; Plants - 5037; Viruses - 0; Other Eukaryotes - 2996 (source: NCBI BLink).
AT5G23035	6	0.418903	-0.0807734	0.961094	-0.254444	BAR	BAR	Putative membrane lipoprotein; LOCATED IN: endomembrane system; BEST Arabidopsis thaliana protein match is: Putative membrane lipoprotein (TAIR:AT5G62623.1); Has 9 Blast hits to 9 proteins in 2 species: Archae - 0; Bacteria - 0; Metazoa - 0; Fungi - 0; Plants - 9; Viruses - 0; Other Eukaryotes - 0 (source: NCBI BLink).
AT3G59250	37	0.418811	-0.490382	0.239952	0.122167	BAR	BAR	F-box/RNI-like superfamily protein; CONTAINS InterPro DOMAIN/s: F-box domain, cyclin-like (InterPro:IPR001810), F-box domain, Skp2-like (InterPro:IPR022364), FBD-like (InterPro:IPR006566), Leucine-rich repeat 2 (InterPro:IPR013101); BEST Arabidopsis thaliana protein match is: F-box/RNI-like superfamily protein (TAIR:AT3G49150.1); Has 1668 Blast hits to 1623 proteins in 25 species: Archae - 0; Bac…
AT5G22670	34	0.418529	-0.45553	0.10043	-0.268429	BAR	BAR	F-box/RNI-like/FBD-like domains-containing protein; CONTAINS InterPro DOMAIN/s: F-box domain, cyclin-like (InterPro:IPR001810), FBD (InterPro:IPR013596), F-box domain, Skp2-like (InterPro:IPR022364), FBD-like (InterPro:IPR006566), Leucine-rich repeat 2 (InterPro:IPR013101); BEST Arabidopsis thaliana protein match is: FBD, F-box, Skp2-like and Leucine Rich Repeat domains containing protein (TAIR:A…
AT1G67260	29	0.418113	0.3021	-0.620958	0.459773	BAR	BAR	TCP1; FUNCTIONS IN: DNA binding, sequence-specific DNA binding transcription factor activity; INVOLVED IN: flower development; LOCATED IN: cellular_component unknown; EXPRESSED IN: floral meristem; EXPRESSED DURING: 1 floral meristem visible, 2 floral meristem notched; CONTAINS InterPro DOMAIN/s: Transcription factor, TCP (InterPro:IPR005333), CYC/TB1, R domain (InterPro:IPR017888), Transcription…
AT1G49120	26	0.417797	-0.41771	-0.0445152	0.369238	BAR	BAR	Integrase-type DNA-binding superfamily protein; FUNCTIONS IN: DNA binding, sequence-specific DNA binding transcription factor activity; INVOLVED IN: regulation of transcription, DNA-dependent; LOCATED IN: nucleus; CONTAINS InterPro DOMAIN/s: DNA-binding, integrase-type (InterPro:IPR016177), Pathogenesis-related transcriptional factor/ERF, DNA-binding (InterPro:IPR001471); BEST Arabidopsis thalian…
AT2G35200	20	0.417477	-0.692426	-0.270398	1.02257	BAR	BAR	unknown protein; BEST Arabidopsis thaliana protein match is: unknown protein (TAIR:AT1G32690.1); Has 36 Blast hits to 36 proteins in 8 species: Archae - 0; Bacteria - 0; Metazoa - 0; Fungi - 0; Plants - 36; Viruses - 0; Other Eukaryotes - 0 (source: NCBI BLink).
AT1G56085	11	0.417048	0.183802	-0.0440889	-0.290058	BAR	BAR	Cyclophilin; BEST Arabidopsis thaliana protein match is: cyclophilin 59 (TAIR:AT1G53720.1); Has 35 Blast hits to 35 proteins in 11 species: Archae - 0; Bacteria - 0; Metazoa - 2; Fungi - 0; Plants - 33; Viruses - 0; Other Eukaryotes - 0 (source: NCBI BLink).
AT5G46220	40	0.416937	0.430606	-0.090774	0.171589	BAR	BAR	Protein of unknown function (DUF616); FUNCTIONS IN: molecular_function unknown; INVOLVED IN: biological_process unknown; LOCATED IN: endomembrane system; CONTAINS InterPro DOMAIN/s: Protein of unknown function DUF616 (InterPro:IPR006852); BEST Arabidopsis thaliana protein match is: Protein of unknown function (DUF616) (TAIR:AT4G38500.1); Has 226 Blast hits to 226 proteins in 19 species: Archae - …
AT1G30280	43	0.416893	-0.434897	0.0520282	0.0853542	BAR	BAR	Chaperone DnaJ-domain superfamily protein; FUNCTIONS IN: heat shock protein binding; LOCATED IN: cellular_component unknown; CONTAINS InterPro DOMAIN/s: Heat shock protein DnaJ, N-terminal (InterPro:IPR001623); BEST Arabidopsis thaliana protein match is: J-domain protein required for chloroplast accumulation response 1 (TAIR:AT1G75100.1); Has 2071 Blast hits to 1585 proteins in 232 species: Archa…
AT1G77620	90	0.416427	-0.407405	0.106197	0.0941372	BAR	BAR	P-loop containing nucleoside triphosphate hydrolases superfamily protein; FUNCTIONS IN: nucleoside-triphosphatase activity, nucleotide binding; INVOLVED IN: DNA repair, cell cycle; LOCATED IN: nucleus; CONTAINS InterPro DOMAIN/s: Checkpoint protein Rad24 (InterPro:IPR004582), ATPase, AAA+ type, core (InterPro:IPR003593); BEST Arabidopsis thaliana protein match is: replication factor C1 (TAIR:AT5G…
AT1G12244	24	0.41626	-0.339197	-0.00117762	-0.113545	BAR	BAR	Polynucleotidyl transferase, ribonuclease H-like superfamily protein; FUNCTIONS IN: hydrolase activity, acting on ester bonds, nucleic acid binding; INVOLVED IN: DNA repair, nucleobase, nucleoside, nucleotide and nucleic acid metabolic process, DNA recombination, response to DNA damage stimulus; LOCATED IN: endomembrane system, cytoplasm; CONTAINS InterPro DOMAIN/s: Resolvase, RNase H-like fold (…
AT1G17940	41	0.414838	0.0182249	0.153228	-0.0559268	BAR	BAR	Endosomal targeting BRO1-like domain-containing protein; FUNCTIONS IN: molecular_function unknown; INVOLVED IN: N-terminal protein myristoylation; LOCATED IN: cellular_component unknown; CONTAINS InterPro DOMAIN/s: BRO1 (InterPro:IPR004328); BEST Arabidopsis thaliana protein match is: Endosomal targeting BRO1-like domain-containing protein (TAIR:AT1G73390.3); Has 122 Blast hits to 122 proteins in…
AT2G44581	9	0.414805	-1.15527	-0.0359066	0.412346	BAR	BAR	RING/U-box superfamily protein; FUNCTIONS IN: zinc ion binding; INVOLVED IN: biological_process unknown; LOCATED IN: endomembrane system; CONTAINS InterPro DOMAIN/s: Zinc finger, RING-type (InterPro:IPR001841), Zinc finger, C3HC4 RING-type (InterPro:IPR018957); BEST Arabidopsis thaliana protein match is: RING/U-box superfamily protein (TAIR:AT2G44578.1); Has 30201 Blast hits to 17322 proteins in …
AT4G01328	3	0.414538	-0.716457	0.307482	-3.06949	BAR	LNR	unknown protein; LOCATED IN: endomembrane system; Has 30201 Blast hits to 17322 proteins in 780 species: Archae - 12; Bacteria - 1396; Metazoa - 17338; Fungi - 3422; Plants - 5037; Viruses - 0; Other Eukaryotes - 2996 (source: NCBI BLink).
AT5G22090	52	0.413884	-0.456901	0.447066	-0.74544	BAR	BAR	Protein of unknown function (DUF3049); FUNCTIONS IN: molecular_function unknown; INVOLVED IN: biological_process unknown; LOCATED IN: chloroplast; CONTAINS InterPro DOMAIN/s: Protein of unknown function DUF3049 (InterPro:IPR021410); BEST Arabidopsis thaliana protein match is: Protein of unknown function (DUF3049) (TAIR:AT4G02810.1).
AT4G26965	22	0.413584	-0.458378	-0.190324	0.307703	BAR	BAR	NADH:ubiquinone oxidoreductase, 17.2kDa subunit; FUNCTIONS IN: electron carrier activity, oxidoreductase activity, NADH dehydrogenase (ubiquinone) activity; INVOLVED IN: biological_process unknown; LOCATED IN: membrane; CONTAINS InterPro DOMAIN/s: NADH:ubiquinone oxidoreductase, 17.2kDa subunit (InterPro:IPR007763); Has 35333 Blast hits to 34131 proteins in 2444 species: Archae - 798; Bacteria - …
AT3G13600	47	0.413336	-0.3532	-0.124143	0.241047	BAR	BAR	calmodulin-binding family protein; CONTAINS InterPro DOMAIN/s: IQ calmodulin-binding region (InterPro:IPR000048); BEST Arabidopsis thaliana protein match is: calmodulin-binding family protein (TAIR:AT3G58480.1); Has 2440 Blast hits to 1727 proteins in 273 species: Archae - 4; Bacteria - 163; Metazoa - 734; Fungi - 252; Plants - 308; Viruses - 55; Other Eukaryotes - 924 (source: NCBI BLink).
AT3G61172	5	0.41242	-1.98129	0.517886	-1.66667	LNR	LNR	low-molecular-weight cysteine-rich 8 (LCR8); LOCATED IN: endomembrane system; CONTAINS InterPro DOMAIN/s: S locus-related glycoprotein 1 binding pollen coat (InterPro:IPR010851); BEST Arabidopsis thaliana protein match is: low-molecular-weight cysteine-rich 6 (TAIR:AT5G47077.1); Has 35333 Blast hits to 34131 proteins in 2444 species: Archae - 798; Bacteria - 22429; Metazoa - 974; Fungi - 991; Pla…
AT1G67035	18	0.412373	-0.773538	-0.292435	0.160341	BAR	BAR	unknown protein; FUNCTIONS IN: molecular_function unknown; INVOLVED IN: biological_process unknown; LOCATED IN: cellular_component unknown; BEST Arabidopsis thaliana protein match is: unknown protein (TAIR:AT5G38300.1).
AT5G28660	11	0.41207	-0.198995	-0.0981768	0.576462	BAR	BAR	NHL domain-containing protein; CONTAINS InterPro DOMAIN/s: Six-bladed beta-propeller, TolB-like (InterPro:IPR011042); BEST Arabidopsis thaliana protein match is: Calcium-dependent phosphotriesterase superfamily protein (TAIR:AT2G47370.1); Has 68 Blast hits to 68 proteins in 15 species: Archae - 0; Bacteria - 2; Metazoa - 0; Fungi - 0; Plants - 66; Viruses - 0; Other Eukaryotes - 0 (source: NCBI B…
AT3G26934	14	0.411275	0.694631	-1.57757	0.406174	BAR	PNR	unknown protein; FUNCTIONS IN: molecular_function unknown; INVOLVED IN: biological_process unknown; LOCATED IN: cellular_component unknown; Has 11 Blast hits to 11 proteins in 6 species: Archae - 0; Bacteria - 0; Metazoa - 3; Fungi - 0; Plants - 3; Viruses - 0; Other Eukaryotes - 5 (source: NCBI BLink).
AT1G53470	67	0.41016	-0.285299	-0.329534	0.256566	BAR	BAR	mechanosensitive channel of small conductance-like 4 (MSL4); INVOLVED IN: transmembrane transport; LOCATED IN: plasma membrane, membrane; CONTAINS InterPro DOMAIN/s: Membrane protein, At2g17000, predicted (InterPro:IPR016688), Mechanosensitive ion channel MscS (InterPro:IPR006685), Like-Sm ribonucleoprotein (LSM)-related domain (InterPro:IPR010920); BEST Arabidopsis thaliana protein match is: mec…
AT3G01710	38	0.41006	-0.320283	-0.377409	0.118249	BAR	BAR	TPX2 (targeting protein for Xklp2) protein family; FUNCTIONS IN: molecular_function unknown; INVOLVED IN: biological_process unknown; LOCATED IN: cellular_component unknown; CONTAINS InterPro DOMAIN/s: Xklp2 targeting protein (InterPro:IPR009675); BEST Arabidopsis thaliana protein match is: unknown protein (TAIR:AT3G27350.1); Has 30201 Blast hits to 17322 proteins in 780 species: Archae - 12; Bac…
AT2G12475	7	0.4098	0.533234	0.426067	-0.618365	BAR	BAR	Defensin-like (DEFL) family protein; LOCATED IN: endomembrane system; BEST Arabidopsis thaliana protein match is: low-molecular-weight cysteine-rich 50 (TAIR:AT2G12465.1); Has 35333 Blast hits to 34131 proteins in 2444 species: Archae - 798; Bacteria - 22429; Metazoa - 974; Fungi - 991; Plants - 531; Viruses - 0; Other Eukaryotes - 9610 (source: NCBI BLink).
AT5G05590	7	0.409761	-0.572075	0.301026	0.107354	BAR	BAR	phosphoribosylanthranilate isomerase 2 (PAI2); CONTAINS InterPro DOMAIN/s: N-(5&apos;phosphoribosyl)anthranilate isomerase (PRAI) (InterPro:IPR001240), Aldolase-type TIM barrel (InterPro:IPR013785), Ribulose-phosphate binding barrel (InterPro:IPR011060); BEST Arabidopsis thaliana protein match is: phosphoribosylanthranilate isomerase 1 (TAIR:AT1G07780.4); Has 35333 Blast hits to 34131 proteins in…
AT5G54165	10	0.409441	-0.671378	-0.678946	1.07532	BAR	BAR	unknown protein; FUNCTIONS IN: molecular_function unknown; INVOLVED IN: biological_process unknown; LOCATED IN: cellular_component unknown; Has 30201 Blast hits to 17322 proteins in 780 species: Archae - 12; Bacteria - 1396; Metazoa - 17338; Fungi - 3422; Plants - 5037; Viruses - 0; Other Eukaryotes - 2996 (source: NCBI BLink).
AT1G06660	39	0.409392	-0.52774	-0.201544	0.531801	BAR	BAR	unknown protein; BEST Arabidopsis thaliana protein match is: unknown protein (TAIR:AT2G30820.2); Has 166 Blast hits to 144 proteins in 35 species: Archae - 0; Bacteria - 17; Metazoa - 13; Fungi - 20; Plants - 104; Viruses - 0; Other Eukaryotes - 12 (source: NCBI BLink).
AT1G24265	25	0.406769	-0.0583797	0.0720643	-0.375439	BAR	BAR	Protein of unknown function (DUF1664); FUNCTIONS IN: molecular_function unknown; INVOLVED IN: biological_process unknown; LOCATED IN: endomembrane system; CONTAINS InterPro DOMAIN/s: Protein of unknown function DUF1664 (InterPro:IPR012458); BEST Arabidopsis thaliana protein match is: Protein of unknown function (DUF1664) (TAIR:AT1G24267.1).
AT1G23170	42	0.406285	-0.526926	0.10425	0.0409394	BAR	BAR	Protein of unknown function DUF2359, transmembrane; FUNCTIONS IN: molecular_function unknown; INVOLVED IN: biological_process unknown; CONTAINS InterPro DOMAIN/s: Protein of unknown function DUF2359, transmembrane (InterPro:IPR019308); BEST Arabidopsis thaliana protein match is: Protein of unknown function DUF2359, transmembrane (TAIR:AT1G70770.2).
AT3G19508	13	0.406263	-0.592452	-0.15305	0.14285	BAR	BAR	unknown protein; LOCATED IN: mitochondrion; Has 34 Blast hits to 34 proteins in 14 species: Archae - 0; Bacteria - 0; Metazoa - 0; Fungi - 0; Plants - 34; Viruses - 0; Other Eukaryotes - 0 (source: NCBI BLink).
AT4G21745	22	0.406232	-0.362652	0.125654	-0.311013	BAR	BAR	PAK-box/P21-Rho-binding family protein; FUNCTIONS IN: molecular_function unknown; INVOLVED IN: biological_process unknown; LOCATED IN: cellular_component unknown; CONTAINS InterPro DOMAIN/s: PAK-box/P21-Rho-binding (InterPro:IPR000095); BEST Arabidopsis thaliana protein match is: ROP-interactive CRIB motif-containing protein 10 (TAIR:AT4G04900.1); Has 128 Blast hits to 128 proteins in 16 species:…
AT5G17390	23	0.405137	-0.811976	-0.534413	1.05245	BAR	BAR	Adenine nucleotide alpha hydrolases-like superfamily protein; FUNCTIONS IN: molecular_function unknown; INVOLVED IN: response to stress; CONTAINS InterPro DOMAIN/s: UspA (InterPro:IPR006016), Rossmann-like alpha/beta/alpha sandwich fold (InterPro:IPR014729); BEST Arabidopsis thaliana protein match is: Adenine nucleotide alpha hydrolases-like superfamily protein (TAIR:AT3G03290.1); Has 1807 Blast …
AT3G18020	57	0.403879	0.33974	-0.0615302	-0.234193	BAR	BAR	Pentatricopeptide repeat (PPR) superfamily protein; CONTAINS InterPro DOMAIN/s: Pentatricopeptide repeat (InterPro:IPR002885); BEST Arabidopsis thaliana protein match is: rna processing factor 2 (TAIR:AT1G62670.1); Has 37088 Blast hits to 10596 proteins in 228 species: Archae - 2; Bacteria - 22; Metazoa - 80; Fungi - 314; Plants - 35806; Viruses - 0; Other Eukaryotes - 864 (source: NCBI BLink).
AT3G48230	35	0.403711	-0.227456	0.0654801	-0.267711	BAR	BAR	Protein of Unknown Function (DUF239); FUNCTIONS IN: molecular_function unknown; INVOLVED IN: biological_process unknown; LOCATED IN: endomembrane system; CONTAINS InterPro DOMAIN/s: Protein of unknown function DUF239, plant (InterPro:IPR004314); BEST Arabidopsis thaliana protein match is: Protein of Unknown Function (DUF239) (TAIR:AT5G18460.1); Has 744 Blast hits to 694 proteins in 28 species: Ar…
AT3G42473	8	0.402227	-0.147344	-0.471827	-0.173392	BAR	BAR	low-molecular-weight cysteine-rich 47 (LCR47); LOCATED IN: endomembrane system; BEST Arabidopsis thaliana protein match is: Protein of unknown function (PD694200) (TAIR:AT2G24693.1); Has 30201 Blast hits to 17322 proteins in 780 species: Archae - 12; Bacteria - 1396; Metazoa - 17338; Fungi - 3422; Plants - 5037; Viruses - 0; Other Eukaryotes - 2996 (source: NCBI BLink).
AT3G22030	19	0.401464	-0.889134	0.296631	-0.104316	BAR	BAR	Receptor protein kinase-related; FUNCTIONS IN: molecular_function unknown; INVOLVED IN: biological_process unknown; LOCATED IN: endomembrane system; CONTAINS InterPro DOMAIN/s: Protein of unknown function DUF26 (InterPro:IPR002902); BEST Arabidopsis thaliana protein match is: Domain of unknown function (DUF26) (TAIR:AT3G22040.1); Has 847 Blast hits to 836 proteins in 16 species: Archae - 0; Bacte…
AT3G03280	24	0.401152	0.02243	-0.55498	0.866763	BAR	BAR	unknown protein; FUNCTIONS IN: molecular_function unknown; INVOLVED IN: N-terminal protein myristoylation; LOCATED IN: cellular_component unknown; BEST Arabidopsis thaliana protein match is: unknown protein (TAIR:AT5G17350.1); Has 137 Blast hits to 137 proteins in 11 species: Archae - 0; Bacteria - 0; Metazoa - 0; Fungi - 0; Plants - 137; Viruses - 0; Other Eukaryotes - 0 (source: NCBI BLink).
AT1G12420	47	0.400995	-0.53434	-0.544561	0.422605	BAR	BAR	ACT domain repeat 8 (ACR8); CONTAINS InterPro DOMAIN/s: Amino acid-binding ACT (InterPro:IPR002912); BEST Arabidopsis thaliana protein match is: ACT domain repeat 7 (TAIR:AT4G22780.1); Has 2013 Blast hits to 1422 proteins in 371 species: Archae - 0; Bacteria - 1118; Metazoa - 0; Fungi - 0; Plants - 487; Viruses - 0; Other Eukaryotes - 408 (source: NCBI BLink).
AT1G60050	27	0.400844	-0.294548	0.707259	0.0274384	BAR	BAR	Nodulin MtN21 /EamA-like transporter family protein; FUNCTIONS IN: molecular_function unknown; INVOLVED IN: biological_process unknown; LOCATED IN: endomembrane system, membrane; CONTAINS InterPro DOMAIN/s: Protein of unknown function DUF6, transmembrane (InterPro:IPR000620); BEST Arabidopsis thaliana protein match is: nodulin MtN21 /EamA-like transporter family protein (TAIR:AT1G70260.1); Has 12…
AT3G02430	22	0.40078	0.672481	0.181191	0.250161	BAR	BAR	Protein of unknown function (DUF679); CONTAINS InterPro DOMAIN/s: Protein of unknown function DUF679 (InterPro:IPR007770); BEST Arabidopsis thaliana protein match is: Protein of unknown function (DUF679) (TAIR:AT4G24310.1); Has 267 Blast hits to 259 proteins in 17 species: Archae - 0; Bacteria - 0; Metazoa - 0; Fungi - 0; Plants - 267; Viruses - 0; Other Eukaryotes - 0 (source: NCBI BLink).
AT5G16567	5	0.400382	-0.896513	-1.40597	1.41284	BAR	INR	unknown protein; Has 30201 Blast hits to 17322 proteins in 780 species: Archae - 12; Bacteria - 1396; Metazoa - 17338; Fungi - 3422; Plants - 5037; Viruses - 0; Other Eukaryotes - 2996 (source: NCBI BLink).
AT2G12977	4	0.400217	-1.20163	1.514	-2.07796	BAR	IPR	unknown protein; LOCATED IN: endomembrane system; Has 30201 Blast hits to 17322 proteins in 780 species: Archae - 12; Bacteria - 1396; Metazoa - 17338; Fungi - 3422; Plants - 5037; Viruses - 0; Other Eukaryotes - 2996 (source: NCBI BLink).
AT2G25482	13	0.400008	-1.19966	-0.15569	0.92594	BAR	BAR	LOCATED IN: endomembrane system; CONTAINS InterPro DOMAIN/s: Protein of unknown function DUF784, Arabidopsis thaliana (InterPro:IPR008502); BEST Arabidopsis thaliana protein match is: Protein of unknown function (DUF784) (TAIR:AT3G30247.1); Has 55 Blast hits to 55 proteins in 3 species: Archae - 0; Bacteria - 0; Metazoa - 0; Fungi - 0; Plants - 55; Viruses - 0; Other Eukaryotes - 0 (source: NCBI …
AT3G58850	16	0.399774	-0.787501	0.278419	-0.132699	BAR	BAR	PHY RAPIDLY REGULATED 2 (PAR2); BEST Arabidopsis thaliana protein match is: phy rapidly regulated 1 (TAIR:AT2G42870.1); Has 77 Blast hits to 77 proteins in 10 species: Archae - 0; Bacteria - 0; Metazoa - 0; Fungi - 0; Plants - 77; Viruses - 0; Other Eukaryotes - 0 (source: NCBI BLink).
AT2G37960	45	0.398356	-0.84371	-0.263394	0.26552	BAR	BAR	unknown protein; FUNCTIONS IN: molecular_function unknown; INVOLVED IN: biological_process unknown; LOCATED IN: cellular_component unknown; BEST Arabidopsis thaliana protein match is: unknown protein (TAIR:AT3G54060.2); Has 30201 Blast hits to 17322 proteins in 780 species: Archae - 12; Bacteria - 1396; Metazoa - 17338; Fungi - 3422; Plants - 5037; Viruses - 0; Other Eukaryotes - 2996 (source: NC…
AT5G49600	13	0.398311	-0.557513	0.116696	-0.163735	BAR	BAR	Protein of unknown function, DUF538; CONTAINS InterPro DOMAIN/s: Protein of unknown function DUF538 (InterPro:IPR007493); BEST Arabidopsis thaliana protein match is: Protein of unknown function, DUF538 (TAIR:AT1G09310.1); Has 1807 Blast hits to 1807 proteins in 277 species: Archae - 0; Bacteria - 0; Metazoa - 736; Fungi - 347; Plants - 385; Viruses - 0; Other Eukaryotes - 339 (source: NCBI BLink).
AT1G26890	37	0.397329	-0.433263	0.129015	-0.402897	BAR	BAR	FBD, F-box and Leucine Rich Repeat domains containing protein; CONTAINS InterPro DOMAIN/s: F-box domain, cyclin-like (InterPro:IPR001810), FBD (InterPro:IPR013596), F-box domain, Skp2-like (InterPro:IPR022364), Leucine-rich repeat 2 (InterPro:IPR013101); BEST Arabidopsis thaliana protein match is: FBD, F-box and Leucine Rich Repeat domains containing protein (TAIR:AT1G22000.1); Has 1858 Blast hit…
AT4G18680	18	0.397062	-0.356884	-0.310298	-0.572728	BAR	BAR	unknown protein; BEST Arabidopsis thaliana protein match is: unknown protein (TAIR:AT4G18690.1); Has 361 Blast hits to 361 proteins in 33 species: Archae - 0; Bacteria - 0; Metazoa - 8; Fungi - 0; Plants - 353; Viruses - 0; Other Eukaryotes - 0 (source: NCBI BLink).
AT2G16015	9	0.396453	-0.0707138	1.10832	-2.26457	BAR	LNR	unknown protein; Has 30201 Blast hits to 17322 proteins in 780 species: Archae - 12; Bacteria - 1396; Metazoa - 17338; Fungi - 3422; Plants - 5037; Viruses - 0; Other Eukaryotes - 2996 (source: NCBI BLink).
AT5G54920	43	0.396445	-0.417532	-0.286409	0.259139	BAR	BAR	unknown protein; FUNCTIONS IN: molecular_function unknown; BEST Arabidopsis thaliana protein match is: unknown protein (TAIR:AT4G26990.1); Has 30201 Blast hits to 17322 proteins in 780 species: Archae - 12; Bacteria - 1396; Metazoa - 17338; Fungi - 3422; Plants - 5037; Viruses - 0; Other Eukaryotes - 2996 (source: NCBI BLink).
AT5G08720	56	0.396112	-0.102752	0.136235	-0.236801	BAR	BAR	CONTAINS InterPro DOMAIN/s: Streptomyces cyclase/dehydrase (InterPro:IPR005031); BEST Arabidopsis thaliana protein match is: Polyketide cyclase / dehydrase and lipid transport protein (TAIR:AT4G01650.1); Has 30201 Blast hits to 17322 proteins in 780 species: Archae - 12; Bacteria - 1396; Metazoa - 17338; Fungi - 3422; Plants - 5037; Viruses - 0; Other Eukaryotes - 2996 (source: NCBI BLink).
AT4G21920	10	0.395766	0.296465	0.459525	0.22794	BAR	BAR	unknown protein; FUNCTIONS IN: molecular_function unknown; INVOLVED IN: N-terminal protein myristoylation; LOCATED IN: cellular_component unknown; BEST Arabidopsis thaliana protein match is: unknown protein (TAIR:AT3G20340.1); Has 40 Blast hits to 40 proteins in 10 species: Archae - 0; Bacteria - 0; Metazoa - 0; Fungi - 0; Plants - 40; Viruses - 0; Other Eukaryotes - 0 (source: NCBI BLink).
AT4G26701	15	0.395692	-0.234125	0.150917	0.224182	BAR	BAR	DNA binding;DNA topoisomerase type Is; FUNCTIONS IN: DNA topoisomerase type I activity, DNA binding; INVOLVED IN: DNA topological change, DNA unwinding involved in replication; LOCATED IN: chromosome; CONTAINS InterPro DOMAIN/s: DNA breaking-rejoining enzyme, catalytic core (InterPro:IPR011010), DNA topoisomerase I, active site (InterPro:IPR018521), DNA topoisomerase I, catalytic core, alpha/beta…
AT1G78922	23	0.394866	0.757224	-0.651132	1.19984	BAR	BAR	unknown protein; FUNCTIONS IN: molecular_function unknown; INVOLVED IN: biological_process unknown; LOCATED IN: cellular_component unknown; BEST Arabidopsis thaliana protein match is: unknown protein (TAIR:AT1G21722.1); Has 30201 Blast hits to 17322 proteins in 780 species: Archae - 12; Bacteria - 1396; Metazoa - 17338; Fungi - 3422; Plants - 5037; Viruses - 0; Other Eukaryotes - 2996 (source: NC…
AT4G21065	51	0.394036	-0.265677	0.225319	-0.0210861	BAR	BAR	Tetratricopeptide repeat (TPR)-like superfamily protein; CONTAINS InterPro DOMAIN/s: Pentatricopeptide repeat (InterPro:IPR002885); BEST Arabidopsis thaliana protein match is: Tetratricopeptide repeat (TPR)-like superfamily protein (TAIR:AT4G33170.1); Has 42394 Blast hits to 14278 proteins in 275 species: Archae - 0; Bacteria - 13; Metazoa - 126; Fungi - 79; Plants - 41597; Viruses - 0; Other Euk…
AT2G01905	64	0.393228	-0.257763	0.105205	-0.197594	BAR	BAR	cyclin J18 (CYCJ18); CONTAINS InterPro DOMAIN/s: Cyclin-like (InterPro:IPR011028), Cyclin-related (InterPro:IPR013763), Cyclin, N-terminal (InterPro:IPR006671), Cyclin (InterPro:IPR006670); Has 35333 Blast hits to 34131 proteins in 2444 species: Archae - 798; Bacteria - 22429; Metazoa - 974; Fungi - 991; Plants - 531; Viruses - 0; Other Eukaryotes - 9610 (source: NCBI BLink).
AT1G16630	75	0.391579	-0.172841	-0.342727	0.163913	BAR	BAR	unknown protein; LOCATED IN: chloroplast; BEST Arabidopsis thaliana protein match is: unknown protein (TAIR:AT2G16270.1); Has 10587 Blast hits to 5736 proteins in 617 species: Archae - 88; Bacteria - 963; Metazoa - 3686; Fungi - 820; Plants - 541; Viruses - 438; Other Eukaryotes - 4051 (source: NCBI BLink).
AT2G37195	15	0.390936	-0.424681	-0.0822482	0.02006	BAR	BAR	unknown protein; FUNCTIONS IN: molecular_function unknown; INVOLVED IN: biological_process unknown; LOCATED IN: endomembrane system; Has 23 Blast hits to 23 proteins in 10 species: Archae - 0; Bacteria - 0; Metazoa - 0; Fungi - 0; Plants - 23; Viruses - 0; Other Eukaryotes - 0 (source: NCBI BLink).
AT1G75717	9	0.390587	-0.0455595	0.0872556	-0.486327	BAR	BAR	unknown protein; FUNCTIONS IN: molecular_function unknown; INVOLVED IN: biological_process unknown; LOCATED IN: cellular_component unknown; Has 30201 Blast hits to 17322 proteins in 780 species: Archae - 12; Bacteria - 1396; Metazoa - 17338; Fungi - 3422; Plants - 5037; Viruses - 0; Other Eukaryotes - 2996 (source: NCBI BLink).
AT4G29548	5	0.389949	-1.78981	-0.13666	-1.32328	LNR	BAR	unknown protein; LOCATED IN: endomembrane system; Has 30201 Blast hits to 17322 proteins in 780 species: Archae - 12; Bacteria - 1396; Metazoa - 17338; Fungi - 3422; Plants - 5037; Viruses - 0; Other Eukaryotes - 2996 (source: NCBI BLink).
AT3G54450	43	0.389449	-0.107059	-0.484536	0.378611	BAR	BAR	Major facilitator superfamily protein; FUNCTIONS IN: transporter activity; INVOLVED IN: oligopeptide transport; LOCATED IN: membrane; CONTAINS InterPro DOMAIN/s: PTR2 family proton/oligopeptide symporter, conserved site (InterPro:IPR018456), Oligopeptide transporter (InterPro:IPR000109), Major facilitator superfamily, general substrate transporter (InterPro:IPR016196); BEST Arabidopsis thaliana p…
AT5G42797	5	0.388992	0.298206	0.295388	-0.367338	BAR	BAR	low-molecular-weight cysteine-rich 28 (LCR28); LOCATED IN: endomembrane system; CONTAINS InterPro DOMAIN/s: S locus-related glycoprotein 1 binding pollen coat (InterPro:IPR010851); BEST Arabidopsis thaliana protein match is: low-molecular-weight cysteine-rich 13 (TAIR:AT4G09795.1); Has 23 Blast hits to 23 proteins in 2 species: Archae - 0; Bacteria - 0; Metazoa - 0; Fungi - 0; Plants - 23; Viruse…
AT2G01730	48	0.388327	-0.111694	-0.0895501	0.250911	BAR	BAR	cleavage and polyadenylation specificity factor 73 kDa subunit-II (CPSF73-II); CONTAINS InterPro DOMAIN/s: RNA-metabolising metallo-beta-lactamase (InterPro:IPR011108), Beta-Casp domain (InterPro:IPR022712), Beta-lactamase-like (InterPro:IPR001279); BEST Arabidopsis thaliana protein match is: cleavage and polyadenylation specificity factor 73-I (TAIR:AT1G61010.3); Has 5072 Blast hits to 5039 prot…
AT4G10465	23	0.388111	-0.602596	-0.094512	-0.144852	BAR	BAR	Heavy metal transport/detoxification superfamily protein ; FUNCTIONS IN: metal ion binding; INVOLVED IN: metal ion transport; LOCATED IN: chloroplast; CONTAINS InterPro DOMAIN/s: Heavy metal transport/detoxification protein (InterPro:IPR006121); BEST Arabidopsis thaliana protein match is: Heavy metal transport/detoxification superfamily protein (TAIR:AT2G18196.1); Has 1074 Blast hits to 1058 prot…
AT4G14276	6	0.387166	-0.191911	-0.929834	0.770645	BAR	BAR	Defensin-like (DEFL) family protein; LOCATED IN: endomembrane system; BEST Arabidopsis thaliana protein match is: Defensin-like (DEFL) family protein (TAIR:AT5G52605.1); Has 30201 Blast hits to 17322 proteins in 780 species: Archae - 12; Bacteria - 1396; Metazoa - 17338; Fungi - 3422; Plants - 5037; Viruses - 0; Other Eukaryotes - 2996 (source: NCBI BLink).
AT3G48660	6	0.38573	-0.346769	-0.168272	0.314319	BAR	BAR	Protein of unknown function (DUF 3339); FUNCTIONS IN: molecular_function unknown; INVOLVED IN: biological_process unknown; LOCATED IN: endomembrane system; CONTAINS InterPro DOMAIN/s: Protein of unknown function DUF3339 (InterPro:IPR021775); BEST Arabidopsis thaliana protein match is: Protein of unknown function (DUF 3339) (TAIR:AT5G63500.1); Has 274 Blast hits to 269 proteins in 15 species: Arch…
AT5G01760	45	0.385564	-0.235191	-0.00729602	-0.286621	BAR	BAR	ENTH/VHS/GAT family protein; FUNCTIONS IN: protein transporter activity; INVOLVED IN: intracellular protein transport, intra-Golgi vesicle-mediated transport; LOCATED IN: Golgi stack, intracellular; CONTAINS InterPro DOMAIN/s: VHS (InterPro:IPR002014), GAT (InterPro:IPR004152), VHS subgroup (InterPro:IPR018205), ENTH/VHS (InterPro:IPR008942); BEST Arabidopsis thaliana protein match is: ENTH/VHS/G…
AT5G49850	46	0.385528	0.182644	-0.155529	-0.287353	BAR	BAR	Mannose-binding lectin superfamily protein; CONTAINS InterPro DOMAIN/s: Mannose-binding lectin (InterPro:IPR001229); BEST Arabidopsis thaliana protein match is: Mannose-binding lectin superfamily protein (TAIR:AT5G49870.1); Has 1807 Blast hits to 1807 proteins in 277 species: Archae - 0; Bacteria - 0; Metazoa - 736; Fungi - 347; Plants - 385; Viruses - 0; Other Eukaryotes - 339 (source: NCBI BLin…
AT4G11911	20	0.385358	-0.270278	0.181339	0.467575	BAR	BAR	unknown protein; FUNCTIONS IN: molecular_function unknown; INVOLVED IN: biological_process unknown; LOCATED IN: chloroplast; BEST Arabidopsis thaliana protein match is: unknown protein (TAIR:AT4G11910.1); Has 30201 Blast hits to 17322 proteins in 780 species: Archae - 12; Bacteria - 1396; Metazoa - 17338; Fungi - 3422; Plants - 5037; Viruses - 0; Other Eukaryotes - 2996 (source: NCBI BLink).
AT5G56075	19	0.384563	-0.321429	-0.496113	-0.0552862	BAR	BAR	FUNCTIONS IN: tRNA binding, aminoacyl-tRNA ligase activity, ATP binding; INVOLVED IN: tRNA aminoacylation; LOCATED IN: cytoplasm; CONTAINS InterPro DOMAIN/s: Phenylalanyl-tRNA synthetase alpha chain (InterPro:IPR002319), Domain of unknown function DUF2431 (InterPro:IPR019446); BEST Arabidopsis thaliana protein match is: Domain of unknown function (DUF2431) (TAIR:AT5G25030.1); Has 30201 Blast hits…
AT1G04450	21	0.38448	0.598857	0.197955	0.274581	BAR	BAR	ROP-interactive CRIB motif-containing protein 3 (RIC3); FUNCTIONS IN: protein binding; INVOLVED IN: in 7 processes; LOCATED IN: cytoplasm; CONTAINS InterPro DOMAIN/s: PAK-box/P21-Rho-binding (InterPro:IPR000095); BEST Arabidopsis thaliana protein match is: ROP-interactive CRIB motif-containing protein 1 (TAIR:AT2G33460.1); Has 189 Blast hits to 189 proteins in 25 species: Archae - 0; Bacteria - 0…
AT3G01950	9	0.3837	-0.572354	-0.0050416	-0.645231	BAR	BAR	Protein of unknown function (DUF 3339); CONTAINS InterPro DOMAIN/s: Protein of unknown function DUF3339 (InterPro:IPR021775); BEST Arabidopsis thaliana protein match is: Protein of unknown function (DUF 3339) (TAIR:AT5G14110.1); Has 274 Blast hits to 269 proteins in 15 species: Archae - 0; Bacteria - 0; Metazoa - 0; Fungi - 0; Plants - 274; Viruses - 0; Other Eukaryotes - 0 (source: NCBI BLink).
AT4G15056	14	0.383621	-0.45715	0.349187	-0.764424	BAR	BAR	FUNCTIONS IN: molecular_function unknown; INVOLVED IN: biological_process unknown; LOCATED IN: endomembrane system; CONTAINS InterPro DOMAIN/s: Protein of unknown function DUF239, plant (InterPro:IPR004314); BEST Arabidopsis thaliana protein match is: Protein of Unknown Function (DUF239) (TAIR:AT1G10190.1); Has 30201 Blast hits to 17322 proteins in 780 species: Archae - 12; Bacteria - 1396; Metaz…
AT1G52750	56	0.383257	-0.334584	-0.476524	0.371121	BAR	BAR	alpha/beta-Hydrolases superfamily protein; CONTAINS InterPro DOMAIN/s: Epoxide hydrolase-like (InterPro:IPR000639), Alpha/beta hydrolase fold-1 (InterPro:IPR000073); BEST Arabidopsis thaliana protein match is: alpha/beta-Hydrolases superfamily protein (TAIR:AT1G80280.1); Has 5685 Blast hits to 5671 proteins in 1064 species: Archae - 73; Bacteria - 4042; Metazoa - 263; Fungi - 116; Plants - 432; V…
AT5G66830	32	0.381033	-0.116107	-0.461949	0.268623	BAR	BAR	CONTAINS InterPro DOMAIN/s: F-box domain, cyclin-like (InterPro:IPR001810), F-box domain, Skp2-like (InterPro:IPR022364), Protein of unknown function DUF295 (InterPro:IPR005174); BEST Arabidopsis thaliana protein match is: Protein of unknown function (DUF295) (TAIR:AT1G69090.1); Has 1807 Blast hits to 1807 proteins in 277 species: Archae - 0; Bacteria - 0; Metazoa - 736; Fungi - 347; Plants - 385…
AT1G16515	6	0.380922	-0.540095	0.345307	-0.584159	BAR	BAR	unknown protein; Has 35333 Blast hits to 34131 proteins in 2444 species: Archae - 798; Bacteria - 22429; Metazoa - 974; Fungi - 991; Plants - 531; Viruses - 0; Other Eukaryotes - 9610 (source: NCBI BLink).
AT5G40220	18	0.379812	0.49274	-0.191398	-0.806821	BAR	BAR	AGAMOUS-like 43 (AGL43); FUNCTIONS IN: sequence-specific DNA binding transcription factor activity; INVOLVED IN: regulation of transcription, DNA-dependent; LOCATED IN: nucleus; CONTAINS InterPro DOMAIN/s: Transcription factor, MADS-box (InterPro:IPR002100); BEST Arabidopsis thaliana protein match is: AGAMOUS-like 75 (TAIR:AT5G41200.1); Has 35333 Blast hits to 34131 proteins in 2444 species: Arch…
AT2G27402	20	0.379193	-0.635421	-0.737895	0.281517	BAR	BAR	BEST Arabidopsis thaliana protein match is: plastid transcriptionally active 18 (TAIR:AT2G32180.1); Has 35333 Blast hits to 34131 proteins in 2444 species: Archae - 798; Bacteria - 22429; Metazoa - 974; Fungi - 991; Plants - 531; Viruses - 0; Other Eukaryotes - 9610 (source: NCBI BLink).
AT4G30845	14	0.379089	-0.213576	-0.386255	-0.143477	BAR	BAR	unknown protein; FUNCTIONS IN: molecular_function unknown; INVOLVED IN: biological_process unknown; LOCATED IN: chloroplast; Has 16 Blast hits to 16 proteins in 8 species: Archae - 0; Bacteria - 0; Metazoa - 0; Fungi - 0; Plants - 16; Viruses - 0; Other Eukaryotes - 0 (source: NCBI BLink).
AT1G80745	11	0.378149	-0.223027	-0.0347873	0.209304	BAR	BAR	Transcription factor TFIIIC, tau55-related protein; CONTAINS InterPro DOMAIN/s: Transcription factor TFIIIC, tau55-related (InterPro:IPR019481); BEST Arabidopsis thaliana protein match is: Transcription factor TFIIIC, tau55-related protein (TAIR:AT3G15420.1); Has 31 Blast hits to 31 proteins in 10 species: Archae - 0; Bacteria - 0; Metazoa - 0; Fungi - 0; Plants - 31; Viruses - 0; Other Eukaryote…
AT5G23575	53	0.376648	-0.39702	0.133142	-0.194129	BAR	BAR	Transmembrane CLPTM1 family protein; INVOLVED IN: biological_process unknown; LOCATED IN: endoplasmic reticulum, membrane; EXPRESSED IN: callus, leaf; CONTAINS InterPro DOMAIN/s: Cleft lip and palate transmembrane 1 (InterPro:IPR008429); BEST Arabidopsis thaliana protein match is: Transmembrane CLPTM1 family protein (TAIR:AT5G08500.1); Has 30201 Blast hits to 17322 proteins in 780 species: Archae…
AT1G05730	27	0.375527	-0.319528	-0.207258	0.648096	BAR	BAR	Eukaryotic protein of unknown function (DUF842); CONTAINS InterPro DOMAIN/s: Protein of unknown function DUF842, eukaryotic (InterPro:IPR008560); BEST Arabidopsis thaliana protein match is: Eukaryotic protein of unknown function (DUF842) (TAIR:AT2G31725.1); Has 245 Blast hits to 245 proteins in 78 species: Archae - 0; Bacteria - 0; Metazoa - 169; Fungi - 0; Plants - 65; Viruses - 0; Other Eukaryo…
AT5G46915	21	0.375088	-0.427134	0.182858	-1.24317	BAR	BAR	transcriptional factor B3 family protein; BEST Arabidopsis thaliana protein match is: Transcriptional factor B3 family protein (TAIR:AT2G16210.1); Has 30201 Blast hits to 17322 proteins in 780 species: Archae - 12; Bacteria - 1396; Metazoa - 17338; Fungi - 3422; Plants - 5037; Viruses - 0; Other Eukaryotes - 2996 (source: NCBI BLink).
AT4G29400	27	0.374761	-0.469047	-0.0233266	0.118652	BAR	BAR	Protein of unknown function (DUF3531); CONTAINS InterPro DOMAIN/s: Protein of unknown function DUF3531 (InterPro:IPR021920); BEST Arabidopsis thaliana protein match is: Protein of unknown function (DUF3531) (TAIR:AT5G08400.2); Has 315 Blast hits to 315 proteins in 83 species: Archae - 0; Bacteria - 120; Metazoa - 0; Fungi - 0; Plants - 69; Viruses - 0; Other Eukaryotes - 126 (source: NCBI BLink).
AT1G36078	10	0.374307	-0.382286	0.240146	-0.0330822	BAR	BAR	unknown protein; FUNCTIONS IN: molecular_function unknown; INVOLVED IN: biological_process unknown; LOCATED IN: cellular_component unknown; Has 0 Blast hits to 0 proteins in 0 species (source: NCBI BLink).
AT5G37760	14	0.374098	-0.240006	1.49754	-1.15805	BAR	PPR	Chaperone DnaJ-domain superfamily protein; FUNCTIONS IN: unfolded protein binding, heat shock protein binding; INVOLVED IN: protein folding; LOCATED IN: cellular_component unknown; CONTAINS InterPro DOMAIN/s: Molecular chaperone, heat shock protein, Hsp40, DnaJ (InterPro:IPR015609), Heat shock protein DnaJ, N-terminal (InterPro:IPR001623), Heat shock protein DnaJ (InterPro:IPR003095); BEST Arabid…
AT2G31751	38	0.373628	0.135539	-0.245316	0.0419203	BAR	BAR
AT5G19390	71	0.373544	-0.195205	0.228204	-0.0003427	BAR	BAR	Rho GTPase activation protein (RhoGAP) with PH domain; FUNCTIONS IN: Rho GTPase activator activity, phosphoinositide binding; INVOLVED IN: signal transduction; LOCATED IN: chloroplast thylakoid membrane; EXPRESSED IN: guard cell, cultured cell; CONTAINS InterPro DOMAIN/s: Pleckstrin homology-type (InterPro:IPR011993), Rho GTPase activation protein (InterPro:IPR008936), Pleckstrin homology (InterP…
AT1G08440	35	0.372928	-0.404813	-0.169373	0.733127	BAR	BAR	Aluminium activated malate transporter family protein; INVOLVED IN: response to aluminum ion; CONTAINS InterPro DOMAIN/s: Malate transporter, aliminium toerance (InterPro:IPR020966); BEST Arabidopsis thaliana protein match is: aluminum-activated malate transporter 1 (TAIR:AT1G08430.1); Has 610 Blast hits to 608 proteins in 146 species: Archae - 0; Bacteria - 224; Metazoa - 0; Fungi - 10; Plants -…
AT3G25430	46	0.372681	-0.0348291	-0.224536	0.567056	BAR	BAR	Polynucleotidyl transferase, ribonuclease H-like superfamily protein; FUNCTIONS IN: ribonuclease activity, nucleic acid binding; INVOLVED IN: RNA modification; LOCATED IN: nucleus; CONTAINS InterPro DOMAIN/s: Ribonuclease CAF1 (InterPro:IPR006941), Polynucleotidyl transferase, ribonuclease H fold (InterPro:IPR012337); BEST Arabidopsis thaliana protein match is: Polynucleotidyl transferase, ribonu…
AT3G10815	22	0.37249	-1.26728	-0.0337649	-0.0663148	BAR	BAR	RING/U-box superfamily protein; FUNCTIONS IN: zinc ion binding; INVOLVED IN: biological_process unknown; LOCATED IN: cellular_component unknown; CONTAINS InterPro DOMAIN/s: Zinc finger, RING-type (InterPro:IPR001841), Zinc finger, C3HC4 RING-type (InterPro:IPR018957); BEST Arabidopsis thaliana protein match is: RING-H2 finger C1A (TAIR:AT2G40830.3); Has 35333 Blast hits to 34131 proteins in 2444 …
AT4G16070	59	0.372094	0.133713	0.17326	0.033685	BAR	BAR	Mono-/di-acylglycerol lipase, N-terminal;Lipase, class 3; FUNCTIONS IN: triglyceride lipase activity, carboxylesterase activity; INVOLVED IN: lipid catabolic process, lipid metabolic process; CONTAINS InterPro DOMAIN/s: Lipase, class 3 (InterPro:IPR002921), Mono-/di-acylglycerol lipase, N-terminal (InterPro:IPR005592); BEST Arabidopsis thaliana protein match is: Mono-/di-acylglycerol lipase, N-te…
AT2G07521	3	0.37171	-0.741347	-0.161909	-0.131964	BAR	BAR	unknown protein; Has 30201 Blast hits to 17322 proteins in 780 species: Archae - 12; Bacteria - 1396; Metazoa - 17338; Fungi - 3422; Plants - 5037; Viruses - 0; Other Eukaryotes - 2996 (source: NCBI BLink).
AT5G25010	20	0.371465	-0.0945538	0.236654	0.0513678	BAR	BAR	Protein of unknown function (DUF1336); CONTAINS InterPro DOMAIN/s: Protein of unknown function DUF1336 (InterPro:IPR009769); BEST Arabidopsis thaliana protein match is: Protein of unknown function (DUF1336) (TAIR:AT5G24990.1); Has 1807 Blast hits to 1807 proteins in 277 species: Archae - 0; Bacteria - 0; Metazoa - 736; Fungi - 347; Plants - 385; Viruses - 0; Other Eukaryotes - 339 (source: NCBI B…
AT1G70949	6	0.371302	-0.36181	-0.552871	0.806105	BAR	BAR	unknown protein; LOCATED IN: endomembrane system; Has 30201 Blast hits to 17322 proteins in 780 species: Archae - 12; Bacteria - 1396; Metazoa - 17338; Fungi - 3422; Plants - 5037; Viruses - 0; Other Eukaryotes - 2996 (source: NCBI BLink).
AT5G10625	26	0.370568	-0.0570683	-0.00403624	0.786771	BAR	BAR	BEST Arabidopsis thaliana protein match is: flowering promoting factor 1 (TAIR:AT5G24860.1); Has 35333 Blast hits to 34131 proteins in 2444 species: Archae - 798; Bacteria - 22429; Metazoa - 974; Fungi - 991; Plants - 531; Viruses - 0; Other Eukaryotes - 9610 (source: NCBI BLink).
AT2G01175	34	0.369956	0.576065	0.335599	-0.0597347	BAR	BAR	unknown protein; FUNCTIONS IN: molecular_function unknown; INVOLVED IN: biological_process unknown; LOCATED IN: endomembrane system; Has 35333 Blast hits to 34131 proteins in 2444 species: Archae - 798; Bacteria - 22429; Metazoa - 974; Fungi - 991; Plants - 531; Viruses - 0; Other Eukaryotes - 9610 (source: NCBI BLink).
AT5G41071	5	0.369159	-0.348402	0.528893	0.0129646	BAR	BAR	unknown protein; Has 30201 Blast hits to 17322 proteins in 780 species: Archae - 12; Bacteria - 1396; Metazoa - 17338; Fungi - 3422; Plants - 5037; Viruses - 0; Other Eukaryotes - 2996 (source: NCBI BLink).
AT1G73140	35	0.368905	-0.430598	-0.143236	-0.0152072	BAR	BAR	TBL31; LOCATED IN: endomembrane system; CONTAINS InterPro DOMAIN/s: Protein of unknown function DUF231, plant (InterPro:IPR004253); BEST Arabidopsis thaliana protein match is: Plant protein of unknown function (DUF828) (TAIR:AT5G01360.1); Has 1344 Blast hits to 1323 proteins in 30 species: Archae - 0; Bacteria - 0; Metazoa - 5; Fungi - 0; Plants - 1338; Viruses - 0; Other Eukaryotes - 1 (source: …
AT5G16453	10	0.367476	0.601167	0.444799	-0.125523	BAR	BAR	Defensin-like (DEFL) family protein; LOCATED IN: endomembrane system; BEST Arabidopsis thaliana protein match is: Defensin-like (DEFL) family protein (TAIR:AT5G08315.1); Has 39 Blast hits to 39 proteins in 4 species: Archae - 0; Bacteria - 0; Metazoa - 0; Fungi - 0; Plants - 39; Viruses - 0; Other Eukaryotes - 0 (source: NCBI BLink).
AT1G09880	46	0.367258	-0.0837359	-0.138634	-0.229535	BAR	BAR	Rhamnogalacturonate lyase family protein; CONTAINS InterPro DOMAIN/s: Rhamnogalacturonate lyase (InterPro:IPR010325), Carbohydrate-binding-like fold (InterPro:IPR013784), Galactose-binding domain-like (InterPro:IPR008979); BEST Arabidopsis thaliana protein match is: Rhamnogalacturonate lyase family protein (TAIR:AT1G09890.1); Has 288 Blast hits to 274 proteins in 61 species: Archae - 0; Bacteria …
[truncated: 3,889 more rows]
